# Supplementary material for: Global Transcriptional Profiling of the Cyanobacterium Chlorogloeopsis fritschii PCC 9212 in Far-Red Light: Insights Into the Regulation of Chlorophyll d Synthesis
Source: Front Microbiol. 2019 Mar 13;10:465. doi: 10.3389/fmicb.2019.00465 (PMC6424891; doi:10.3389/fmicb.2019.00465)
Supplement: Supplementary file 2 [file Table_2.XLSX]

## Sheet: All conditions
Locus tag	9212WT_WL	rfpA_WL	rfpB_WL	rfpC_WL	9212WT_FRL	rfpA_FRL	rfpB_FRL	rfpC_FRL	ratio WT_FRL/WL	p	ratio rfpA_WL/WT_WL	p	ratio rfpB_WL/WT_WL	p	ratio rfpC_WL/WT_WL	p	ratio rfpA FRL/WL	p	ratio rfpB FRL/WL	p	ratio rfpC FRL/WL	p	ratio WT_FRL/rfpA_FRL	p	ratio WT_FRL/rfpB_FRL	p	ratio WT_FRL/rfpC_FRL	p	Annotation
UYEDRAFT_00001	5.32278e-06	7.12419e-06	8.77491e-06	5.68039e-06	4.31112e-06	5.16601e-06	6.56999e-06	3.73577e-06	0.809936	>0.5	1.33843	0.5-0.1	1.64856	0.5-0.1	1.06718	>0.5	0.725136	0.5-0.1	0.748725	>0.5	0.657661	0.5-0.1	0.834516	>0.5	0.656183	0.5-0.1	1.15401	>0.5	hypothetical protein
UYEDRAFT_00002	4.97938e-06	9.83817e-06	4.93589e-06	4.36953e-06	1.20095e-05	1.35111e-05	1.2045e-05	1.20375e-05	2.41186	<0.001	1.97578	0.01-0.001	0.991266	>0.5	0.877525	>0.5	1.37333	0.5-0.1	2.44029	0.05-0.02	2.75487	0.01-0.001	0.888864	>0.5	0.997057	>0.5	0.997679	>0.5	transposase, IS605 OrfB family, central region
UYEDRAFT_00003	2.38667e-05	2.10333e-05	9.32334e-06	7.86515e-06	3.35651e-05	4.41098e-05	3.6135e-05	3.19616e-05	1.40636	0.01-0.001	0.881285	0.5-0.1	0.390643	<0.001	0.329545	<0.001	2.09714	<0.001	3.87575	<0.001	4.0637	<0.001	0.760945	0.05-0.02	0.928882	>0.5	1.05017	>0.5	Transposase and inactivated derivatives
UYEDRAFT_00004	5.59751e-05	1.32306e-05	1.37108e-05	1.96629e-05	1.63207e-05	2.54327e-05	6.56999e-06	5.3546e-05	0.29157	<0.001	0.236367	<0.001	0.244945	<0.001	0.351279	<0.001	1.92225	0.01-0.001	0.479184	0.1-0.05	2.7232	<0.001	0.64172	0.02-0.01	2.48412	0.05-0.02	0.304797	<0.001	hypothetical protein
UYEDRAFT_00011	5.18542e-05	8.24371e-05	6.69087e-05	4.50062e-05	0.000120403	6.31843e-05	6.35099e-05	9.00736e-05	2.32196	<0.001	1.58979	<0.001	1.29032	0.02-0.01	0.867936	0.5-0.1	0.766454	0.01-0.001	0.949203	>0.5	2.00136	<0.001	1.90559	<0.001	1.89582	<0.001	1.33672	<0.001	ferrochelatase (EC 4.99.1.1)
UYEDRAFT_00012	0.000114011	0.000756182	0.000253924	0.000475842	0.000342426	0.000625087	0.000973454	0.000773304	3.00346	<0.001	6.63256	<0.001	2.2272	<0.001	4.17366	<0.001	0.826636	<0.001	3.83364	<0.001	1.62513	<0.001	0.547805	<0.001	0.351764	<0.001	0.442809	<0.001	photosystem II, DI subunit (also called Q(B))
UYEDRAFT_00013	7.89832e-06	1.52661e-05	7.67804e-06	6.55429e-06	1.50889e-05	1.98693e-05	1.533e-05	1.74336e-05	1.91039	0.01-0.001	1.93283	0.01-0.001	0.972111	>0.5	0.829834	>0.5	1.30153	0.5-0.1	1.9966	0.1-0.05	2.65987	<0.001	0.759409	0.5-0.1	0.984274	>0.5	0.865508	0.5-0.1	FOG: WD40 repeat
UYEDRAFT_00014	1.0989e-05	1.15344e-05	1.15171e-05	3.05867e-06	3.38731e-06	5.96078e-06	5.47499e-06	2.49051e-06	0.308246	<0.001	1.04963	>0.5	1.04806	>0.5	0.27834	<0.001	0.516782	0.05-0.02	0.475381	0.5-0.1	0.814247	>0.5	0.568265	0.5-0.1	0.618687	0.5-0.1	1.36008	>0.5	Domain of unknown function (DUF4126)
UYEDRAFT_00015	0.000151785	0.000101096	0.00013985	6.81647e-05	3.35651e-05	3.8149e-05	3.3945e-05	4.60745e-05	0.221136	<0.001	0.666045	<0.001	0.921369	0.5-0.1	0.449086	<0.001	0.377355	<0.001	0.242724	<0.001	0.675929	0.01-0.001	0.879843	0.5-0.1	0.98881	>0.5	0.728497	0.02-0.01	adenylosuccinate lyase
UYEDRAFT_00016	8.07003e-05	8.44726e-05	1.97435e-05	8.30211e-06	5.75842e-05	3.61621e-05	3.942e-05	4.56594e-05	0.713556	<0.001	1.04674	>0.5	0.244653	<0.001	0.102876	<0.001	0.428092	<0.001	1.9966	0.01-0.001	5.49974	<0.001	1.59239	<0.001	1.46079	0.05-0.02	1.26117	0.1-0.05	Predicted membrane protein
UYEDRAFT_00017	1.37362e-06	3.39247e-07	1.6453e-06	4.36953e-07	9.23811e-07	1.58954e-06	4.38e-06	2.49051e-06	0.672537	>0.5	0.246973	0.5-0.1	1.19778	>0.5	0.318103	0.5-0.1	4.68549	0.5-0.1	2.66213	0.5-0.1	5.69973	0.1-0.05	0.581181	0.5-0.1	0.210916	0.05-0.02	0.370932	0.5-0.1	Fungalysin metallopeptidase (M36)
UYEDRAFT_00018	6.86811e-07	2.71398e-06	2.19373e-06	4.36953e-07	1.53968e-06	1.58954e-06	2.19e-06	0	2.24179	0.5-0.1	3.95157	0.02-0.01	3.19408	0.1-0.05	0.636206	>0.5	0.585687	0.5-0.1	0.9983	>0.5	0	0.5-0.1	0.968634	>0.5	0.703053	>0.5	NONE	0.1-0.05	cyanobacterial porin (TC 1.B.23)
UYEDRAFT_00019	5.15108e-06	1.01774e-05	6.03275e-06	6.11734e-06	6.15874e-07	5.5634e-06	6.56999e-06	5.8112e-06	0.119562	<0.001	1.97578	0.01-0.001	1.17116	>0.5	1.18758	>0.5	0.546641	0.1-0.05	1.08905	>0.5	0.949955	>0.5	0.110701	<0.001	0.0937404	<0.001	0.105981	<0.001	Putative enzyme of poly-gamma-glutamate biosynthesis (capsule formation)
UYEDRAFT_00020	1.4423e-05	1.18737e-05	1.20655e-05	7.86515e-06	1.53968e-06	2.42405e-05	1.4235e-05	2.49051e-06	0.106752	<0.001	0.823243	0.5-0.1	0.836544	0.5-0.1	0.545319	0.02-0.01	2.04154	<0.001	1.17981	>0.5	0.316652	0.01-0.001	0.063517	<0.001	0.108162	<0.001	0.61822	0.5-0.1	hypothetical protein
UYEDRAFT_00021	2.57554e-06	6.10645e-06	2.19373e-06	6.55429e-06	3.69524e-06	1.31137e-05	1.095e-05	7.88663e-06	1.43474	0.5-0.1	2.37094	0.02-0.01	0.851754	>0.5	2.54482	0.01-0.001	2.14752	0.01-0.001	4.9915	0.01-0.001	1.20328	>0.5	0.281785	<0.001	0.337465	0.01-0.001	0.468545	0.05-0.02	ABC-type multidrug transport system, ATPase and permease components
UYEDRAFT_00022	2.91895e-06	3.05323e-06	1.6453e-06	5.68039e-06	2.15556e-06	5.5634e-06	6.56999e-06	7.88663e-06	0.738471	0.5-0.1	1.046	>0.5	0.563661	0.5-0.1	1.94604	0.1-0.05	1.82214	0.5-0.1	3.9932	0.05-0.02	1.3884	0.5-0.1	0.387454	0.05-0.02	0.328091	0.05-0.02	0.273318	0.01-0.001	Molybdopterin-guanine dinucleotide biosynthesis protein
UYEDRAFT_00023	1.08173e-05	2.27296e-05	8.22648e-06	1.22347e-05	1.41651e-05	3.97385e-05	3.504e-05	1.99241e-05	1.30949	0.5-0.1	2.10123	<0.001	0.760495	0.5-0.1	1.13103	>0.5	1.74832	<0.001	4.25941	<0.001	1.62849	0.05-0.02	0.356457	<0.001	0.404255	<0.001	0.710953	0.1-0.05	Response regulators consisting of a CheY-like receiver domain and a winged-helix DNA-binding domain
UYEDRAFT_00024	2.3695e-05	2.40866e-05	1.70014e-05	1.31086e-05	2.12476e-05	1.5498e-05	9.85499e-06	1.90939e-05	0.896715	0.5-0.1	1.01653	>0.5	0.71751	0.1-0.05	0.553222	0.01-0.001	0.643431	0.05-0.02	0.579658	0.5-0.1	1.4566	0.5-0.1	1.37099	0.5-0.1	2.15603	0.05-0.02	1.1128	>0.5	Signal transduction histidine kinase
UYEDRAFT_00025	1.71703e-07	3.39247e-07	5.48432e-07	0	0	0	0	1.24526e-06	0	0.5-0.1	1.97578	>0.5	3.19408	0.5-0.1	0	>0.5	0	0.5-0.1	0	0.5-0.1	NONE	0.1-0.05	NONE	NONE	NONE	NONE	0	0.05-0.02	Superfamily II DNA helicase
UYEDRAFT_00026	3.09065e-06	4.41022e-06	4.93589e-06	3.05867e-06	1.53968e-06	5.96078e-06	9.85499e-06	1.66034e-06	0.498175	0.5-0.1	1.42695	0.5-0.1	1.59704	0.5-0.1	0.989653	>0.5	1.35158	0.5-0.1	1.9966	0.5-0.1	0.542831	0.5-0.1	0.258302	0.01-0.001	0.156234	<0.001	0.92733	>0.5	Putative translation initiation inhibitor, yjgF family
UYEDRAFT_00027	1.71703e-06	5.08871e-06	2.19373e-06	3.49562e-06	2.15556e-06	6.35817e-06	3.285e-06	1.24526e-06	1.2554	>0.5	2.96368	0.01-0.001	1.27763	>0.5	2.03586	0.5-0.1	1.24947	>0.5	1.49745	>0.5	0.356233	0.5-0.1	0.339022	0.02-0.01	0.656183	>0.5	1.73102	0.5-0.1	hypothetical protein
UYEDRAFT_00028	5.66619e-06	6.4457e-06	2.74216e-06	4.36953e-06	1.23175e-06	3.97385e-07	2.19e-06	4.15086e-07	0.217386	0.01-0.001	1.13757	>0.5	0.483951	0.5-0.1	0.771159	0.5-0.1	0.0616512	<0.001	0.79864	>0.5	0.0949955	0.01-0.001	3.09963	0.5-0.1	0.562442	>0.5	2.96745	0.5-0.1	hypothetical protein
UYEDRAFT_00029	1.71703e-05	2.13726e-05	1.75498e-05	1.44194e-05	4.31112e-06	1.23189e-05	5.47499e-06	1.66034e-06	0.25108	<0.001	1.24474	0.5-0.1	1.0221	>0.5	0.839792	0.5-0.1	0.57639	0.02-0.01	0.311969	0.02-0.01	0.115146	<0.001	0.349958	<0.001	0.787419	>0.5	2.59652	0.1-0.05	serine O-acetyltransferase (EC 2.3.1.30)
UYEDRAFT_00030	1.30494e-05	7.42952e-05	3.78418e-05	0.000156866	8.93017e-06	0.000161338	7.22699e-05	5.47913e-05	0.684335	0.1-0.05	5.69338	<0.001	2.89989	<0.001	12.0209	<0.001	2.17159	<0.001	1.90979	<0.001	0.349287	<0.001	0.0553505	<0.001	0.123567	<0.001	0.162985	<0.001	hypothetical protein
UYEDRAFT_00031	4.01784e-05	3.6978e-05	4.22292e-05	2.35955e-05	1.32413e-05	3.89438e-05	4.161e-05	2.11694e-05	0.329562	<0.001	0.920344	0.5-0.1	1.05104	>0.5	0.587267	<0.001	1.05316	>0.5	0.985335	>0.5	0.89718	>0.5	0.34001	<0.001	0.318224	<0.001	0.625493	0.05-0.02	DNA primase, catalytic core
UYEDRAFT_00032	1.49381e-05	1.05167e-05	1.26139e-05	1.00499e-05	6.77461e-06	1.11268e-05	1.095e-05	6.22628e-06	0.453511	<0.001	0.704015	0.1-0.05	0.844411	0.5-0.1	0.672769	0.1-0.05	1.05801	>0.5	0.868087	>0.5	0.619536	0.5-0.1	0.608856	0.1-0.05	0.618687	0.5-0.1	1.08807	>0.5	N-acetylmuramoyl-L-alanine amidase
UYEDRAFT_00033	7.64077e-05	0.000117719	7.6232e-05	0.000100062	3.35651e-05	0.000418049	0.000417195	0.000154827	0.43929	<0.001	1.54067	<0.001	0.997701	>0.5	1.30958	<0.001	3.55125	<0.001	5.4727	<0.001	1.54731	<0.001	0.0802898	<0.001	0.0804544	<0.001	0.216791	<0.001	RimK-like ATP-grasp domain
UYEDRAFT_00034	0.000139594	0.00016216	6.58118e-05	0.000176529	0.000141651	0.00111626	0.000700799	0.000246146	1.01473	>0.5	1.16165	0.01-0.001	0.471451	<0.001	1.26459	<0.001	6.88366	<0.001	10.6485	<0.001	1.39436	<0.001	0.126898	<0.001	0.202128	<0.001	0.575476	<0.001	hypothetical protein
UYEDRAFT_00035	1.04739e-05	8.48118e-06	1.09686e-05	6.99125e-06	1.23175e-05	1.90745e-05	2.847e-05	2.11694e-05	1.17602	0.5-0.1	0.809747	0.5-0.1	1.04724	>0.5	0.667495	0.5-0.1	2.24904	<0.001	2.59558	<0.001	3.02798	<0.001	0.645756	0.05-0.02	0.432648	<0.001	0.581854	0.01-0.001	Protein kinase domain
UYEDRAFT_00036	0	3.39247e-07	0	4.36953e-07	0	0	0	0	NONE	NONE	NONE	0.5-0.1	NONE	NONE	NONE	0.5-0.1	0	0.5-0.1	NONE	NONE	0	0.5-0.1	NONE	NONE	NONE	NONE	NONE	NONE	hypothetical protein
UYEDRAFT_00037	1.71703e-07	3.39247e-07	0	4.36953e-07	0	0	0	0	0	0.5-0.1	1.97578	>0.5	0	>0.5	2.54482	0.5-0.1	0	0.5-0.1	NONE	NONE	0	0.5-0.1	NONE	NONE	NONE	NONE	NONE	NONE	hypothetical protein
UYEDRAFT_00038	5.66619e-06	3.39247e-06	3.29059e-06	2.62172e-06	6.15874e-07	3.17908e-06	4.38e-06	2.07543e-06	0.108693	<0.001	0.598722	0.5-0.1	0.580741	0.5-0.1	0.462695	0.1-0.05	0.937099	>0.5	1.33107	>0.5	0.791629	>0.5	0.193727	0.05-0.02	0.140611	0.01-0.001	0.296745	0.5-0.1	Putative GTPases (G3E family)
UYEDRAFT_00039	8.58513e-06	4.74946e-06	3.29059e-06	1.31086e-06	2.77143e-06	4.37124e-06	4.38e-06	4.15086e-07	0.322818	<0.001	0.553219	0.05-0.02	0.383289	0.05-0.02	0.152689	<0.001	0.920365	>0.5	1.33107	>0.5	0.316652	0.5-0.1	0.634015	0.5-0.1	0.632748	0.5-0.1	6.67677	0.05-0.02	GTP cyclohydrolase I (EC 3.5.4.16)
UYEDRAFT_00040	1.16758e-05	1.45876e-05	1.26139e-05	7.4282e-06	7.69842e-06	9.93463e-06	2.0805e-05	4.98103e-06	0.65935	0.1-0.05	1.24939	0.5-0.1	1.08035	>0.5	0.636206	0.1-0.05	0.681031	0.5-0.1	1.64937	0.5-0.1	0.670556	0.5-0.1	0.774907	0.5-0.1	0.370028	<0.001	1.54555	0.5-0.1	hypothetical protein
UYEDRAFT_00041	1.15041e-05	9.15968e-06	8.22648e-06	6.55429e-06	6.77461e-06	1.82797e-05	1.4235e-05	9.96205e-06	0.588888	0.05-0.02	0.796211	0.5-0.1	0.715092	0.5-0.1	0.569737	0.05-0.02	1.99567	0.01-0.001	1.73039	0.5-0.1	1.51993	0.5-0.1	0.370608	<0.001	0.475913	0.05-0.02	0.680042	0.5-0.1	Protein of unknown function (DUF2891)
UYEDRAFT_00042	8.58513e-07	2.03548e-06	1.09686e-06	3.05867e-06	9.23811e-07	3.17908e-06	3.285e-06	8.30171e-07	1.07606	>0.5	2.37094	0.5-0.1	1.27763	>0.5	3.56275	0.05-0.02	1.56183	0.5-0.1	2.9949	0.5-0.1	0.271416	0.1-0.05	0.29059	0.1-0.05	0.281221	0.1-0.05	1.1128	>0.5	Fe2+/Zn2+ uptake regulation proteins
UYEDRAFT_00043	2.91895e-06	3.39247e-06	8.22648e-06	1.74781e-06	0	2.38431e-06	3.285e-06	1.24526e-06	0	0.01-0.001	1.16223	>0.5	2.8183	0.01-0.001	0.598782	0.5-0.1	0.702824	0.5-0.1	0.39932	0.5-0.1	0.712466	>0.5	0	0.01-0.001	0	0.01-0.001	0	0.05-0.02	Predicted flavoprotein involved in K+ transport
UYEDRAFT_00044	2.91895e-06	5.7672e-06	2.19373e-06	2.18476e-06	3.07937e-07	1.58954e-06	2.19e-06	0	0.105496	0.01-0.001	1.97578	0.05-0.02	0.751548	>0.5	0.748477	>0.5	0.275617	0.02-0.01	0.9983	>0.5	0	0.05-0.02	0.193727	0.5-0.1	0.140611	0.1-0.05	NONE	0.5-0.1	hypothetical protein
UYEDRAFT_00045	6.353e-06	6.4457e-06	8.77491e-06	2.62172e-06	6.15874e-07	1.58954e-06	6.56999e-06	1.24526e-06	0.0969422	<0.001	1.01459	>0.5	1.38122	0.5-0.1	0.412674	0.05-0.02	0.246605	0.01-0.001	0.748725	>0.5	0.474977	0.5-0.1	0.387454	0.5-0.1	0.0937404	<0.001	0.494576	0.5-0.1	Predicted phosphoesterase
UYEDRAFT_00046	3.43405e-06	4.41022e-06	4.93589e-06	1.74781e-06	1.53968e-06	7.94771e-07	2.19e-06	0	0.448358	0.1-0.05	1.28426	0.5-0.1	1.43734	0.5-0.1	0.508965	0.5-0.1	0.180211	0.02-0.01	0.443689	0.5-0.1	0	0.05-0.02	1.93727	0.5-0.1	0.703053	>0.5	NONE	0.1-0.05	hypothetical protein
UYEDRAFT_00047	5.15108e-06	8.82043e-06	4.93589e-06	3.05867e-06	2.77143e-06	4.37124e-06	5.47499e-06	1.66034e-06	0.538029	0.1-0.05	1.71235	0.05-0.02	0.958223	>0.5	0.593792	0.5-0.1	0.495581	0.05-0.02	1.10922	>0.5	0.542831	0.5-0.1	0.634015	0.5-0.1	0.506198	0.5-0.1	1.66919	0.5-0.1	hypothetical protein
UYEDRAFT_00048	1.03022e-06	1.01774e-06	2.19373e-06	0	9.23811e-07	7.94771e-07	1.095e-06	0	0.896715	>0.5	0.987892	>0.5	2.12939	0.5-0.1	0	0.5-0.1	0.780916	>0.5	0.49915	>0.5	NONE	NONE	1.16236	>0.5	0.843664	>0.5	NONE	0.5-0.1	Hexapeptide repeat of succinyl-transferase
UYEDRAFT_00049	2.42101e-05	3.155e-05	3.23575e-05	2.53433e-05	4.06477e-05	4.56993e-05	4.81799e-05	5.39611e-05	1.67896	<0.001	1.30318	0.05-0.02	1.33653	0.1-0.05	1.04681	>0.5	1.44847	0.01-0.001	1.48899	0.05-0.02	2.12921	<0.001	0.889459	0.5-0.1	0.843664	0.5-0.1	0.753277	0.05-0.02	Putative restriction endonuclease
UYEDRAFT_00050	1.51098e-05	1.42484e-05	9.32334e-06	5.68039e-06	3.29492e-05	1.58954e-05	1.4235e-05	1.28677e-05	2.18065	<0.001	0.942988	>0.5	0.617038	0.1-0.05	0.37594	<0.001	1.11559	>0.5	1.52681	0.5-0.1	2.26528	0.02-0.01	2.07288	<0.001	2.31467	0.01-0.001	2.56063	<0.001	hypothetical protein
UYEDRAFT_00051	2.40384e-06	2.71398e-06	2.19373e-06	2.62172e-06	6.15874e-06	4.37124e-06	9.85499e-06	1.24526e-06	2.56204	0.01-0.001	1.12902	>0.5	0.912594	>0.5	1.09064	>0.5	1.61064	0.5-0.1	4.49235	0.01-0.001	0.474977	0.5-0.1	1.40892	0.5-0.1	0.624936	0.5-0.1	4.94576	0.01-0.001	hypothetical protein
UYEDRAFT_00052	8.92854e-06	1.32306e-05	1.09686e-05	1.13608e-05	5.91239e-05	1.78823e-05	1.4235e-05	1.4528e-05	6.6219	<0.001	1.48184	0.1-0.05	1.22849	0.5-0.1	1.27241	0.5-0.1	1.35158	0.5-0.1	1.29779	0.5-0.1	1.27879	0.5-0.1	3.30627	<0.001	4.15342	<0.001	4.06965	<0.001	Predicted ferric reductase
UYEDRAFT_00053	1.20192e-06	5.08871e-06	1.09686e-06	4.80648e-06	3.17175e-05	3.17908e-06	1.095e-06	5.8112e-06	26.3891	<0.001	4.23382	<0.001	0.912594	>0.5	3.99901	0.01-0.001	0.624733	0.5-0.1	0.9983	>0.5	1.20903	>0.5	9.97693	<0.001	28.9658	<0.001	5.458	<0.001	Superoxide dismutase
UYEDRAFT_00054	1.71703e-06	2.37473e-06	0	3.05867e-06	1.41651e-05	1.19216e-06	3.285e-06	8.30171e-07	8.24978	<0.001	1.38305	>0.5	0	0.1-0.05	1.78138	0.5-0.1	0.502017	0.5-0.1	NONE	0.02-0.01	0.271416	0.1-0.05	11.8819	<0.001	4.31206	0.01-0.001	17.0629	<0.001	Predicted membrane protein
UYEDRAFT_00055	1.03022e-06	2.03548e-06	1.09686e-06	4.36953e-07	5.54286e-06	4.76862e-06	3.285e-06	6.22628e-06	5.38029	<0.001	1.97578	0.5-0.1	1.06469	>0.5	0.424137	0.5-0.1	2.34275	0.1-0.05	2.9949	0.5-0.1	14.2493	<0.001	1.16236	>0.5	1.68733	0.5-0.1	0.890236	>0.5	hypothetical protein
UYEDRAFT_00056	2.06043e-06	2.37473e-06	2.74216e-06	3.05867e-06	3.38731e-06	3.57647e-06	0	4.98103e-06	1.64398	0.5-0.1	1.15254	>0.5	1.33087	>0.5	1.48448	0.5-0.1	1.50605	0.5-0.1	0	0.5-0.1	1.62849	0.5-0.1	0.947109	>0.5	NONE	0.1-0.05	0.680042	0.5-0.1	Predicted flavin-nucleotide-binding protein
UYEDRAFT_00057	3.26235e-06	7.80269e-06	7.12961e-06	3.49562e-06	6.15874e-06	1.43059e-05	4.38e-06	7.88663e-06	1.88782	0.05-0.02	2.39174	0.01-0.001	2.18542	0.05-0.02	1.0715	>0.5	1.83345	0.05-0.02	0.614338	0.5-0.1	2.25614	0.05-0.02	0.430504	0.01-0.001	1.40611	>0.5	0.780909	0.5-0.1	Uncharacterized conserved protein
UYEDRAFT_00058	3.60576e-06	4.07097e-06	1.09686e-06	1.74781e-06	4.00318e-06	1.58954e-06	4.38e-06	3.73577e-06	1.11022	>0.5	1.12902	>0.5	0.304198	0.1-0.05	0.484728	0.5-0.1	0.390458	0.1-0.05	3.9932	0.1-0.05	2.1374	0.5-0.1	2.51845	0.1-0.05	0.913969	>0.5	1.07158	>0.5	Heme/copper-type cytochrome/quinol oxidase, subunit 3
UYEDRAFT_00059	8.07003e-06	6.4457e-06	5.48432e-06	1.09238e-05	3.07937e-06	3.97385e-06	1.095e-06	2.49051e-06	0.381581	0.01-0.001	0.798721	0.5-0.1	0.679591	0.5-0.1	1.35363	0.5-0.1	0.616512	0.5-0.1	0.19966	0.1-0.05	0.227989	<0.001	0.774907	>0.5	2.81221	0.5-0.1	1.23644	>0.5	cytochrome c oxidase, subunit I
UYEDRAFT_00060	2.91895e-06	3.39247e-06	1.6453e-06	2.18476e-06	3.07937e-07	3.97385e-07	0	1.24526e-06	0.105496	0.01-0.001	1.16223	>0.5	0.563661	0.5-0.1	0.748477	>0.5	0.117137	0.02-0.01	0	0.5-0.1	0.569973	0.5-0.1	0.774907	>0.5	NONE	>0.5	0.247288	0.5-0.1	Heme/copper-type cytochrome/quinol oxidases, subunit 2
UYEDRAFT_00061	3.43405e-07	1.69624e-06	3.29059e-06	4.36953e-07	0	3.97385e-07	2.19e-06	4.15086e-07	0	0.5-0.1	4.93946	0.05-0.02	9.58223	<0.001	1.27241	>0.5	0.234275	0.5-0.1	0.665533	>0.5	0.949955	>0.5	0	0.5-0.1	0	0.01-0.001	0	0.5-0.1	Predicted membrane protein
UYEDRAFT_00062	6.86811e-07	3.39247e-07	2.19373e-06	4.36953e-07	0	0	3.285e-06	8.30171e-07	0	0.5-0.1	0.493946	>0.5	3.19408	0.1-0.05	0.636206	>0.5	0	0.5-0.1	1.49745	>0.5	1.89991	>0.5	NONE	NONE	0	0.01-0.001	0	0.5-0.1	Predicted membrane protein
UYEDRAFT_00063	6.6964e-06	7.80269e-06	3.83902e-06	5.24344e-06	1.23175e-06	3.57647e-06	8.75999e-06	1.66034e-06	0.183942	<0.001	1.16521	>0.5	0.573296	0.5-0.1	0.783022	0.5-0.1	0.458364	0.05-0.02	2.28183	0.5-0.1	0.316652	0.05-0.02	0.344403	0.1-0.05	0.140611	<0.001	0.741864	>0.5	hydrogenase maturation protease
UYEDRAFT_00064	0	3.39247e-07	0	0	3.07937e-07	0	0	0	NONE	0.5-0.1	NONE	0.5-0.1	NONE	NONE	NONE	NONE	0	0.5-0.1	NONE	NONE	NONE	NONE	NONE	0.5-0.1	NONE	>0.5	NONE	0.5-0.1	hypothetical protein
UYEDRAFT_00065	0	1.01774e-06	5.48432e-07	8.73906e-07	6.15874e-07	0	0	0	NONE	0.1-0.05	NONE	0.02-0.01	NONE	0.1-0.05	NONE	0.05-0.02	0	0.5-0.1	0	0.5-0.1	0	0.5-0.1	NONE	0.5-0.1	NONE	0.5-0.1	NONE	0.5-0.1	hypothetical protein
UYEDRAFT_00066	3.43405e-06	1.45876e-05	1.75498e-05	7.4282e-06	6.15874e-07	1.51006e-05	6.56999e-06	3.32068e-06	0.179343	0.01-0.001	4.24793	<0.001	5.11052	<0.001	2.1631	0.02-0.01	1.03517	>0.5	0.374363	0.05-0.02	0.447038	0.1-0.05	0.0407846	<0.001	0.0937404	<0.001	0.185466	0.02-0.01	FOG: CBS domain
UYEDRAFT_00067	6.5247e-06	8.48118e-06	8.77491e-06	3.93258e-06	3.69524e-06	2.38431e-06	1.095e-06	2.07543e-06	0.566347	0.1-0.05	1.29986	0.5-0.1	1.34487	0.5-0.1	0.602721	0.5-0.1	0.28113	0.01-0.001	0.124788	0.02-0.01	0.527753	0.5-0.1	1.54981	0.5-0.1	3.37465	0.5-0.1	1.78047	0.5-0.1	Tellurite resistance protein TehB
UYEDRAFT_00068	1.69986e-05	3.4264e-05	4.00355e-05	3.18976e-05	5.23493e-06	1.23189e-05	1.971e-05	9.13188e-06	0.307963	<0.001	2.0157	<0.001	2.35523	<0.001	1.87649	<0.001	0.359531	<0.001	0.492312	0.01-0.001	0.286288	<0.001	0.424949	0.01-0.001	0.265598	<0.001	0.573258	0.1-0.05	molybdenum-pterin binding domain
UYEDRAFT_00069	3.09065e-06	4.41022e-06	5.48432e-06	6.55429e-06	1.84762e-06	3.57647e-06	2.19e-06	4.15086e-07	0.59781	0.5-0.1	1.42695	0.5-0.1	1.77449	0.5-0.1	2.12069	0.05-0.02	0.810951	>0.5	0.39932	0.5-0.1	0.0633303	<0.001	0.516605	0.5-0.1	0.843664	>0.5	4.45118	0.5-0.1	protoheme IX farnesyltransferase
UYEDRAFT_00070	4.80767e-06	7.80269e-06	3.83902e-06	5.68039e-06	1.53968e-06	3.57647e-06	1.095e-05	2.49051e-06	0.320255	0.02-0.01	1.62297	0.1-0.05	0.798519	>0.5	1.18152	>0.5	0.458364	0.05-0.02	2.85229	0.05-0.02	0.438441	0.1-0.05	0.430504	0.5-0.1	0.140611	<0.001	0.61822	0.5-0.1	ferredoxin [2Fe-2S]
UYEDRAFT_00071	8.58513e-07	1.35699e-06	2.19373e-06	1.74781e-06	3.07937e-07	0	0	4.15086e-07	0.358686	0.5-0.1	1.58063	0.5-0.1	2.55526	0.5-0.1	2.03586	0.5-0.1	0	0.1-0.05	0	0.5-0.1	0.237489	0.5-0.1	NONE	0.5-0.1	NONE	>0.5	0.741864	>0.5	Iron-sulfur cluster assembly accessory protein
UYEDRAFT_00072	4.80767e-06	7.12419e-06	1.53561e-05	1.00499e-05	1.53968e-06	3.97385e-07	3.285e-06	1.66034e-06	0.320255	0.02-0.01	1.48184	0.5-0.1	3.19408	<0.001	2.09039	0.01-0.001	0.0557797	<0.001	0.213921	0.01-0.001	0.16521	<0.001	3.87454	0.5-0.1	0.468702	0.5-0.1	0.92733	>0.5	Dinucleotide-utilizing enzymes involved in molybdopterin and thiamine biosynthesis family 2
UYEDRAFT_00073	1.71703e-07	6.78495e-07	0	1.31086e-06	6.15874e-07	3.97385e-07	1.095e-06	0	3.58686	0.5-0.1	3.95157	0.5-0.1	0	>0.5	7.63447	0.05-0.02	0.585687	>0.5	NONE	0.5-0.1	0	0.1-0.05	1.54981	>0.5	0.562442	>0.5	NONE	0.5-0.1	Nitrogen fixation protein NifW
UYEDRAFT_00074	1.71703e-07	0	0	0	0	0	1.095e-06	0	0	0.5-0.1	0	0.5-0.1	0	>0.5	0	>0.5	NONE	NONE	NONE	0.5-0.1	NONE	NONE	NONE	NONE	0	0.1-0.05	NONE	NONE	Uncharacterized conserved small protein containing a coiled-coil domain
UYEDRAFT_00075	5.15108e-07	6.78495e-07	1.09686e-06	4.36953e-07	0	0	1.095e-06	0	0	0.5-0.1	1.31719	>0.5	2.12939	0.5-0.1	0.848274	>0.5	0	0.5-0.1	0.9983	>0.5	0	0.5-0.1	NONE	NONE	0	0.1-0.05	NONE	NONE	probable nitrogen fixation protein
UYEDRAFT_00076	1.03022e-06	1.01774e-06	5.48432e-07	4.36953e-07	0	0	0	4.15086e-07	0	0.1-0.05	0.987892	>0.5	0.532346	>0.5	0.424137	0.5-0.1	0	0.5-0.1	0	0.5-0.1	0.949955	>0.5	NONE	NONE	NONE	NONE	0	0.5-0.1	nitrogen fixation protein NifX
UYEDRAFT_00077	1.76854e-05	3.59602e-05	2.68732e-05	1.61673e-05	5.20413e-05	0.000111665	0.000152205	0.000107507	2.94262	<0.001	2.03333	<0.001	1.51951	0.02-0.01	0.91416	>0.5	3.10525	<0.001	5.66382	<0.001	6.64968	<0.001	0.466048	<0.001	0.341916	<0.001	0.484073	<0.001	nitrogenase molybdenum-iron cofactor biosynthesis protein NifN
UYEDRAFT_00078	2.40384e-06	3.39247e-06	4.93589e-06	1.74781e-06	9.23811e-07	1.19216e-06	1.095e-06	4.15086e-07	0.384307	0.5-0.1	1.41127	0.5-0.1	2.05334	0.1-0.05	0.727092	>0.5	0.351412	0.1-0.05	0.221844	0.5-0.1	0.237489	0.5-0.1	0.774907	>0.5	0.843664	>0.5	2.22559	0.5-0.1	nitrogenase molybdenum-iron cofactor biosynthesis protein NifE
UYEDRAFT_00079	6.86811e-07	3.39247e-07	5.48432e-07	4.36953e-07	0	1.58954e-06	0	0	0	0.5-0.1	0.493946	>0.5	0.798519	>0.5	0.636206	>0.5	4.68549	0.5-0.1	0	0.5-0.1	0	0.5-0.1	0	0.05-0.02	NONE	NONE	NONE	NONE	Mo-dependent nitrogenase C-terminus
UYEDRAFT_00080	4.97938e-06	1.69624e-06	2.74216e-06	3.05867e-06	1.84762e-06	3.97385e-06	6.56999e-06	0	0.371055	0.05-0.02	0.340652	0.02-0.01	0.550703	0.5-0.1	0.614268	0.5-0.1	2.34275	0.5-0.1	2.39592	0.5-0.1	0	0.01-0.001	0.464944	0.5-0.1	0.281221	0.02-0.01	NONE	0.05-0.02	Mo-nitrogenase MoFe protein subunit NifK (EC 1.18.6.1)
UYEDRAFT_00081	7.55492e-06	2.03548e-06	1.6453e-06	2.62172e-06	3.69524e-06	1.19216e-06	7.66499e-06	4.15086e-06	0.489117	0.05-0.02	0.269425	0.01-0.001	0.217778	0.01-0.001	0.347021	0.02-0.01	0.585687	0.5-0.1	4.65873	0.02-0.01	1.58326	0.5-0.1	3.09963	0.1-0.05	0.482093	0.5-0.1	0.890236	>0.5	hypothetical protein
UYEDRAFT_00082	1.88873e-06	0	0	0	1.23175e-06	0	2.19e-06	0	0.652157	0.5-0.1	0	0.02-0.01	0	0.1-0.05	0	0.05-0.02	NONE	NONE	NONE	0.05-0.02	NONE	NONE	NONE	0.1-0.05	0.562442	>0.5	NONE	0.1-0.05	hypothetical protein
UYEDRAFT_00083	9.10024e-06	1.05167e-05	1.20655e-05	8.73906e-06	1.04699e-05	1.27163e-05	1.2045e-05	1.53582e-05	1.1505	>0.5	1.15565	>0.5	1.32584	0.5-0.1	0.960311	>0.5	1.20916	0.5-0.1	0.9983	>0.5	1.75742	0.05-0.02	0.823339	0.5-0.1	0.869229	>0.5	0.681713	0.5-0.1	Uncharacterized protein conserved in cyanobacteria
UYEDRAFT_00084	0	1.01774e-06	0	4.36953e-07	1.53968e-06	0	0	0	NONE	0.01-0.001	NONE	0.02-0.01	NONE	NONE	NONE	0.5-0.1	0	0.5-0.1	NONE	NONE	0	0.5-0.1	NONE	0.05-0.02	NONE	0.5-0.1	NONE	0.1-0.05	hypothetical protein
UYEDRAFT_00085	3.43405e-07	1.01774e-06	0	8.73906e-07	1.23175e-06	7.94771e-07	0	0	3.58686	0.5-0.1	2.96368	0.5-0.1	0	0.5-0.1	2.54482	0.5-0.1	0.780916	>0.5	NONE	NONE	0	0.5-0.1	1.54981	>0.5	NONE	0.5-0.1	NONE	0.1-0.05	hypothetical protein
UYEDRAFT_00086	3.77746e-06	3.39247e-06	4.38745e-06	2.18476e-06	1.84762e-06	1.58954e-06	3.285e-06	4.15086e-07	0.489117	0.5-0.1	0.898083	>0.5	1.16148	>0.5	0.578369	0.5-0.1	0.468549	0.5-0.1	0.748725	>0.5	0.189991	0.1-0.05	1.16236	>0.5	0.562442	0.5-0.1	4.45118	0.5-0.1	hypothetical protein
UYEDRAFT_00087	6.86811e-07	2.37473e-06	5.48432e-07	8.73906e-07	9.23811e-07	0	0	0	1.34507	>0.5	3.45762	0.05-0.02	0.798519	>0.5	1.27241	>0.5	0	0.02-0.01	0	0.5-0.1	0	0.5-0.1	NONE	0.5-0.1	NONE	0.5-0.1	NONE	0.5-0.1	hypothetical protein
UYEDRAFT_00088	0	0	0	0	0	0	0	0	NONE	NONE	NONE	NONE	NONE	NONE	NONE	NONE	NONE	NONE	NONE	NONE	NONE	NONE	NONE	NONE	NONE	NONE	NONE	NONE	hypothetical protein
UYEDRAFT_00089	5.15108e-07	6.78495e-07	5.48432e-07	0	3.07937e-07	3.97385e-07	0	0	0.59781	>0.5	1.31719	>0.5	1.06469	>0.5	0	0.5-0.1	0.585687	>0.5	0	0.5-0.1	NONE	NONE	0.774907	>0.5	NONE	>0.5	NONE	0.5-0.1	hypothetical protein
UYEDRAFT_00090	2.06043e-06	2.37473e-06	5.48432e-07	8.73906e-07	9.23811e-07	0	1.095e-06	0	0.448358	0.5-0.1	1.15254	>0.5	0.266173	0.5-0.1	0.424137	0.5-0.1	0	0.02-0.01	1.9966	>0.5	0	0.5-0.1	NONE	0.5-0.1	0.843664	>0.5	NONE	0.5-0.1	hypothetical protein
UYEDRAFT_00091	4.46427e-06	1.01774e-06	2.74216e-06	1.31086e-06	6.15874e-07	3.97385e-07	0	0	0.137956	0.01-0.001	0.227975	0.01-0.001	0.614246	0.5-0.1	0.293633	0.05-0.02	0.390458	0.5-0.1	0	0.5-0.1	0	0.1-0.05	1.54981	>0.5	NONE	0.5-0.1	NONE	0.5-0.1	Mo-nitrogenase MoFe protein subunit NifD precursor (EC 1.18.6.1)
UYEDRAFT_00092	1.40796e-05	6.4457e-06	8.22648e-06	9.61296e-06	1.84762e-06	3.97385e-06	0	8.30171e-07	0.131227	<0.001	0.457803	0.01-0.001	0.584283	0.1-0.05	0.682757	0.5-0.1	0.616512	0.5-0.1	0	0.01-0.001	0.0863595	<0.001	0.464944	0.5-0.1	NONE	0.5-0.1	2.22559	0.5-0.1	Mo-nitrogenase iron protein subunit NifH (EC 1.18.6.1)
UYEDRAFT_00093	3.43405e-07	3.39247e-07	0	8.73906e-07	3.07937e-07	0	0	0	0.896715	>0.5	0.987892	>0.5	0	0.5-0.1	2.54482	0.5-0.1	0	0.5-0.1	NONE	NONE	0	0.5-0.1	NONE	0.5-0.1	NONE	>0.5	NONE	0.5-0.1	Fe-S cluster assembly protein NifU
UYEDRAFT_00094	8.58513e-07	1.01774e-06	0	1.31086e-06	1.23175e-06	1.19216e-06	0	4.15086e-07	1.43474	>0.5	1.18547	>0.5	0	0.5-0.1	1.52689	>0.5	1.17137	>0.5	NONE	NONE	0.316652	0.5-0.1	1.03321	>0.5	NONE	0.5-0.1	2.96745	0.5-0.1	cysteine desulfurase NifS
UYEDRAFT_00095	3.43405e-07	6.78495e-07	0	0	1.23175e-06	1.98693e-06	0	4.15086e-07	3.58686	0.5-0.1	1.97578	0.5-0.1	0	0.5-0.1	0	0.5-0.1	2.92843	0.5-0.1	NONE	NONE	NONE	0.5-0.1	0.619926	0.5-0.1	NONE	0.5-0.1	2.96745	0.5-0.1	4Fe-4S dicluster domain
UYEDRAFT_00096	2.24931e-05	1.96763e-05	1.80982e-05	1.92259e-05	1.35492e-05	3.85464e-05	1.971e-05	1.74336e-05	0.602374	0.01-0.001	0.874774	0.5-0.1	0.804615	0.5-0.1	0.85475	0.5-0.1	1.95902	<0.001	1.08905	>0.5	0.906775	>0.5	0.351504	<0.001	0.68743	0.5-0.1	0.77719	0.5-0.1	nitrogenase cofactor biosynthesis protein NifB
UYEDRAFT_00097	1.71703e-06	6.4457e-06	6.03275e-06	4.80648e-06	1.84762e-06	1.51006e-05	1.095e-05	5.8112e-06	1.07606	>0.5	3.75399	<0.001	3.51349	0.01-0.001	2.79931	0.02-0.01	2.34275	0.01-0.001	1.81509	0.5-0.1	1.20903	>0.5	0.122354	<0.001	0.168733	<0.001	0.317942	0.02-0.01	hypothetical protein
UYEDRAFT_00098	0.000102335	7.66699e-05	7.01993e-05	4.89387e-05	5.57366e-05	5.80183e-05	4.38e-05	6.14327e-05	0.544649	<0.001	0.749206	<0.001	0.685976	<0.001	0.478222	<0.001	0.756728	0.01-0.001	0.623938	0.01-0.001	1.2553	0.1-0.05	0.960673	>0.5	1.27253	0.5-0.1	0.907279	0.5-0.1	ATPase, P-type (transporting), HAD superfamily, subfamily IC/heavy metal translocating P-type ATPase
UYEDRAFT_00099	1.35645e-05	1.49269e-05	1.59045e-05	1.00499e-05	3.69524e-06	1.11268e-05	9.85499e-06	1.12073e-05	0.27242	<0.001	1.10044	>0.5	1.17251	0.5-0.1	0.740898	0.5-0.1	0.74542	0.5-0.1	0.619634	0.5-0.1	1.11516	>0.5	0.332103	<0.001	0.374962	0.05-0.02	0.329717	<0.001	FOG: FHA domain
UYEDRAFT_00100	1.45947e-05	1.62839e-05	1.6453e-05	1.39825e-05	8.62223e-06	1.35111e-05	1.314e-05	9.13188e-06	0.590777	0.02-0.01	1.11574	>0.5	1.12732	>0.5	0.958051	>0.5	0.829723	0.5-0.1	0.79864	>0.5	0.653094	0.5-0.1	0.638159	0.1-0.05	0.656183	0.5-0.1	0.94419	>0.5	hypothetical protein
UYEDRAFT_00101	7.31453e-05	6.95457e-05	4.33261e-05	4.93757e-05	6.43588e-05	5.28523e-05	3.723e-05	6.18477e-05	0.879876	0.5-0.1	0.950788	>0.5	0.592329	<0.001	0.675035	<0.001	0.759964	0.02-0.01	0.859296	0.5-0.1	1.2526	0.1-0.05	1.21771	0.1-0.05	1.72868	0.01-0.001	1.0406	>0.5	TIGR01777 family protein
UYEDRAFT_00102	3.86331e-05	6.31e-05	7.6232e-05	4.36953e-05	9.23811e-06	5.60313e-05	4.599e-05	1.28677e-05	0.239124	<0.001	1.63331	<0.001	1.97323	<0.001	1.13103	0.5-0.1	0.887977	0.5-0.1	0.603289	0.01-0.001	0.294486	<0.001	0.164874	<0.001	0.200872	<0.001	0.717933	0.5-0.1	hypothetical protein
UYEDRAFT_00103	0.000238495	0.000269023	0.000222115	0.000169538	0.0002716	0.000615153	0.000706274	0.0005118	1.13881	0.01-0.001	1.128	0.01-0.001	0.931319	0.5-0.1	0.710865	<0.001	2.28662	<0.001	3.17977	<0.001	3.0188	<0.001	0.441517	<0.001	0.384554	<0.001	0.530676	<0.001	TPR repeat
UYEDRAFT_00104	0.000152987	0.000208298	0.000180434	0.000172159	0.000352896	0.000681913	0.000702989	0.000616402	2.3067	<0.001	1.36154	<0.001	1.17941	0.02-0.01	1.12532	0.1-0.05	3.27374	<0.001	3.8961	<0.001	3.58041	<0.001	0.517508	<0.001	0.501993	<0.001	0.572509	<0.001	Iron-sulfur cluster assembly accessory protein
UYEDRAFT_00105	7.84681e-05	0.000113648	9.6524e-05	6.86016e-05	5.54286e-05	0.000122395	9.63599e-05	8.21869e-05	0.706384	<0.001	1.44833	<0.001	1.2301	0.02-0.01	0.874261	0.5-0.1	1.07696	0.5-0.1	0.9983	>0.5	1.19803	0.1-0.05	0.452868	<0.001	0.575225	<0.001	0.674421	<0.001	hypothetical protein
UYEDRAFT_00106	5.15108e-06	1.11952e-05	5.48432e-06	6.99125e-06	6.77461e-06	1.0332e-05	6.56999e-06	2.07543e-06	1.31518	0.5-0.1	2.17336	0.01-0.001	1.06469	>0.5	1.35724	0.5-0.1	0.9229	>0.5	1.19796	>0.5	0.296861	0.02-0.01	0.655691	0.5-0.1	1.03114	>0.5	3.2642	0.02-0.01	Ribbon-helix-helix protein, copG family
UYEDRAFT_00107	5.7177e-05	5.59758e-05	3.89387e-05	3.6704e-05	4.52667e-05	2.54327e-05	2.628e-05	4.06784e-05	0.791695	0.02-0.01	0.978992	>0.5	0.68102	0.01-0.001	0.641937	<0.001	0.454351	<0.001	0.674907	0.1-0.05	1.10828	0.5-0.1	1.77987	<0.001	1.72248	0.02-0.01	1.1128	0.5-0.1	9,9'-di-cis-zeta-carotene desaturase
UYEDRAFT_00108	2.33516e-05	2.27296e-05	1.59045e-05	2.00998e-05	2.86381e-05	3.41751e-05	2.628e-05	4.39991e-05	1.22639	0.5-0.1	0.973364	>0.5	0.68109	0.1-0.05	0.860749	0.5-0.1	1.50355	0.02-0.01	1.65236	0.1-0.05	2.18903	<0.001	0.837981	0.5-0.1	1.08973	>0.5	0.65088	0.01-0.001	Polyketide cyclase / dehydrase and lipid transport
UYEDRAFT_00109	1.57966e-05	1.18737e-05	1.04202e-05	7.86515e-06	6.46667e-06	1.58954e-05	1.533e-05	1.53582e-05	0.40937	<0.001	0.751657	0.5-0.1	0.659647	0.1-0.05	0.4979	0.01-0.001	1.33871	0.5-0.1	1.47118	0.5-0.1	1.95268	0.02-0.01	0.406826	<0.001	0.421832	0.01-0.001	0.421058	0.01-0.001	Ferredoxin
UYEDRAFT_00110	8.8942e-05	7.19204e-05	4.4423e-05	5.46191e-05	2.52508e-05	7.07346e-05	6.89849e-05	5.23008e-05	0.283902	<0.001	0.808622	0.01-0.001	0.49946	<0.001	0.614098	<0.001	0.983512	>0.5	1.55291	0.01-0.001	0.957554	>0.5	0.35698	<0.001	0.366034	<0.001	0.4828	<0.001	adenosylcobyric acid synthase (glutamine-hydrolysing) (EC 6.3.5.10)
UYEDRAFT_00111	4.12086e-06	4.41022e-06	7.12961e-06	2.18476e-06	6.15874e-07	2.38431e-06	3.285e-06	1.24526e-06	0.149453	0.01-0.001	1.07022	>0.5	1.73013	0.5-0.1	0.530171	0.5-0.1	0.540634	0.5-0.1	0.460754	0.5-0.1	0.569973	0.5-0.1	0.258302	0.1-0.05	0.187481	0.05-0.02	0.494576	0.5-0.1	hypothetical protein
UYEDRAFT_00112	2.57554e-06	2.37473e-06	1.09686e-06	8.73906e-07	1.53968e-06	3.97385e-06	7.66499e-06	2.07543e-06	0.59781	0.5-0.1	0.922032	>0.5	0.425877	0.5-0.1	0.33931	0.5-0.1	1.67339	0.5-0.1	6.9881	0.01-0.001	2.37489	0.5-0.1	0.387454	0.1-0.05	0.200872	0.01-0.001	0.741864	>0.5	hypothetical protein
UYEDRAFT_00113	0.000258069	7.63306e-05	8.61038e-05	9.21971e-05	0.000185686	0.000115639	0.00010074	0.000149016	0.71952	<0.001	0.295776	<0.001	0.333646	<0.001	0.357257	<0.001	1.51498	<0.001	1.16998	0.5-0.1	1.61627	<0.001	1.60574	<0.001	1.84322	<0.001	1.24608	<0.001	Peroxiredoxin
UYEDRAFT_00114	0.00018458	0.000134342	8.39101e-05	0.000103121	0.000194924	0.000165312	0.000169725	0.000143205	1.05604	0.5-0.1	0.727824	<0.001	0.454599	<0.001	0.558677	<0.001	1.23053	0.01-0.001	2.0227	<0.001	1.38871	<0.001	1.17913	0.01-0.001	1.14847	0.5-0.1	1.36116	<0.001	hypothetical protein
UYEDRAFT_00115	7.65794e-05	5.39403e-05	4.71651e-05	5.46191e-05	0.000169057	9.85516e-05	8.54099e-05	0.000210863	2.20761	<0.001	0.704371	<0.001	0.615898	<0.001	0.713235	<0.001	1.82705	<0.001	1.81087	<0.001	3.86062	<0.001	1.71542	<0.001	1.97936	<0.001	0.801738	<0.001	ABC-type multidrug transport system, permease component
UYEDRAFT_00116	4.01784e-05	5.69935e-05	3.29059e-05	3.62671e-05	0.000104699	0.000129548	9.52649e-05	0.000152336	2.60584	<0.001	1.41851	<0.001	0.818994	0.5-0.1	0.902651	0.5-0.1	2.27302	<0.001	2.89507	<0.001	4.2004	<0.001	0.808186	0.01-0.001	1.09903	0.5-0.1	0.687285	<0.001	daunorubicin resistance ABC transporter ATP-binding subunit
UYEDRAFT_00117	2.09477e-05	2.95145e-05	1.80982e-05	1.52934e-05	2.61746e-05	4.09307e-05	3.942e-05	3.4037e-05	1.24952	0.5-0.1	1.40896	0.02-0.01	0.863972	0.5-0.1	0.730072	0.1-0.05	1.3868	0.05-0.02	2.17811	<0.001	2.22561	<0.001	0.639487	0.01-0.001	0.663994	0.05-0.02	0.769005	0.1-0.05	Uncharacterized conserved protein
UYEDRAFT_00118	0.000365383	0.000347729	0.000329607	0.000253433	0.000649747	0.000799937	0.000759929	0.00101779	1.77826	<0.001	0.951681	0.5-0.1	0.902087	0.05-0.02	0.693608	<0.001	2.30046	<0.001	2.30556	<0.001	4.01602	<0.001	0.812248	<0.001	0.85501	<0.001	0.63839	<0.001	GAF sensor hybrid histidine kinase (EC 2.7.13.3)
UYEDRAFT_00119	3.65727e-05	3.52817e-05	2.24857e-05	2.27216e-05	3.63365e-05	5.44418e-05	5.03699e-05	3.36219e-05	0.993544	>0.5	0.964702	>0.5	0.614823	0.01-0.001	0.621271	0.01-0.001	1.54306	<0.001	2.24009	<0.001	1.47974	0.05-0.02	0.667438	0.01-0.001	0.721393	0.1-0.05	1.08074	>0.5	Signal transduction histidine kinase
UYEDRAFT_00120	3.72595e-05	4.51199e-05	1.04202e-05	8.73906e-06	1.9708e-05	3.05987e-05	2.847e-05	1.57733e-05	0.528938	<0.001	1.21096	0.1-0.05	0.279666	<0.001	0.234546	<0.001	0.678164	0.01-0.001	2.73219	<0.001	1.80491	0.05-0.02	0.644079	0.01-0.001	0.692237	0.5-0.1	1.24945	0.5-0.1	Methylase of chemotaxis methyl-accepting proteins
UYEDRAFT_00121	1.54532e-05	2.44258e-05	1.48077e-05	1.44194e-05	1.20095e-05	1.7485e-05	2.9565e-05	1.82638e-05	0.777153	0.5-0.1	1.58063	0.01-0.001	0.958223	>0.5	0.933102	>0.5	0.715839	0.1-0.05	1.9966	0.01-0.001	1.26661	0.5-0.1	0.68685	0.1-0.05	0.406208	<0.001	0.657561	0.1-0.05	Chemotaxis response regulator containing a CheY-like receiver domain and a methylesterase domain
UYEDRAFT_00122	0.000250686	0.000193371	0.000177692	0.000127153	0.000193076	0.000209025	0.00022119	0.000187619	0.770193	<0.001	0.771368	<0.001	0.708823	<0.001	0.507222	<0.001	1.08095	0.5-0.1	1.24479	0.02-0.01	1.47553	<0.001	0.923701	0.5-0.1	0.872899	0.1-0.05	1.02909	>0.5	PAS domain S-box
UYEDRAFT_00123	7.00547e-05	7.87054e-05	1.80982e-05	4.71909e-05	0.000171521	0.000283336	0.000248565	0.000276447	2.44838	<0.001	1.12348	0.5-0.1	0.258345	<0.001	0.67363	<0.001	3.59995	<0.001	13.7342	<0.001	5.85805	<0.001	0.605362	<0.001	0.690045	<0.001	0.620447	<0.001	alanine dehydrogenase
UYEDRAFT_00124	1.01305e-05	9.49892e-06	1.09686e-05	6.99125e-06	8.3143e-06	2.0664e-05	2.0805e-05	1.70185e-05	0.820723	0.5-0.1	0.93766	>0.5	1.08274	>0.5	0.690122	0.5-0.1	2.17541	<0.001	1.89677	0.05-0.02	2.43426	0.01-0.001	0.402356	<0.001	0.39963	0.01-0.001	0.488544	0.01-0.001	Chlorophyll A-B binding protein
UYEDRAFT_00125	0.000135302	0.000170981	0.000159594	0.00013764	0.000160435	0.000310755	0.000285795	0.000247391	1.18576	0.01-0.001	1.2637	<0.001	1.17954	0.02-0.01	1.01728	>0.5	1.81749	<0.001	1.79076	<0.001	1.79737	<0.001	0.516275	<0.001	0.561365	<0.001	0.648508	<0.001	hypothetical protein
UYEDRAFT_00126	2.26648e-05	3.12108e-05	2.46794e-05	2.09737e-05	1.50889e-05	4.68915e-05	4.92749e-05	4.52443e-05	0.665743	0.02-0.01	1.37706	0.02-0.01	1.08889	>0.5	0.92539	>0.5	1.50241	0.01-0.001	1.9966	<0.001	2.15719	<0.001	0.321784	<0.001	0.306219	<0.001	0.333498	<0.001	WD-40 repeat-containing protein
UYEDRAFT_00127	1.47664e-05	2.03548e-05	1.48077e-05	1.04869e-05	1.20095e-05	3.05987e-05	9.85499e-06	6.22628e-06	0.8133	0.5-0.1	1.37845	0.1-0.05	1.00279	>0.5	0.710183	0.5-0.1	1.50326	0.02-0.01	0.665533	0.5-0.1	0.593722	0.5-0.1	0.392486	<0.001	1.21863	>0.5	1.92885	0.05-0.02	Predicted oxidoreductases of the aldo/keto reductase family
UYEDRAFT_00128	0.000112122	2.23903e-05	3.40028e-05	3.80149e-05	2.46349e-05	3.77516e-05	3.6135e-05	2.57353e-05	0.219716	<0.001	0.199696	<0.001	0.303266	<0.001	0.33905	<0.001	1.68607	<0.001	1.06271	>0.5	0.676979	0.02-0.01	0.652554	0.01-0.001	0.681748	0.1-0.05	0.957243	>0.5	Superoxide dismutase
UYEDRAFT_00129	3.14216e-05	2.10333e-05	2.4131e-05	1.13608e-05	6.46667e-06	9.13986e-06	7.66499e-06	4.56594e-06	0.205804	<0.001	0.669391	0.01-0.001	0.767975	0.5-0.1	0.36156	<0.001	0.434542	<0.001	0.317641	0.01-0.001	0.401904	0.01-0.001	0.707524	0.5-0.1	0.843664	>0.5	1.41629	0.5-0.1	16S rRNA (guanine(527)-N(7))-methyltransferase GidB
UYEDRAFT_00130	1.03022e-06	1.01774e-06	5.48432e-07	4.36953e-07	3.07937e-07	0	1.095e-06	0	0.298905	0.5-0.1	0.987892	>0.5	0.532346	>0.5	0.424137	0.5-0.1	0	0.5-0.1	1.9966	>0.5	0	0.5-0.1	NONE	0.5-0.1	0.281221	0.5-0.1	NONE	0.5-0.1	hypothetical protein
UYEDRAFT_00131	5.13391e-05	5.12263e-05	7.01993e-05	3.32084e-05	1.87841e-05	1.70876e-05	1.6425e-05	1.28677e-05	0.365884	<0.001	0.997804	>0.5	1.36736	0.01-0.001	0.646845	<0.001	0.33357	<0.001	0.233977	<0.001	0.387482	<0.001	1.09929	>0.5	1.14363	>0.5	1.4598	0.1-0.05	4-amino-4-deoxy-L-arabinose transferase and related glycosyltransferases of PMT family
UYEDRAFT_00132	5.15108e-05	4.78339e-05	4.49714e-05	3.36454e-05	3.57207e-05	6.95424e-05	6.89849e-05	2.32448e-05	0.69346	<0.001	0.928618	0.5-0.1	0.873048	0.5-0.1	0.653171	<0.001	1.45383	<0.001	1.53397	0.02-0.01	0.690876	0.05-0.02	0.513653	<0.001	0.517804	<0.001	1.53672	0.01-0.001	Predicted permeases
UYEDRAFT_00133	4.12086e-05	3.05323e-05	3.72934e-05	2.53433e-05	1.72445e-05	2.54327e-05	1.6425e-05	2.36599e-05	0.418467	<0.001	0.740919	0.02-0.01	0.904989	0.5-0.1	0.614999	<0.001	0.832977	0.5-0.1	0.440426	0.01-0.001	0.933576	>0.5	0.678044	0.05-0.02	1.04989	>0.5	0.728848	0.1-0.05	4-amino-4-deoxy-L-arabinose transferase and related glycosyltransferases of PMT family
UYEDRAFT_00134	2.5412e-05	2.7479e-05	1.97435e-05	1.52934e-05	5.8508e-06	1.70876e-05	1.4235e-05	4.15086e-06	0.230238	<0.001	1.08134	>0.5	0.776938	0.5-0.1	0.601816	0.01-0.001	0.62184	0.02-0.01	0.720994	0.5-0.1	0.271416	<0.001	0.342401	<0.001	0.411016	0.02-0.01	1.40954	0.5-0.1	hypothetical protein
UYEDRAFT_00135	5.8894e-05	6.51355e-05	4.11324e-05	3.32084e-05	1.94e-05	5.52366e-05	3.1755e-05	1.53582e-05	0.329406	<0.001	1.10598	0.5-0.1	0.698414	0.01-0.001	0.563868	<0.001	0.848026	0.5-0.1	0.772019	0.5-0.1	0.462478	<0.001	0.351217	<0.001	0.610929	0.05-0.02	1.26317	0.5-0.1	conserved hypothetical protein
UYEDRAFT_00136	9.04873e-05	9.7364e-05	7.67804e-05	4.06366e-05	2.03238e-05	4.01359e-05	3.942e-05	3.52823e-05	0.224604	<0.001	1.076	0.5-0.1	0.848522	0.1-0.05	0.449086	<0.001	0.412226	<0.001	0.513411	<0.001	0.868238	0.5-0.1	0.506375	<0.001	0.515572	0.01-0.001	0.576035	<0.001	ABC-type multidrug transport system, ATPase and permease components
UYEDRAFT_00137	7.21151e-06	1.52661e-05	5.48432e-06	6.11734e-06	8.3143e-06	1.15242e-05	1.752e-05	4.98103e-06	1.15292	>0.5	2.11691	<0.001	0.760495	0.5-0.1	0.848274	>0.5	0.754885	0.5-0.1	3.19456	0.01-0.001	0.814247	>0.5	0.721466	0.5-0.1	0.474561	0.02-0.01	1.66919	0.5-0.1	NTP pyrophosphohydrolases containing a Zn-finger, probably nucleic-acid-binding
UYEDRAFT_00138	2.60988e-05	2.98538e-05	2.63247e-05	2.31585e-05	1.4473e-05	4.45072e-05	6.56999e-05	2.49051e-05	0.554548	<0.001	1.14387	0.5-0.1	1.00866	>0.5	0.88734	0.5-0.1	1.49084	0.01-0.001	2.49575	<0.001	1.07542	>0.5	0.325184	<0.001	0.22029	<0.001	0.581126	0.01-0.001	ADP-ribose pyrophosphatase
UYEDRAFT_00139	6.353e-05	6.92065e-05	5.92306e-05	5.37452e-05	4.83461e-05	9.77568e-05	8.32199e-05	6.8074e-05	0.760996	0.01-0.001	1.08935	0.5-0.1	0.932325	>0.5	0.845982	0.5-0.1	1.41254	<0.001	1.40501	0.05-0.02	1.26661	0.05-0.02	0.494555	<0.001	0.580944	<0.001	0.710199	0.01-0.001	Protein of unknown function (DUF3531)
UYEDRAFT_00140	0.000148351	0.000136717	9.48787e-05	0.00010749	9.36128e-05	0.000150212	0.00013578	0.000119545	0.631022	<0.001	0.921575	0.5-0.1	0.639555	<0.001	0.724568	<0.001	1.09871	0.5-0.1	1.43109	0.01-0.001	1.11214	0.5-0.1	0.623206	<0.001	0.689445	<0.001	0.783078	0.01-0.001	TPR repeat
UYEDRAFT_00141	5.04806e-05	5.05479e-05	4.38745e-05	3.7578e-05	1.84762e-05	3.33804e-05	3.066e-05	1.53582e-05	0.366006	<0.001	1.00133	>0.5	0.869137	0.5-0.1	0.744404	0.02-0.01	0.660372	0.01-0.001	0.69881	0.5-0.1	0.408701	<0.001	0.553505	<0.001	0.602617	0.05-0.02	1.20302	0.5-0.1	ABC-type cobalt transport system, ATPase component
UYEDRAFT_00142	0.000418955	0.000176409	0.000191403	0.000195318	0.000109933	0.000207435	0.000193815	0.000105847	0.262399	<0.001	0.421069	<0.001	0.456858	<0.001	0.466203	<0.001	1.17588	0.01-0.001	1.0126	>0.5	0.541921	<0.001	0.529965	<0.001	0.567209	<0.001	1.03861	>0.5	phycocyanobilin:ferredoxin oxidoreductase (EC 1.3.7.5)
UYEDRAFT_00143	1.20192e-06	2.03548e-06	1.09686e-06	1.74781e-06	0	3.97385e-07	0	8.30171e-07	0	0.05-0.02	1.69353	0.5-0.1	0.912594	>0.5	1.45418	>0.5	0.195229	0.1-0.05	0	0.5-0.1	0.474977	0.5-0.1	0	0.5-0.1	NONE	NONE	0	0.5-0.1	ABC exporter membrane fusion protein, DevB family
UYEDRAFT_00144	2.23213e-06	2.71398e-06	3.83902e-06	3.05867e-06	0	2.38431e-06	3.285e-06	8.30171e-07	0	0.01-0.001	1.21587	>0.5	1.71989	0.5-0.1	1.37029	0.5-0.1	0.87853	>0.5	0.855686	>0.5	0.271416	0.1-0.05	0	0.01-0.001	0	0.01-0.001	0	0.5-0.1	DevC protein
UYEDRAFT_00145	3.94916e-06	2.71398e-06	3.83902e-06	8.73906e-07	2.15556e-06	1.19216e-06	2.19e-06	1.66034e-06	0.545827	0.5-0.1	0.687229	0.5-0.1	0.972111	>0.5	0.221289	0.05-0.02	0.439265	0.5-0.1	0.570457	0.5-0.1	1.89991	0.5-0.1	1.80812	0.5-0.1	0.984274	>0.5	1.29826	>0.5	ABC exporter ATP-binding subunit, DevA family
UYEDRAFT_00146	5.83789e-06	2.71398e-06	1.09686e-06	8.73906e-07	1.53968e-06	5.16601e-06	3.285e-06	3.32068e-06	0.26374	0.01-0.001	0.46489	0.05-0.02	0.187887	0.02-0.01	0.149695	0.01-0.001	1.90348	0.5-0.1	2.9949	0.5-0.1	3.79982	0.1-0.05	0.298041	0.02-0.01	0.468702	0.5-0.1	0.463665	0.5-0.1	hypothetical protein
UYEDRAFT_00147	0.0022639	0.00129626	0.0017643	0.00140087	0.000789242	0.00076139	0.000755549	0.00118424	0.348621	<0.001	0.57258	<0.001	0.779321	<0.001	0.618787	<0.001	0.587373	<0.001	0.428242	<0.001	0.845359	<0.001	1.03658	0.5-0.1	1.04459	0.5-0.1	0.666455	<0.001	Manganese-stabilising protein / photosystem II polypeptide
UYEDRAFT_00148	1.06456e-05	1.01774e-05	7.67804e-06	4.80648e-06	2.77143e-06	8.34509e-06	4.38e-06	3.32068e-06	0.260337	<0.001	0.956024	>0.5	0.721243	0.5-0.1	0.451501	0.02-0.01	0.819962	0.5-0.1	0.570457	0.5-0.1	0.690876	0.5-0.1	0.332103	0.01-0.001	0.632748	0.5-0.1	0.834597	>0.5	hypothetical protein
UYEDRAFT_00149	0.000106284	0.000105845	8.61038e-05	6.94755e-05	3.23334e-05	3.09961e-05	3.6135e-05	2.449e-05	0.304217	<0.001	0.995871	>0.5	0.81013	0.02-0.01	0.653678	<0.001	0.292843	<0.001	0.419668	<0.001	0.352499	<0.001	1.04314	>0.5	0.894795	>0.5	1.32027	0.1-0.05	Cell division septal protein
UYEDRAFT_00150	4.01784e-05	2.6122e-05	2.85185e-05	1.96629e-05	6.15874e-06	1.35111e-05	2.628e-05	9.54697e-06	0.153285	<0.001	0.650151	<0.001	0.709795	0.05-0.02	0.489389	<0.001	0.51723	0.01-0.001	0.921508	>0.5	0.485532	0.01-0.001	0.455828	0.01-0.001	0.234351	<0.001	0.645099	0.5-0.1	hypothetical protein
UYEDRAFT_00151	0.000464284	0.000355192	0.000472748	0.000245568	0.00020447	0.000188361	0.000241995	0.000135318	0.440399	<0.001	0.765032	<0.001	1.01823	>0.5	0.528917	<0.001	0.530307	<0.001	0.511889	<0.001	0.551041	<0.001	1.08552	0.5-0.1	0.844936	0.05-0.02	1.51104	<0.001	cell division protein FtsZ
UYEDRAFT_00152	8.19022e-05	4.37629e-05	5.53916e-05	4.76279e-05	6.99017e-05	5.16601e-05	5.47499e-05	8.09417e-05	0.853478	0.05-0.02	0.534331	<0.001	0.676314	<0.001	0.581521	<0.001	1.18045	0.5-0.1	0.988416	>0.5	1.69946	<0.001	1.35311	0.01-0.001	1.27674	0.5-0.1	0.863605	0.5-0.1	glutathione synthase (EC 6.3.2.3)
UYEDRAFT_00153	8.58513e-06	9.15968e-06	3.83902e-06	4.80648e-06	9.54604e-06	5.5634e-06	7.66499e-06	1.32827e-05	1.11193	>0.5	1.06692	>0.5	0.447171	0.05-0.02	0.559861	0.1-0.05	0.607379	0.5-0.1	1.9966	0.5-0.1	2.7635	0.01-0.001	1.71587	0.1-0.05	1.24541	>0.5	0.71868	0.5-0.1	Glutaredoxin, GrxC family
UYEDRAFT_00154	0.000103365	1.56054e-05	1.53561e-05	1.70412e-05	5.8508e-06	1.35111e-05	6.56999e-06	7.88663e-06	0.0566033	<0.001	0.150973	<0.001	0.148562	<0.001	0.164864	<0.001	0.865798	>0.5	0.427843	0.1-0.05	0.462798	0.01-0.001	0.433036	0.01-0.001	0.890534	>0.5	0.741864	0.5-0.1	hypothetical protein
UYEDRAFT_00155	0.000187499	0.000398276	0.000348254	0.000214107	0.000357207	0.000565479	0.000497129	0.000523838	1.90511	<0.001	2.12415	<0.001	1.85736	<0.001	1.14191	0.02-0.01	1.41982	<0.001	1.42749	<0.001	2.44662	<0.001	0.631688	<0.001	0.718539	<0.001	0.681903	<0.001	GTP-binding protein HflX
UYEDRAFT_00156	1.15041e-05	2.03548e-05	1.42592e-05	1.04869e-05	2.27873e-05	2.70222e-05	1.752e-05	3.15465e-05	1.9808	<0.001	1.76936	0.01-0.001	1.23949	0.5-0.1	0.911578	>0.5	1.32756	0.5-0.1	1.22868	>0.5	3.00819	<0.001	0.843282	0.5-0.1	1.30065	0.5-0.1	0.722341	0.05-0.02	Uncharacterized protein conserved in cyanobacteria
UYEDRAFT_00157	3.26235e-06	7.46344e-06	2.74216e-06	5.24344e-06	6.46667e-06	7.55032e-06	1.314e-05	5.39611e-06	1.98221	0.05-0.02	2.28775	0.01-0.001	0.840547	>0.5	1.60726	0.5-0.1	1.01164	>0.5	4.79184	0.01-0.001	1.02912	>0.5	0.856477	>0.5	0.492137	0.05-0.02	1.1984	>0.5	Uncharacterized conserved protein
UYEDRAFT_00158	1.20192e-06	3.39247e-06	2.19373e-06	1.31086e-06	6.15874e-07	4.37124e-06	3.285e-06	2.49051e-06	0.512409	0.5-0.1	2.82255	0.05-0.02	1.82519	0.5-0.1	1.09064	>0.5	1.28851	>0.5	1.49745	>0.5	1.89991	0.5-0.1	0.140892	0.01-0.001	0.187481	0.05-0.02	0.247288	0.1-0.05	hypothetical protein
UYEDRAFT_00159	9.61535e-06	1.66231e-05	1.15171e-05	6.11734e-06	2.46349e-06	7.55032e-06	7.66499e-06	4.98103e-06	0.256204	<0.001	1.72881	0.01-0.001	1.19778	0.5-0.1	0.636206	0.5-0.1	0.454206	0.01-0.001	0.665533	0.5-0.1	0.814247	>0.5	0.326277	0.01-0.001	0.321396	0.05-0.02	0.494576	0.5-0.1	FO synthase subunit 1 (EC 2.5.1.77)
UYEDRAFT_00160	1.0989e-05	1.05167e-05	1.15171e-05	3.49562e-06	4.00318e-06	7.55032e-06	9.85499e-06	5.39611e-06	0.364291	<0.001	0.95702	>0.5	1.04806	>0.5	0.318103	0.01-0.001	0.717939	0.5-0.1	0.855686	>0.5	1.54368	0.5-0.1	0.5302	0.1-0.05	0.406208	0.05-0.02	0.741864	0.5-0.1	hypothetical protein
UYEDRAFT_00161	3.86331e-05	3.46032e-05	2.19373e-05	2.05368e-05	2.74064e-05	4.01359e-05	2.2995e-05	2.28297e-05	0.709401	0.01-0.001	0.895689	0.5-0.1	0.567836	<0.001	0.531585	<0.001	1.15989	0.5-0.1	1.04822	>0.5	1.11165	>0.5	0.682839	0.01-0.001	1.19184	0.5-0.1	1.20047	0.5-0.1	Zn-dependent protease with chaperone function
UYEDRAFT_00162	0.000152129	0.000199138	0.000171659	0.000164731	0.000119787	0.000262274	0.0002409	0.00019509	0.787409	<0.001	1.30901	<0.001	1.12838	0.1-0.05	1.08284	0.5-0.1	1.31705	<0.001	1.40336	<0.001	1.18429	0.02-0.01	0.456726	<0.001	0.49725	<0.001	0.614011	<0.001	Rad3-related DNA helicases
UYEDRAFT_00163	9.66686e-05	9.90602e-05	9.59756e-05	9.52557e-05	6.77461e-05	0.000144648	0.000150015	5.76969e-05	0.700808	<0.001	1.02474	>0.5	0.992831	>0.5	0.985384	>0.5	1.46021	<0.001	1.56305	<0.001	0.605705	<0.001	0.468351	<0.001	0.451596	<0.001	1.17417	0.5-0.1	Protein of unknown function (DUF2839)
UYEDRAFT_00164	0.000106112	0.000114326	9.48787e-05	8.17102e-05	5.94318e-05	0.000128753	0.00012264	6.84891e-05	0.560084	<0.001	1.07741	0.5-0.1	0.894135	0.5-0.1	0.770035	0.01-0.001	1.12619	0.5-0.1	1.2926	0.05-0.02	0.838195	0.1-0.05	0.461596	<0.001	0.484604	<0.001	0.867756	0.5-0.1	Domain of unknown function (DUF1815)
UYEDRAFT_00165	3.58859e-05	2.6122e-05	2.35826e-05	1.96629e-05	5.82001e-05	2.18562e-05	2.19e-05	5.52064e-05	1.62181	<0.001	0.72792	0.02-0.01	0.657155	0.02-0.01	0.547928	<0.001	0.836695	0.5-0.1	0.928651	>0.5	2.80764	<0.001	2.66286	<0.001	2.65754	<0.001	1.05423	>0.5	Uncharacterized protein conserved in bacteria
UYEDRAFT_00166	3.43405e-06	3.05323e-06	3.29059e-06	2.18476e-06	6.15874e-07	2.7817e-06	4.38e-06	2.07543e-06	0.179343	0.01-0.001	0.889103	>0.5	0.958223	>0.5	0.636206	0.5-0.1	0.911068	>0.5	1.33107	>0.5	0.949955	>0.5	0.221402	0.05-0.02	0.140611	0.01-0.001	0.296745	0.5-0.1	Predicted thioesterase
UYEDRAFT_00167	4.12086e-06	2.71398e-06	4.38745e-06	1.31086e-06	6.15874e-07	6.35817e-06	1.2045e-05	0	0.149453	0.01-0.001	0.658595	0.5-0.1	1.06469	>0.5	0.318103	0.05-0.02	2.34275	0.05-0.02	2.74533	0.05-0.02	0	0.1-0.05	0.0968634	<0.001	0.0511311	<0.001	NONE	0.5-0.1	hypothetical protein
UYEDRAFT_00168	0.000143372	0.000171659	0.000173304	0.000144631	7.14414e-05	0.000296847	0.000268275	0.000131167	0.498295	<0.001	1.1973	0.01-0.001	1.20878	0.01-0.001	1.00879	>0.5	1.72928	<0.001	1.548	<0.001	0.906905	0.5-0.1	0.240667	<0.001	0.266299	<0.001	0.544659	<0.001	Heat shock protein
UYEDRAFT_00169	0.000117101	5.7672e-05	6.80055e-05	4.80648e-05	8.49906e-05	3.61621e-05	5.80349e-05	5.43762e-05	0.725787	<0.001	0.492497	<0.001	0.580741	<0.001	0.410455	<0.001	0.627029	<0.001	0.853385	0.5-0.1	1.13131	0.5-0.1	2.35027	<0.001	1.46447	0.02-0.01	1.56301	<0.001	1-deoxy-D-xylulose 5-phosphate reductoisomerase (EC 1.1.1.267)
UYEDRAFT_00170	3.9835e-05	4.24059e-05	4.33261e-05	3.18976e-05	1.26254e-05	2.66248e-05	1.8615e-05	1.78487e-05	0.316942	<0.001	1.06454	>0.5	1.08764	>0.5	0.800742	0.1-0.05	0.627856	0.01-0.001	0.429648	0.01-0.001	0.559562	0.01-0.001	0.474197	<0.001	0.678239	0.5-0.1	0.707358	0.5-0.1	Predicted integral membrane protein
UYEDRAFT_00171	1.37362e-05	1.45876e-05	8.22648e-06	4.80648e-06	4.00318e-06	9.13986e-06	6.56999e-06	2.49051e-06	0.291432	<0.001	1.06198	>0.5	0.59889	0.1-0.05	0.349913	<0.001	0.626549	0.1-0.05	0.79864	>0.5	0.518157	0.5-0.1	0.437991	0.02-0.01	0.609313	0.5-0.1	1.60737	0.5-0.1	Predicted membrane protein
UYEDRAFT_00172	2.81592e-05	2.84968e-05	3.50996e-05	2.14107e-05	1.17016e-05	1.39085e-05	1.752e-05	8.7168e-06	0.415551	<0.001	1.01199	>0.5	1.24647	0.5-0.1	0.760343	0.1-0.05	0.488072	<0.001	0.49915	0.02-0.01	0.407123	<0.001	0.841328	0.5-0.1	0.6679	0.5-0.1	1.34242	0.5-0.1	Predicted membrane protein
UYEDRAFT_00173	8.24173e-06	5.42796e-06	6.58118e-06	3.05867e-06	6.15874e-07	1.19216e-06	2.19e-06	4.15086e-07	0.0747263	<0.001	0.658595	0.5-0.1	0.798519	0.5-0.1	0.37112	0.02-0.01	0.219633	0.01-0.001	0.332767	0.5-0.1	0.135708	0.05-0.02	0.516605	0.5-0.1	0.281221	0.5-0.1	1.48373	>0.5	4-amino-4-deoxy-L-arabinose transferase and related glycosyltransferases of PMT family
UYEDRAFT_00174	2.18062e-05	2.91753e-05	3.07122e-05	1.74781e-05	5.23493e-06	1.7485e-05	3.285e-05	9.96205e-06	0.240066	<0.001	1.33793	0.05-0.02	1.40841	0.05-0.02	0.801519	0.5-0.1	0.599307	0.01-0.001	1.06961	>0.5	0.569973	0.05-0.02	0.299396	<0.001	0.159359	<0.001	0.525487	0.05-0.02	Predicted integral membrane protein
UYEDRAFT_00175	0.000110233	8.27763e-05	7.45867e-05	6.24843e-05	1.50889e-05	8.58352e-05	0.00010512	1.32827e-05	0.136882	<0.001	0.750921	<0.001	0.676627	<0.001	0.566838	<0.001	1.03695	>0.5	1.40936	0.01-0.001	0.212577	<0.001	0.175789	<0.001	0.14354	<0.001	1.13598	>0.5	Predicted xylanase/chitin deacetylase
UYEDRAFT_00176	0.00147235	0.00138379	0.00154548	0.00130911	0.00121789	0.00108725	0.00108186	0.00191811	0.827174	<0.001	0.939851	0.01-0.001	1.04967	0.05-0.02	0.88913	<0.001	0.785702	<0.001	0.700014	<0.001	1.4652	<0.001	1.12016	<0.001	1.12574	<0.001	0.634943	<0.001	Glutamate synthase domain 2
UYEDRAFT_00177	0.000127918	0.000116701	8.28132e-05	4.98126e-05	4.92699e-05	0.000134316	0.00014454	5.56215e-05	0.385166	<0.001	0.912308	0.5-0.1	0.64739	<0.001	0.389409	<0.001	1.15094	0.1-0.05	1.74537	<0.001	1.11661	0.5-0.1	0.36682	<0.001	0.340874	<0.001	0.885807	0.5-0.1	Predicted periplasmic protein (DUF2233)
UYEDRAFT_00178	5.83789e-05	6.37785e-05	5.04557e-05	4.85018e-05	4.03397e-05	8.82196e-05	0.000119355	5.60365e-05	0.690998	<0.001	1.09249	0.5-0.1	0.86428	0.5-0.1	0.83081	0.1-0.05	1.38322	0.01-0.001	2.36554	<0.001	1.15535	0.5-0.1	0.457265	<0.001	0.337981	<0.001	0.719882	0.01-0.001	mannose-6-phosphate isomerase, type 2 (EC 5.3.1.8)
UYEDRAFT_00179	4.32691e-05	4.88516e-05	5.64885e-05	3.18976e-05	2.55588e-05	4.72889e-05	4.81799e-05	3.07163e-05	0.590693	<0.001	1.12902	0.5-0.1	1.30552	0.05-0.02	0.737191	0.05-0.02	0.96801	>0.5	0.852917	0.5-0.1	0.962968	>0.5	0.540482	<0.001	0.530485	<0.001	0.83209	0.5-0.1	Iron-sulfur cluster assembly accessory protein
UYEDRAFT_00180	0.000676509	0.000930216	0.000820454	0.000492883	0.000217403	0.000666018	0.000536549	0.000283919	0.321361	<0.001	1.37502	<0.001	1.21278	<0.001	0.728569	<0.001	0.715982	<0.001	0.653967	<0.001	0.576036	<0.001	0.326423	<0.001	0.405188	<0.001	0.765725	<0.001	ribosomal protein S12, bacterial/organelle
UYEDRAFT_00181	0.000463426	0.00031991	0.000358126	0.000254744	0.000217711	0.000296052	0.00023214	0.000252787	0.469787	<0.001	0.690316	<0.001	0.77278	<0.001	0.549697	<0.001	0.925422	0.5-0.1	0.648207	<0.001	0.99232	>0.5	0.735382	<0.001	0.937846	0.5-0.1	0.861244	0.01-0.001	SSU ribosomal protein S7P
UYEDRAFT_00182	0.00310164	0.00209892	0.00241749	0.00203751	0.0013426	0.0011703	0.00107091	0.00170144	0.43287	<0.001	0.676715	<0.001	0.779423	<0.001	0.656915	<0.001	0.557572	<0.001	0.442984	<0.001	0.835056	<0.001	1.14723	<0.001	1.25371	<0.001	0.789101	<0.001	translation elongation factor EF-G
UYEDRAFT_00183	0.00385627	0.0024955	0.00291108	0.00264531	0.00147286	0.00157047	0.00137422	0.00217256	0.381939	<0.001	0.647129	<0.001	0.754894	<0.001	0.685977	<0.001	0.629319	<0.001	0.472067	<0.001	0.821286	<0.001	0.93785	0.01-0.001	1.07178	0.05-0.02	0.677939	<0.001	translation elongation factor TU
UYEDRAFT_00184	0.000241071	0.000181837	0.000207856	0.000125842	5.57366e-05	6.51712e-05	5.36549e-05	7.55456e-05	0.231204	<0.001	0.754288	<0.001	0.862219	0.02-0.01	0.522015	<0.001	0.358405	<0.001	0.258136	<0.001	0.600319	<0.001	0.855233	0.5-0.1	1.0388	>0.5	0.737787	0.01-0.001	ribosomal protein S10, bacterial/organelle
UYEDRAFT_00185	0.000307863	0.000395223	0.000298895	0.000240324	0.000312864	0.0005623	0.000586919	0.000500178	1.01624	>0.5	1.28376	<0.001	0.970871	>0.5	0.780621	<0.001	1.42274	<0.001	1.96363	<0.001	2.08126	<0.001	0.5564	<0.001	0.533061	<0.001	0.625505	<0.001	Uncharacterized protein, similar to the N-terminal domain of Lon protease
UYEDRAFT_00186	1.39079e-05	8.48118e-06	1.26139e-05	6.99125e-06	7.39048e-06	1.35111e-05	9.85499e-06	4.15086e-06	0.531387	0.01-0.001	0.60981	0.05-0.02	0.90696	>0.5	0.502681	0.02-0.01	1.59307	0.1-0.05	0.781278	>0.5	0.593722	0.5-0.1	0.546993	0.05-0.02	0.749923	0.5-0.1	1.78047	0.5-0.1	Prephenate dehydratase
UYEDRAFT_00187	1.99175e-05	1.42484e-05	1.26139e-05	1.52934e-05	7.69842e-06	1.27163e-05	1.8615e-05	7.88663e-06	0.386515	<0.001	0.71537	0.1-0.05	0.633309	0.05-0.02	0.767835	0.5-0.1	0.892475	>0.5	1.47575	0.5-0.1	0.51569	0.02-0.01	0.605396	0.1-0.05	0.413561	0.01-0.001	0.976136	>0.5	Protein of unknown function (DUF1997)
UYEDRAFT_00188	4.13803e-05	2.8836e-05	3.12606e-05	2.27216e-05	3.17175e-05	7.23241e-05	9.08849e-05	9.33942e-05	0.766487	0.05-0.02	0.696853	0.01-0.001	0.755446	0.1-0.05	0.54909	<0.001	2.50812	<0.001	2.90733	<0.001	4.11038	<0.001	0.438546	<0.001	0.348985	<0.001	0.339609	<0.001	RNase HII (EC 3.1.26.4)
UYEDRAFT_00189	0.000404188	0.000279201	0.000280249	0.000222409	0.000450204	0.000717281	0.000773069	0.000770814	1.11385	0.01-0.001	0.690769	<0.001	0.693362	<0.001	0.550261	<0.001	2.56905	<0.001	2.75851	<0.001	3.46575	<0.001	0.627654	<0.001	0.582359	<0.001	0.584063	<0.001	ribonuclease, Rne/Rng family
UYEDRAFT_00190	0.000396633	0.000316179	0.000287378	0.000234207	0.000328261	0.000471696	0.000476324	0.000359879	0.827618	<0.001	0.797156	<0.001	0.724544	<0.001	0.590487	<0.001	1.49187	<0.001	1.65748	<0.001	1.53659	<0.001	0.695915	<0.001	0.689154	<0.001	0.912141	0.05-0.02	radical SAM-linked protein/radical SAM family uncharacterized protein
UYEDRAFT_00191	9.64969e-05	4.44414e-05	7.67804e-06	2.70911e-05	8.89938e-05	7.07346e-05	5.69399e-05	7.59607e-05	0.922245	0.5-0.1	0.460547	<0.001	0.0795678	<0.001	0.280746	<0.001	1.59164	<0.001	7.41594	<0.001	2.8039	<0.001	1.25814	0.02-0.01	1.56294	0.01-0.001	1.17158	0.1-0.05	anti-anti-sigma factor
UYEDRAFT_00192	1.83722e-05	1.01774e-05	1.04202e-05	1.39825e-05	3.69524e-06	1.39085e-05	2.847e-05	4.15086e-06	0.201132	<0.001	0.553958	0.01-0.001	0.567173	0.05-0.02	0.761069	0.5-0.1	1.3666	0.5-0.1	2.73219	<0.001	0.296861	<0.001	0.265683	<0.001	0.129794	<0.001	0.890236	>0.5	hypothetical protein
UYEDRAFT_00193	1.16758e-05	1.76409e-05	1.26139e-05	1.22347e-05	6.77461e-06	1.43059e-05	1.752e-05	9.13188e-06	0.580228	0.05-0.02	1.51089	0.05-0.02	1.08035	>0.5	1.04787	>0.5	0.810951	0.5-0.1	1.38894	0.5-0.1	0.746393	0.5-0.1	0.473555	0.01-0.001	0.386679	0.01-0.001	0.741864	0.5-0.1	hypothetical protein
UYEDRAFT_00194	2.40384e-05	2.8836e-05	1.53561e-05	1.8789e-05	2.83302e-05	3.49699e-05	4.161e-05	4.69047e-05	1.17854	0.5-0.1	1.19958	0.5-0.1	0.638816	0.05-0.02	0.781624	0.5-0.1	1.21272	0.5-0.1	2.70967	<0.001	2.49639	<0.001	0.81013	0.5-0.1	0.680851	0.05-0.02	0.603995	<0.001	Uncharacterized conserved protein
UYEDRAFT_00195	1.49381e-05	1.49269e-05	1.15171e-05	6.99125e-06	1.07778e-05	1.07294e-05	4.38e-06	2.49051e-06	0.721495	0.5-0.1	0.999247	>0.5	0.770984	0.5-0.1	0.468013	0.01-0.001	0.718797	0.5-0.1	0.380305	0.1-0.05	0.356233	0.05-0.02	1.00451	>0.5	2.46069	0.1-0.05	4.32754	<0.001	Predicted metal-dependent membrane protease
UYEDRAFT_00196	1.87156e-05	9.15968e-06	9.87177e-06	8.30211e-06	6.15874e-06	2.0664e-05	6.56999e-06	5.8112e-06	0.32907	<0.001	0.489414	<0.001	0.527462	0.02-0.01	0.443593	<0.001	2.25598	<0.001	0.665533	0.5-0.1	0.699967	0.5-0.1	0.298041	<0.001	0.937404	>0.5	1.05981	>0.5	WG containing repeat
UYEDRAFT_00197	2.91895e-05	2.37473e-05	2.46794e-05	2.09737e-05	1.87841e-05	2.94065e-05	1.752e-05	2.07543e-05	0.643525	0.01-0.001	0.813558	0.5-0.1	0.845491	0.5-0.1	0.718538	0.05-0.02	1.23831	0.5-0.1	0.709902	0.5-0.1	0.989536	>0.5	0.638775	0.01-0.001	1.07216	>0.5	0.905074	>0.5	Uncharacterized low-complexity proteins
UYEDRAFT_00198	8.03569e-05	5.02086e-05	5.594e-05	4.23844e-05	0.000101003	9.53725e-05	8.54099e-05	0.000136978	1.25693	0.01-0.001	0.62482	<0.001	0.696145	<0.001	0.527453	<0.001	1.89952	<0.001	1.52681	0.01-0.001	3.2318	<0.001	1.05904	0.5-0.1	1.18257	0.5-0.1	0.737367	<0.001	Predicted sensor protein/domain
UYEDRAFT_00199	8.87703e-05	8.37941e-05	6.80055e-05	7.60298e-05	0.000282378	0.000268633	0.00024309	0.000472367	3.181	<0.001	0.943943	0.5-0.1	0.766084	0.01-0.001	0.856478	0.1-0.05	3.20586	<0.001	3.57456	<0.001	6.21292	<0.001	1.05117	0.5-0.1	1.16162	0.05-0.02	0.597793	<0.001	Fe-S oxidoreductase
UYEDRAFT_00200	0.000163804	0.000146216	9.6524e-05	0.000161673	0.000198619	0.000213396	0.00025842	0.00014445	1.21254	<0.001	0.892623	0.1-0.05	0.589264	<0.001	0.986986	>0.5	1.45946	<0.001	2.67726	<0.001	0.893471	0.5-0.1	0.930755	0.5-0.1	0.768592	<0.001	1.37501	<0.001	Domain of unknown function (DUF1830)
UYEDRAFT_00201	5.01372e-05	7.73484e-05	4.22292e-05	3.32084e-05	5.29651e-05	8.18614e-05	8.65049e-05	3.8603e-05	1.0564	>0.5	1.54274	<0.001	0.842274	0.5-0.1	0.662351	0.01-0.001	1.05835	>0.5	2.04846	<0.001	1.16244	0.5-0.1	0.64701	<0.001	0.612279	<0.001	1.37205	0.02-0.01	Protein of unknown function (DUF4079)
UYEDRAFT_00202	6.5247e-05	6.0386e-05	4.71651e-05	2.84019e-05	5.66604e-05	7.47084e-05	7.77449e-05	6.55835e-05	0.868398	0.5-0.1	0.925499	0.5-0.1	0.72287	0.01-0.001	0.435299	<0.001	1.23718	0.05-0.02	1.64836	0.01-0.001	2.30912	<0.001	0.75842	0.01-0.001	0.728799	0.05-0.02	0.863942	0.5-0.1	hypothetical protein
UYEDRAFT_00203	7.05698e-05	8.61688e-05	6.91024e-05	4.6317e-05	5.72763e-05	0.000130342	0.00013359	8.38473e-05	0.811626	0.02-0.01	1.22104	0.02-0.01	0.979206	>0.5	0.656329	<0.001	1.51264	<0.001	1.93322	<0.001	1.81029	<0.001	0.439429	<0.001	0.428747	<0.001	0.683102	<0.001	Growth inhibitor
UYEDRAFT_00204	1.85439e-05	3.0193e-05	9.87177e-06	8.30211e-06	2.70984e-05	3.05987e-05	2.19e-05	2.11694e-05	1.46131	0.01-0.001	1.62819	<0.001	0.532346	0.02-0.01	0.4477	<0.001	1.01344	>0.5	2.21844	0.02-0.01	2.54988	<0.001	0.885608	0.5-0.1	1.23737	0.5-0.1	1.28008	0.5-0.1	hypothetical protein
UYEDRAFT_00205	2.26648e-05	1.79801e-05	1.15171e-05	5.68039e-06	1.78603e-05	1.5498e-05	2.7375e-05	9.13188e-06	0.788023	0.5-0.1	0.793307	0.5-0.1	0.508149	0.01-0.001	0.250627	<0.001	0.861954	0.5-0.1	2.3769	0.01-0.001	1.60762	0.5-0.1	1.15243	0.5-0.1	0.652433	0.1-0.05	1.95582	0.01-0.001	ABC-type metal ion transport system, ATPase component
UYEDRAFT_00206	3.96633e-05	5.73328e-05	3.89387e-05	6.16104e-05	3.32572e-05	3.53673e-05	3.285e-05	1.53582e-05	0.838487	0.5-0.1	1.44549	<0.001	0.98173	>0.5	1.55333	<0.001	0.616877	<0.001	0.843634	0.5-0.1	0.249279	<0.001	0.940337	>0.5	1.0124	>0.5	2.16544	<0.001	Response regulators consisting of a CheY-like receiver domain and a winged-helix DNA-binding domain
UYEDRAFT_00207	0.000152472	0.000298198	0.000199629	0.000190075	0.00011486	0.000486797	0.000588014	0.000215014	0.753322	<0.001	1.95576	<0.001	1.30928	<0.001	1.24662	<0.001	1.63246	<0.001	2.94553	<0.001	1.13121	0.1-0.05	0.235951	<0.001	0.195336	<0.001	0.534199	<0.001	hypothetical protein
UYEDRAFT_00208	0.000128434	0.00016216	0.000106944	0.000122784	0.000102235	0.000219357	0.000187245	0.000143205	0.796015	<0.001	1.2626	<0.001	0.832681	0.05-0.02	0.95601	>0.5	1.35272	<0.001	1.75086	<0.001	1.16631	0.1-0.05	0.466067	<0.001	0.545997	<0.001	0.713909	<0.001	monothiol glutaredoxin, Grx4 family
UYEDRAFT_00209	5.23693e-05	5.19048e-05	6.03275e-05	4.19475e-05	2.40191e-05	7.31189e-05	5.58449e-05	4.98103e-05	0.458648	<0.001	0.991131	>0.5	1.15196	0.5-0.1	0.800993	0.1-0.05	1.40871	0.01-0.001	0.925696	>0.5	1.18744	0.5-0.1	0.328493	<0.001	0.430103	<0.001	0.482211	<0.001	Stress-induced morphogen (activity unknown)
UYEDRAFT_00210	0.000132039	9.3293e-05	5.97791e-05	6.94755e-05	7.02096e-05	0.000109281	9.85499e-05	7.30551e-05	0.531732	<0.001	0.706555	<0.001	0.452737	<0.001	0.526173	<0.001	1.17137	0.1-0.05	1.64857	<0.001	1.05152	>0.5	0.642469	<0.001	0.712427	0.01-0.001	0.961051	>0.5	hypothetical protein
UYEDRAFT_00211	3.5199e-05	2.91753e-05	3.12606e-05	2.27216e-05	2.55588e-05	2.14588e-05	1.4235e-05	2.15844e-05	0.726121	0.02-0.01	0.828865	0.5-0.1	0.888109	0.5-0.1	0.645516	0.01-0.001	0.735514	0.1-0.05	0.455365	0.01-0.001	0.949955	>0.5	1.19106	0.5-0.1	1.79549	0.05-0.02	1.18413	0.5-0.1	Regulatory P domain of the subtilisin-like proprotein convertases and other proteases
UYEDRAFT_00212	8.92854e-06	8.82043e-06	1.09686e-05	1.22347e-05	1.23175e-06	5.96078e-06	3.285e-06	4.15086e-06	0.137956	<0.001	0.987892	>0.5	1.22849	0.5-0.1	1.37029	0.5-0.1	0.675792	0.5-0.1	0.29949	0.05-0.02	0.33927	0.01-0.001	0.206642	0.01-0.001	0.374962	0.5-0.1	0.296745	0.05-0.02	hypothetical protein
UYEDRAFT_00213	3.70878e-05	4.78339e-05	4.88104e-05	4.36953e-05	1.04699e-05	2.82144e-05	2.409e-05	2.07543e-05	0.282299	<0.001	1.28975	0.02-0.01	1.31608	0.05-0.02	1.17816	0.5-0.1	0.589841	<0.001	0.493542	0.01-0.001	0.474977	<0.001	0.371082	<0.001	0.434615	0.01-0.001	0.504467	0.01-0.001	1-acyl-sn-glycerol-3-phosphate acyltransferase
UYEDRAFT_00214	3.43405e-06	4.07097e-06	1.6453e-06	3.05867e-06	4.92699e-06	9.13986e-06	3.285e-06	1.07922e-05	1.43474	0.5-0.1	1.18547	>0.5	0.479112	0.5-0.1	0.890688	>0.5	2.24513	0.02-0.01	1.9966	0.5-0.1	3.5284	0.01-0.001	0.539066	0.1-0.05	1.49985	>0.5	0.456531	0.02-0.01	Cytosine/adenosine deaminases
UYEDRAFT_00215	6.6964e-06	4.07097e-06	4.93589e-06	3.05867e-06	1.10857e-05	1.31137e-05	1.6425e-05	1.49431e-05	1.65547	0.05-0.02	0.607933	0.5-0.1	0.737095	0.5-0.1	0.456763	0.1-0.05	3.22128	<0.001	3.32767	0.01-0.001	4.88548	<0.001	0.845354	0.5-0.1	0.674931	0.5-0.1	0.741864	0.5-0.1	Glutaredoxin, GrxC family
UYEDRAFT_00216	0.00122527	0.000465787	0.000558304	0.000552745	0.000291	0.000277772	0.00024309	0.000320861	0.237499	<0.001	0.38015	<0.001	0.455657	<0.001	0.451121	<0.001	0.596351	<0.001	0.435408	<0.001	0.580486	<0.001	1.04762	0.5-0.1	1.19709	0.02-0.01	0.906935	0.05-0.02	fructose-1,6-bisphosphatase, class II
UYEDRAFT_00217	0.000376716	0.000165553	0.000168369	0.000162546	0.000159511	0.000119613	0.00014016	0.000143205	0.423426	<0.001	0.439463	<0.001	0.446938	<0.001	0.431483	<0.001	0.722507	<0.001	0.832459	0.1-0.05	0.881006	0.1-0.05	1.33356	<0.001	1.13807	0.5-0.1	1.11387	0.5-0.1	glutamyl-tRNA reductase (EC 1.2.1.70)
UYEDRAFT_00218	0.000165521	8.65081e-05	7.73289e-05	6.37951e-05	7.91398e-05	8.62326e-05	0.000106215	7.63757e-05	0.478124	<0.001	0.52264	<0.001	0.467184	<0.001	0.385419	<0.001	0.996816	>0.5	1.37355	0.02-0.01	1.1972	0.5-0.1	0.917747	0.5-0.1	0.745091	0.02-0.01	1.03619	>0.5	Uncharacterized conserved protein
UYEDRAFT_00219	3.43405e-05	3.96919e-05	3.89387e-05	2.05368e-05	1.78603e-05	3.77516e-05	3.6135e-05	1.70185e-05	0.520095	<0.001	1.15583	0.5-0.1	1.1339	0.5-0.1	0.598033	0.01-0.001	0.951115	>0.5	0.927997	>0.5	0.828684	0.5-0.1	0.473101	<0.001	0.494268	<0.001	1.04947	>0.5	hypothetical protein
UYEDRAFT_00220	0.000114182	0.000221189	0.000261054	0.000136766	4.18794e-05	0.000247968	0.000266085	0.000101696	0.366777	<0.001	1.93716	<0.001	2.28629	<0.001	1.19779	0.01-0.001	1.12107	0.05-0.02	1.01927	>0.5	0.743575	<0.001	0.16889	<0.001	0.157391	<0.001	0.41181	<0.001	Chemotaxis response regulator containing a CheY-like receiver domain and a methylesterase domain
UYEDRAFT_00221	1.08173e-05	9.83817e-06	7.12961e-06	3.05867e-06	1.63207e-05	3.17908e-06	5.47499e-06	8.7168e-06	1.50876	0.05-0.02	0.909488	>0.5	0.659095	0.5-0.1	0.282758	<0.001	0.323138	0.01-0.001	0.767923	>0.5	2.84986	0.02-0.01	5.13376	<0.001	2.98094	0.02-0.01	1.87232	0.02-0.01	cAMP-binding proteins - catabolite gene activator and regulatory subunit of cAMP-dependent protein kinases
UYEDRAFT_00222	0.000194367	9.36323e-05	0.0001223	0.000114045	7.45207e-05	0.000179618	0.000213525	0.000116224	0.383401	<0.001	0.481728	<0.001	0.629222	<0.001	0.586748	<0.001	1.91834	<0.001	1.74591	<0.001	1.01911	>0.5	0.414884	<0.001	0.349003	<0.001	0.641182	<0.001	HEAT repeats
UYEDRAFT_00223	0.000141998	5.39403e-05	5.81338e-05	6.72908e-05	5.66604e-05	0.000106499	0.000121545	5.43762e-05	0.399022	<0.001	0.379866	<0.001	0.409398	<0.001	0.473885	<0.001	1.97439	<0.001	2.09078	<0.001	0.808078	0.1-0.05	0.532026	<0.001	0.466168	<0.001	1.04201	>0.5	Predicted transcriptional regulator, contains C-terminal CBS domains
UYEDRAFT_00224	2.06043e-06	1.35699e-06	1.6453e-06	1.31086e-06	6.15874e-07	3.57647e-06	4.38e-06	1.66034e-06	0.298905	0.1-0.05	0.658595	0.5-0.1	0.798519	>0.5	0.636206	0.5-0.1	2.63559	0.1-0.05	2.66213	0.5-0.1	1.26661	>0.5	0.172202	0.02-0.01	0.140611	0.01-0.001	0.370932	0.5-0.1	hypothetical protein
UYEDRAFT_00225	6.12979e-05	5.42796e-05	6.08759e-05	6.24843e-05	5.20413e-05	0.00010491	0.00011388	9.2149e-05	0.848991	0.1-0.05	0.885505	0.5-0.1	0.993117	>0.5	1.01935	>0.5	1.93277	<0.001	1.87069	<0.001	1.47475	<0.001	0.496058	<0.001	0.456984	<0.001	0.564752	<0.001	Ribulose-5-phosphate 4-epimerase and related epimerases and aldolases
UYEDRAFT_00226	0.000219779	9.26145e-05	0.000117364	0.000108801	0.000217403	0.000110076	0.000136875	0.000179732	0.989189	>0.5	0.421398	<0.001	0.53401	<0.001	0.495048	<0.001	1.18854	0.05-0.02	1.16624	0.5-0.1	1.65193	<0.001	1.97503	<0.001	1.58834	<0.001	1.2096	0.01-0.001	Phospholipase/lecithinase/hemolysin
UYEDRAFT_00227	8.75684e-05	0.000120433	0.000102008	9.17601e-05	9.79239e-05	0.000158159	0.00013797	0.000187204	1.11826	0.5-0.1	1.3753	<0.001	1.1649	0.1-0.05	1.04787	>0.5	1.31326	<0.001	1.35254	0.01-0.001	2.04014	<0.001	0.619147	<0.001	0.709749	0.01-0.001	0.523088	<0.001	S-layer homology domain
UYEDRAFT_00228	0.000263735	0.000221868	0.000163433	0.000178277	0.000267289	0.000308371	0.00027156	0.000305918	1.01348	>0.5	0.841252	<0.001	0.619684	<0.001	0.675969	<0.001	1.38989	<0.001	1.6616	<0.001	1.71597	<0.001	0.866778	0.01-0.001	0.984274	>0.5	0.873728	0.01-0.001	His Kinase A (phospho-acceptor) domain/KaiB domain/Histidine kinase-, DNA gyrase B-, and HSP90-like ATPase
UYEDRAFT_00229	0.00040642	0.00048241	0.000799613	0.000305867	2.18635e-05	7.15294e-05	0.000114975	2.78107e-05	0.0537953	<0.001	1.18697	<0.001	1.96745	<0.001	0.752588	<0.001	0.148275	<0.001	0.143788	<0.001	0.0909242	<0.001	0.305658	<0.001	0.190159	<0.001	0.786154	0.5-0.1	cyanobacterial porin (TC 1.B.23)
UYEDRAFT_00230	7.46907e-05	8.14194e-05	6.8554e-05	6.24843e-05	3.44889e-05	8.30535e-05	0.00010512	2.53202e-05	0.461757	<0.001	1.09009	0.5-0.1	0.917838	0.5-0.1	0.836574	0.1-0.05	1.02007	>0.5	1.53339	0.01-0.001	0.405225	<0.001	0.415261	<0.001	0.328091	<0.001	1.36211	0.1-0.05	Serine/threonine protein kinase
UYEDRAFT_00231	4.18955e-05	6.78495e-05	4.55198e-05	0.00011186	4.21873e-05	0.000106499	5.91299e-05	9.13188e-05	1.00697	>0.5	1.61949	<0.001	1.08651	>0.5	2.66998	<0.001	1.56964	<0.001	1.29899	0.5-0.1	0.816367	0.05-0.02	0.396128	<0.001	0.713469	0.05-0.02	0.461979	<0.001	Trypsin-like serine proteases, typically periplasmic, contain C-terminal PDZ domain
UYEDRAFT_00232	7.24585e-05	0.000136717	7.73289e-05	0.000221535	8.22191e-05	0.000194321	0.000150015	0.000178902	1.13471	0.5-0.1	1.88683	<0.001	1.06722	>0.5	3.05741	<0.001	1.42134	<0.001	1.93996	<0.001	0.807555	0.01-0.001	0.423109	<0.001	0.548073	<0.001	0.459577	<0.001	Trypsin-like serine proteases, typically periplasmic, contain C-terminal PDZ domain
UYEDRAFT_00233	7.28019e-05	0.000130949	8.61038e-05	0.000225905	9.39207e-05	0.000202667	0.0001752	0.000203807	1.29009	<0.001	1.79871	<0.001	1.18271	0.1-0.05	3.103	<0.001	1.54767	<0.001	2.03475	<0.001	0.902181	0.5-0.1	0.463425	<0.001	0.536078	<0.001	0.460832	<0.001	Circadian oscillating protein COP23
UYEDRAFT_00234	4.01784e-05	2.54435e-05	2.08404e-05	2.49063e-05	1.72445e-05	3.77516e-05	2.847e-05	1.07922e-05	0.429197	<0.001	0.633264	<0.001	0.518696	<0.001	0.619893	0.01-0.001	1.48374	0.02-0.01	1.36609	0.5-0.1	0.433313	<0.001	0.456788	<0.001	0.605707	0.05-0.02	1.59786	0.05-0.02	Trypsin-like serine proteases, typically periplasmic, contain C-terminal PDZ domain
UYEDRAFT_00235	2.91895e-06	1.35699e-06	1.6453e-06	4.36953e-07	1.23175e-06	3.97385e-07	0	4.15086e-07	0.421984	0.5-0.1	0.46489	0.5-0.1	0.563661	0.5-0.1	0.149695	0.05-0.02	0.292843	0.5-0.1	0	0.5-0.1	0.949955	>0.5	3.09963	0.5-0.1	NONE	0.5-0.1	2.96745	0.5-0.1	mutator mutT protein
UYEDRAFT_00236	3.15933e-05	8.00624e-05	3.72934e-05	8.91384e-05	3.47969e-05	9.06039e-05	0.00011826	9.13188e-05	1.1014	0.5-0.1	2.53416	<0.001	1.18042	0.5-0.1	2.82143	<0.001	1.13167	0.5-0.1	3.17107	<0.001	1.02446	>0.5	0.384055	<0.001	0.294241	<0.001	0.381048	<0.001	Protein of unknown function (DUF760)
UYEDRAFT_00237	0.000138392	0.0002524	0.000270925	0.000162983	0.000420334	0.000462159	0.00035259	0.000667458	3.03726	<0.001	1.8238	<0.001	1.95766	<0.001	1.17769	0.01-0.001	1.83106	<0.001	1.30143	<0.001	4.09525	<0.001	0.9095	0.02-0.01	1.19213	0.01-0.001	0.629754	<0.001	RNA polymerase sigma factor, cyanobacterial RpoD-like family
UYEDRAFT_00238	0.000424277	0.000357227	0.000384999	0.000282272	0.000453899	0.000323472	0.000318645	0.000378558	1.06982	0.05-0.02	0.841967	<0.001	0.907423	0.05-0.02	0.6653	<0.001	0.905506	0.05-0.02	0.82765	0.01-0.001	1.34111	<0.001	1.40321	<0.001	1.42447	<0.001	1.19902	<0.001	carbamoyl-phosphate synthase, large subunit
UYEDRAFT_00239	0.000479222	0.000686637	0.000593952	0.000501622	0.00104237	0.00111864	0.00106981	0.000995375	2.17512	<0.001	1.43281	<0.001	1.23941	<0.001	1.04674	0.5-0.1	1.62916	<0.001	1.80118	<0.001	1.98431	<0.001	0.931816	0.01-0.001	0.974344	0.5-0.1	1.04721	0.1-0.05	DNA-binding ferritin-like protein (oxidative damage protectant)
UYEDRAFT_00240	5.49449e-06	7.46344e-06	8.77491e-06	9.17601e-06	4.00318e-06	1.07294e-05	5.47499e-06	1.86788e-05	0.728581	0.5-0.1	1.35835	0.5-0.1	1.59704	0.5-0.1	1.67004	0.1-0.05	1.43759	0.5-0.1	0.623938	0.5-0.1	2.03562	0.01-0.001	0.373104	0.01-0.001	0.731175	>0.5	0.214316	<0.001	hypothetical protein
UYEDRAFT_00241	2.7129e-05	3.4264e-05	3.1809e-05	3.45193e-05	2.12476e-05	3.61621e-05	4.0515e-05	5.39611e-05	0.783207	0.1-0.05	1.263	0.1-0.05	1.17251	0.5-0.1	1.27241	0.1-0.05	1.0554	>0.5	1.27369	0.5-0.1	1.56322	0.01-0.001	0.587567	<0.001	0.524439	0.01-0.001	0.393758	<0.001	NADH:ubiquinone oxidoreductase 24 kD subunit
UYEDRAFT_00242	1.37362e-06	3.39247e-07	1.6453e-06	2.18476e-06	6.15874e-07	1.58954e-06	1.095e-06	4.15086e-07	0.448358	0.5-0.1	0.246973	0.5-0.1	1.19778	>0.5	1.59051	0.5-0.1	4.68549	0.5-0.1	0.665533	>0.5	0.189991	0.1-0.05	0.387454	0.5-0.1	0.562442	>0.5	1.48373	>0.5	hypothetical protein
UYEDRAFT_00243	3.43405e-06	4.74946e-06	1.6453e-06	2.18476e-06	1.23175e-06	2.7817e-06	2.19e-06	2.07543e-06	0.358686	0.1-0.05	1.38305	0.5-0.1	0.479112	0.5-0.1	0.636206	0.5-0.1	0.585687	0.5-0.1	1.33107	>0.5	0.949955	>0.5	0.442804	0.5-0.1	0.562442	>0.5	0.593491	0.5-0.1	cAMP-binding proteins - catabolite gene activator and regulatory subunit of cAMP-dependent protein kinases
UYEDRAFT_00244	1.0989e-05	1.18737e-05	9.87177e-06	1.00499e-05	1.20095e-05	1.31137e-05	1.6425e-05	2.449e-05	1.09287	>0.5	1.08051	>0.5	0.898334	>0.5	0.914546	>0.5	1.10444	>0.5	1.66383	0.5-0.1	2.43684	<0.001	0.9158	>0.5	0.731175	0.5-0.1	0.490384	<0.001	cAMP-binding proteins - catabolite gene activator and regulatory subunit of cAMP-dependent protein kinases
UYEDRAFT_00245	1.54532e-06	3.05323e-06	3.29059e-06	0	3.07937e-07	3.57647e-06	3.285e-06	8.30171e-07	0.19927	0.1-0.05	1.97578	0.5-0.1	2.12939	0.5-0.1	0	0.1-0.05	1.17137	>0.5	0.9983	>0.5	NONE	0.5-0.1	0.0861008	0.01-0.001	0.0937404	0.02-0.01	0.370932	0.5-0.1	Response regulator containing CheY-like receiver, AAA-type ATPase, and DNA-binding domains
UYEDRAFT_00246	4.63597e-06	5.42796e-06	4.38745e-06	4.36953e-06	4.31112e-06	7.94771e-06	1.2045e-05	6.64137e-06	0.929927	>0.5	1.17083	>0.5	0.946393	>0.5	0.942527	>0.5	1.46422	0.5-0.1	2.74533	0.05-0.02	1.51993	0.5-0.1	0.542435	0.1-0.05	0.357918	0.01-0.001	0.649131	0.5-0.1	hypothetical protein
UYEDRAFT_00247	1.52815e-05	1.52661e-05	9.32334e-06	9.61296e-06	1.07778e-05	2.22536e-05	1.752e-05	1.53582e-05	0.705282	0.1-0.05	0.998992	>0.5	0.610105	0.1-0.05	0.629057	0.05-0.02	1.45771	0.1-0.05	1.87915	0.1-0.05	1.59765	0.1-0.05	0.484317	<0.001	0.615171	0.5-0.1	0.701763	0.5-0.1	hypothetical protein
UYEDRAFT_00248	6.95396e-05	3.49425e-05	4.00355e-05	2.22846e-05	1.10857e-05	1.27163e-05	1.6425e-05	1.74336e-05	0.159416	<0.001	0.502483	<0.001	0.575723	<0.001	0.320459	<0.001	0.363922	<0.001	0.41026	0.01-0.001	0.782316	0.5-0.1	0.871771	>0.5	0.674931	0.5-0.1	0.635883	0.05-0.02	Tetratricopeptide repeat/AAA ATPase domain/TPR repeat
UYEDRAFT_00249	2.76441e-05	1.79801e-05	1.70014e-05	1.00499e-05	1.10857e-05	4.76862e-06	3.285e-06	7.47154e-06	0.401016	<0.001	0.650413	0.01-0.001	0.615009	0.02-0.01	0.363546	<0.001	0.265217	<0.001	0.193219	0.01-0.001	0.743443	0.5-0.1	2.32472	0.01-0.001	3.37465	0.05-0.02	1.48373	0.5-0.1	reactive intermediate/imine deaminase
UYEDRAFT_00250	1.80288e-05	2.06941e-05	1.86467e-05	1.13608e-05	5.23493e-06	3.97385e-06	3.285e-06	8.7168e-06	0.290365	<0.001	1.14784	0.5-0.1	1.03427	>0.5	0.630147	0.05-0.02	0.192028	<0.001	0.176171	0.01-0.001	0.767271	0.5-0.1	1.31734	0.5-0.1	1.59359	0.5-0.1	0.600556	0.5-0.1	ADP-ribose pyrophosphatase
UYEDRAFT_00251	0.00033482	0.000206941	0.00016782	0.00017347	0.000378762	0.000231278	0.00023652	0.000349502	1.13124	<0.001	0.618066	<0.001	0.501225	<0.001	0.5181	<0.001	1.11761	0.1-0.05	1.40936	<0.001	2.01477	<0.001	1.63769	<0.001	1.6014	<0.001	1.08372	0.1-0.05	4-alpha-glucanotransferase (EC 2.4.1.25)
UYEDRAFT_00252	2.78158e-05	2.7479e-05	1.86467e-05	1.66042e-05	2.95619e-05	4.09307e-05	3.285e-05	3.15465e-05	1.06277	>0.5	0.987892	>0.5	0.670362	0.05-0.02	0.596934	0.01-0.001	1.48952	0.01-0.001	1.76171	0.05-0.02	1.89991	0.01-0.001	0.722244	0.05-0.02	0.899908	>0.5	0.937091	>0.5	Uncharacterized protein conserved in bacteria
UYEDRAFT_00253	1.85439e-05	1.52661e-05	1.09686e-05	1.13608e-05	2.03238e-05	2.38431e-05	2.628e-05	2.36599e-05	1.09599	>0.5	0.823243	0.5-0.1	0.591496	0.05-0.02	0.612643	0.05-0.02	1.56183	0.05-0.02	2.39592	0.01-0.001	2.08259	0.01-0.001	0.852398	0.5-0.1	0.773358	0.5-0.1	0.859	0.5-0.1	pseudouridine synthase
UYEDRAFT_00254	6.86811e-07	3.39247e-07	5.48432e-07	8.73906e-07	3.07937e-07	3.97385e-07	2.19e-06	0	0.448358	0.5-0.1	0.493946	>0.5	0.798519	>0.5	1.27241	>0.5	1.17137	>0.5	3.9932	0.5-0.1	0	0.5-0.1	0.774907	>0.5	0.140611	0.1-0.05	NONE	0.5-0.1	hypothetical protein
UYEDRAFT_00255	6.86811e-06	7.80269e-06	7.67804e-06	4.80648e-06	3.38731e-06	1.98693e-06	7.66499e-06	4.15086e-07	0.493193	0.05-0.02	1.13608	>0.5	1.11793	>0.5	0.699826	0.5-0.1	0.254646	0.01-0.001	0.9983	>0.5	0.0863595	0.01-0.001	1.7048	0.5-0.1	0.441919	0.1-0.05	8.1605	0.02-0.01	Protein of unknown function (DUF2993)
UYEDRAFT_00256	6.62772e-05	6.8528e-05	7.45867e-05	4.6317e-05	2.24794e-05	2.46379e-05	2.9565e-05	2.03392e-05	0.339172	<0.001	1.03396	>0.5	1.12537	0.5-0.1	0.698837	0.01-0.001	0.359531	<0.001	0.396384	<0.001	0.43913	<0.001	0.912391	>0.5	0.760339	0.5-0.1	1.10523	>0.5	CDP-diglyceride synthetase
UYEDRAFT_00257	5.06523e-05	5.93683e-05	6.08759e-05	3.53932e-05	2.74064e-05	5.08653e-05	3.6135e-05	5.18857e-05	0.541069	<0.001	1.17207	0.1-0.05	1.20184	0.1-0.05	0.698748	0.01-0.001	0.856776	0.5-0.1	0.593584	0.01-0.001	1.46598	0.01-0.001	0.538803	<0.001	0.758445	0.5-0.1	0.528207	<0.001	precorrin-6Y C5,15-methyltransferase (decarboxylating), CbiT subunit
UYEDRAFT_00258	2.52403e-05	2.37473e-05	1.70014e-05	2.22846e-05	3.66445e-05	6.00052e-05	5.47499e-05	6.8074e-05	1.45182	0.01-0.001	0.940849	>0.5	0.673581	0.05-0.02	0.882898	0.5-0.1	2.52682	<0.001	3.22032	<0.001	3.05476	<0.001	0.610689	<0.001	0.669306	0.02-0.01	0.538303	<0.001	serine/threonine protein kinase
UYEDRAFT_00259	1.01305e-05	2.10333e-05	1.26139e-05	5.68039e-06	4.61905e-06	1.78823e-05	2.409e-05	5.39611e-06	0.455957	0.01-0.001	2.07625	<0.001	1.24515	0.5-0.1	0.560724	0.1-0.05	0.850191	0.5-0.1	1.90979	0.05-0.02	0.949955	>0.5	0.258302	<0.001	0.191742	<0.001	0.855996	>0.5	Parvulin-like peptidyl-prolyl isomerase
UYEDRAFT_00260	4.2754e-05	6.14038e-05	4.71651e-05	4.71909e-05	4.55747e-05	4.45072e-05	5.58449e-05	6.10176e-05	1.06597	>0.5	1.43621	<0.001	1.10318	0.5-0.1	1.10378	0.5-0.1	0.724828	0.01-0.001	1.18403	0.5-0.1	1.29299	0.05-0.02	1.02398	>0.5	0.816093	0.5-0.1	0.74691	0.02-0.01	hypothetical protein
UYEDRAFT_00261	0.00410627	0.00381178	0.00472913	0.00312115	0.00262054	0.0037839	0.00396061	0.00579708	0.638181	<0.001	0.928284	<0.001	1.15168	<0.001	0.760095	<0.001	0.992686	>0.5	0.837493	<0.001	1.85735	<0.001	0.69255	<0.001	0.661651	<0.001	0.452045	<0.001	translation initiation factor IF-2
UYEDRAFT_00262	9.89007e-05	8.85436e-05	8.11679e-05	6.02995e-05	5.63524e-05	0.000100538	0.000101835	8.96585e-05	0.569788	<0.001	0.895277	0.5-0.1	0.820701	0.05-0.02	0.609697	<0.001	1.13547	0.5-0.1	1.25462	0.1-0.05	1.48689	<0.001	0.560506	<0.001	0.553371	<0.001	0.628523	<0.001	Predicted nucleic-acid-binding protein implicated in transcription termination
UYEDRAFT_00263	0.000340143	0.000295145	0.000310412	0.00018352	0.000129641	0.000156967	0.000147825	0.000157733	0.381138	<0.001	0.867709	<0.001	0.912594	0.1-0.05	0.539538	<0.001	0.531831	<0.001	0.476221	<0.001	0.859483	0.05-0.02	0.825914	0.01-0.001	0.876993	0.5-0.1	0.821907	0.01-0.001	NusA antitermination factor
UYEDRAFT_00264	0.000240555	0.000279879	0.000272022	0.000163857	8.25271e-05	0.000197501	0.000169725	0.000114979	0.343069	<0.001	1.16347	<0.001	1.13081	0.02-0.01	0.681162	<0.001	0.705664	<0.001	0.623938	<0.001	0.7017	<0.001	0.417858	<0.001	0.48624	<0.001	0.71776	<0.001	Uncharacterized protein conserved in bacteria
UYEDRAFT_00265	4.96221e-05	2.64613e-05	2.96153e-05	2.62172e-05	1.32413e-05	2.34457e-05	2.19e-05	9.96205e-06	0.266843	<0.001	0.533256	<0.001	0.596817	<0.001	0.528337	<0.001	0.886039	0.5-0.1	0.739481	0.5-0.1	0.379982	<0.001	0.564763	0.01-0.001	0.604626	0.1-0.05	1.32917	0.5-0.1	hypothetical protein
UYEDRAFT_00266	0.000478879	0.000181497	0.000207307	0.000180899	4.28032e-05	7.35163e-05	6.35099e-05	6.8074e-05	0.0893822	<0.001	0.379005	<0.001	0.432901	<0.001	0.377754	<0.001	0.405054	<0.001	0.306357	<0.001	0.376311	<0.001	0.582228	<0.001	0.673961	0.02-0.01	0.628775	<0.001	Putative peptidoglycan binding domain
UYEDRAFT_00267	0.000161916	9.0579e-05	2.68732e-05	3.49562e-05	0.000368908	0.000156172	0.000187245	0.000379803	2.2784	<0.001	0.559421	<0.001	0.16597	<0.001	0.215892	<0.001	1.72416	<0.001	6.96773	<0.001	10.8651	<0.001	2.36219	<0.001	1.97019	<0.001	0.971314	>0.5	Periplasmic serine proteases (ClpP class)
UYEDRAFT_00268	7.50341e-05	7.39559e-05	6.41665e-05	5.94256e-05	9.48446e-05	0.000162928	0.000150015	0.000105017	1.26402	0.01-0.001	0.985631	>0.5	0.855165	0.5-0.1	0.791982	0.02-0.01	2.20304	<0.001	2.3379	<0.001	1.7672	<0.001	0.582126	<0.001	0.632234	<0.001	0.903138	0.5-0.1	FOG: WD40 repeat
UYEDRAFT_00269	0.000115384	0.000142484	0.00013656	0.000195755	4.95778e-05	0.000166902	0.000134685	6.68288e-05	0.429676	<0.001	1.23486	<0.001	1.18352	0.05-0.02	1.69655	<0.001	1.17137	0.05-0.02	0.986272	>0.5	0.34139	<0.001	0.297048	<0.001	0.368103	<0.001	0.741864	0.01-0.001	Signal transduction histidine kinase, nitrate/nitrite-specific
UYEDRAFT_00270	0.00038925	0.00022085	0.00022376	0.000232896	0.000182607	0.000202269	0.00023214	0.000163544	0.469124	<0.001	0.567373	<0.001	0.574849	<0.001	0.59832	<0.001	0.915867	0.5-0.1	1.03745	>0.5	0.702218	<0.001	0.90279	0.1-0.05	0.786623	0.01-0.001	1.11656	0.1-0.05	Serine/threonine protein kinase
UYEDRAFT_00271	9.59818e-05	7.90446e-05	8.22648e-05	6.64168e-05	2.00159e-05	6.51712e-05	9.52649e-05	1.86788e-05	0.208538	<0.001	0.823538	0.02-0.01	0.857087	0.1-0.05	0.691973	<0.001	0.824486	0.1-0.05	1.15803	0.5-0.1	0.281237	<0.001	0.307128	<0.001	0.210108	<0.001	1.07158	>0.5	ABC-type phosphate/phosphonate transport system, periplasmic component
UYEDRAFT_00272	0.00011796	0.000147912	0.000123397	0.000208864	4.58826e-05	0.00023406	0.000263895	5.8112e-05	0.388968	<0.001	1.25392	<0.001	1.0461	>0.5	1.77063	<0.001	1.58243	<0.001	2.13858	<0.001	0.278229	<0.001	0.196029	<0.001	0.173867	<0.001	0.789555	0.05-0.02	FHA modulated ABC efflux pump with fused ATPase and integral membrane subunits
UYEDRAFT_00273	3.77746e-06	3.73172e-06	2.74216e-06	4.80648e-06	1.53968e-06	1.19216e-06	5.47499e-06	2.07543e-06	0.407598	0.1-0.05	0.987892	>0.5	0.725927	>0.5	1.27241	>0.5	0.319466	0.1-0.05	1.9966	0.5-0.1	0.431798	0.5-0.1	1.29151	>0.5	0.281221	0.05-0.02	0.741864	>0.5	hypothetical protein
UYEDRAFT_00274	4.34408e-05	5.39403e-05	3.83902e-05	2.7965e-05	3.63365e-05	4.56993e-05	4.38e-05	5.31309e-05	0.836462	0.5-0.1	1.2417	0.05-0.02	0.883737	0.5-0.1	0.64375	0.01-0.001	0.84722	0.5-0.1	1.14091	>0.5	1.89991	<0.001	0.795122	0.1-0.05	0.829602	0.5-0.1	0.683906	0.01-0.001	Uncharacterized protein conserved in cyanobacteria
UYEDRAFT_00275	6.0611e-05	7.22597e-05	6.69087e-05	5.06865e-05	3.14096e-05	8.54379e-05	6.78899e-05	4.81499e-05	0.518215	<0.001	1.19219	0.05-0.02	1.1039	0.5-0.1	0.836259	0.1-0.05	1.18237	0.1-0.05	1.01467	>0.5	0.949955	>0.5	0.36763	<0.001	0.462654	<0.001	0.652328	0.01-0.001	DNA repair protein RadA
UYEDRAFT_00276	0.000362636	0.000293449	0.000257763	0.000278339	0.000284226	0.000310755	0.00028689	0.00038935	0.783777	<0.001	0.809211	<0.001	0.710803	<0.001	0.767544	<0.001	1.05898	0.5-0.1	1.113	0.5-0.1	1.39883	<0.001	0.914629	0.1-0.05	0.990714	>0.5	0.73	<0.001	two component transcriptional regulator, winged helix family
UYEDRAFT_00277	6.23281e-05	7.39559e-05	6.41665e-05	5.19974e-05	5.69683e-05	8.663e-05	7.00799e-05	7.34701e-05	0.914007	0.5-0.1	1.18656	0.05-0.02	1.0295	>0.5	0.834253	0.1-0.05	1.17137	0.1-0.05	1.09216	>0.5	1.41296	0.01-0.001	0.657605	<0.001	0.812905	0.5-0.1	0.775394	0.02-0.01	Protein of unknown function (DUF2930)
UYEDRAFT_00278	1.78571e-05	3.2907e-05	2.63247e-05	2.09737e-05	2.70984e-05	3.13934e-05	2.9565e-05	2.19995e-05	1.51752	0.01-0.001	1.8428	<0.001	1.47419	0.05-0.02	1.17453	0.5-0.1	0.954005	>0.5	1.12309	>0.5	1.04891	>0.5	0.863188	0.5-0.1	0.916573	>0.5	1.23177	0.5-0.1	Uncharacterized protein conserved in bacteria
UYEDRAFT_00279	6.88528e-05	4.24059e-05	4.71651e-05	2.7528e-05	2.12476e-05	2.86117e-05	2.409e-05	1.78487e-05	0.308595	<0.001	0.615893	<0.001	0.685014	0.01-0.001	0.39981	<0.001	0.674711	0.01-0.001	0.510758	0.01-0.001	0.648382	0.05-0.02	0.74262	0.1-0.05	0.882012	>0.5	1.19043	0.5-0.1	ABC-type sugar transport systems, ATPase components
UYEDRAFT_00280	6.19847e-05	5.08871e-05	5.97791e-05	6.07365e-05	4.71143e-05	0.000133124	0.000169725	9.58848e-05	0.760097	0.01-0.001	0.820963	0.05-0.02	0.964417	>0.5	0.979863	>0.5	2.61607	<0.001	2.8392	<0.001	1.5787	<0.001	0.353913	<0.001	0.277593	<0.001	0.491364	<0.001	2-polyprenyl-6-methoxyphenol hydroxylase and related FAD-dependent oxidoreductases
UYEDRAFT_00281	6.91962e-05	5.46188e-05	3.61965e-05	5.28713e-05	4.80381e-05	0.000102525	8.86949e-05	7.88663e-05	0.694231	<0.001	0.789333	0.02-0.01	0.5231	<0.001	0.764078	0.01-0.001	1.87711	<0.001	2.45037	<0.001	1.49166	<0.001	0.468549	<0.001	0.541611	<0.001	0.609109	<0.001	Single-stranded DNA-binding protein
UYEDRAFT_00282	9.0659e-05	7.36167e-05	6.8554e-05	6.42321e-05	8.74541e-05	0.000118421	0.000117165	0.000134903	0.964648	>0.5	0.812017	0.01-0.001	0.756174	0.01-0.001	0.708502	<0.001	1.60861	<0.001	1.70909	<0.001	2.10024	<0.001	0.738502	<0.001	0.746419	0.01-0.001	0.648275	<0.001	ATPase components of various ABC-type transport systems, contain duplicated ATPase
UYEDRAFT_00283	5.15108e-06	6.4457e-06	4.93589e-06	3.93258e-06	7.39048e-06	7.15294e-06	2.19e-06	4.98103e-06	1.43474	0.5-0.1	1.25133	0.5-0.1	0.958223	>0.5	0.763447	0.5-0.1	1.10972	>0.5	0.443689	0.5-0.1	1.26661	>0.5	1.03321	>0.5	3.37465	0.1-0.05	1.48373	0.5-0.1	Uncharacterized conserved small protein
UYEDRAFT_00284	4.80767e-06	3.39247e-07	2.19373e-06	5.24344e-06	3.07937e-06	3.57647e-06	4.38e-06	4.56594e-06	0.640511	0.5-0.1	0.0705637	<0.001	0.456297	0.5-0.1	1.09064	>0.5	10.5424	0.01-0.001	1.9966	0.5-0.1	0.870792	>0.5	0.861008	>0.5	0.703053	>0.5	0.674421	0.5-0.1	Domain of unknown function (DUF4258)
UYEDRAFT_00285	8.55079e-05	6.47962e-05	7.95226e-05	4.45692e-05	1.4473e-05	1.43059e-05	1.6425e-05	1.03771e-05	0.16926	<0.001	0.75778	0.01-0.001	0.930003	0.5-0.1	0.521229	<0.001	0.220782	<0.001	0.206545	<0.001	0.232832	<0.001	1.01168	>0.5	0.88116	>0.5	1.3947	0.5-0.1	Secreted trypsin-like serine protease
UYEDRAFT_00286	3.3482e-05	7.46344e-06	6.03275e-06	3.49562e-06	6.15874e-06	3.57647e-06	4.38e-06	1.24526e-06	0.183942	<0.001	0.222909	<0.001	0.180179	<0.001	0.104403	<0.001	0.479198	0.1-0.05	0.726036	>0.5	0.356233	0.5-0.1	1.72202	0.5-0.1	1.40611	>0.5	4.94576	0.01-0.001	Bacteriophytochrome (light-regulated signal transduction histidine kinase)
UYEDRAFT_00287	9.78705e-06	1.18737e-05	7.12961e-06	8.30211e-06	5.54286e-06	2.02667e-05	1.095e-05	1.16224e-05	0.566347	0.05-0.02	1.2132	0.5-0.1	0.728474	0.5-0.1	0.848274	>0.5	1.70686	0.02-0.01	1.53585	0.5-0.1	1.39993	0.5-0.1	0.273497	<0.001	0.506198	0.1-0.05	0.476912	0.02-0.01	16S rRNA (cytosine(1402)-N(4))-methyltransferase
UYEDRAFT_00288	0.000550822	0.000463073	0.000419002	0.000525654	0.000485001	0.000427189	0.000434715	0.000716438	0.880503	<0.001	0.840693	<0.001	0.760684	<0.001	0.954309	0.5-0.1	0.92251	0.05-0.02	1.0375	>0.5	1.36294	<0.001	1.13533	0.01-0.001	1.11568	0.1-0.05	0.676961	<0.001	NADH dehydrogenase I, D subunit
UYEDRAFT_00289	0.000180288	0.000103131	8.22648e-05	7.99624e-05	0.000141651	0.000204653	0.00022338	0.000210448	0.785693	<0.001	0.572036	<0.001	0.456297	<0.001	0.443526	<0.001	1.9844	<0.001	2.71538	<0.001	2.63184	<0.001	0.69215	<0.001	0.634126	<0.001	0.673091	<0.001	Caspase domain
UYEDRAFT_00290	0.000460678	0.000269702	0.000217727	0.000168664	0.000393235	0.000794373	0.000664664	0.000518857	0.853601	<0.001	0.585445	<0.001	0.472624	<0.001	0.366121	<0.001	2.94538	<0.001	3.05274	<0.001	3.07628	<0.001	0.495026	<0.001	0.59163	<0.001	0.757888	<0.001	sulfate adenylyltransferase (EC 2.7.7.4)
UYEDRAFT_00291	2.97046e-05	1.18737e-05	7.67804e-06	1.00499e-05	4.3727e-05	4.64941e-05	6.24149e-05	6.72439e-05	1.47206	<0.001	0.399725	<0.001	0.25848	<0.001	0.338329	<0.001	3.91573	<0.001	8.12901	<0.001	6.69099	<0.001	0.940486	>0.5	0.700586	0.05-0.02	0.650276	<0.001	PEP-CTERM protein sorting domain, cyanobacterial subclass
UYEDRAFT_00292	0.000139938	0.000162839	0.000136011	0.000198377	0.000100695	0.000267043	0.0002409	0.000232863	0.719573	<0.001	1.16365	0.01-0.001	0.97194	>0.5	1.41761	<0.001	1.63992	<0.001	1.77118	<0.001	1.17384	0.02-0.01	0.377075	<0.001	0.417997	<0.001	0.432423	<0.001	Uncharacterized protein encoded in toxicity protection region of plasmid R478, contains von Willebrand factor (vWF) domain
UYEDRAFT_00293	0.000241414	0.000173695	0.000161787	0.000216729	0.000121327	0.000260287	0.00022119	0.00024407	0.502569	<0.001	0.719489	<0.001	0.670166	<0.001	0.897747	0.05-0.02	1.49853	<0.001	1.36716	<0.001	1.12616	0.1-0.05	0.466128	<0.001	0.548521	<0.001	0.497099	<0.001	Protein phosphatase 2C
UYEDRAFT_00294	0.000858342	0.000289039	0.000344415	0.000491135	0.000521337	0.000428779	0.000535454	0.00060893	0.607377	<0.001	0.336741	<0.001	0.401256	<0.001	0.572191	<0.001	1.48346	<0.001	1.55468	<0.001	1.23984	<0.001	1.21586	<0.001	0.973635	>0.5	0.856152	<0.001	Uncharacterized protein with protein kinase and helix-hairpin-helix DNA-binding domains
UYEDRAFT_00295	0.00016037	0.000103131	8.44585e-05	0.000190948	0.00015366	0.000230484	0.000180675	0.000233693	0.958161	0.5-0.1	0.643082	<0.001	0.526647	<0.001	1.19067	0.01-0.001	2.23486	<0.001	2.13921	<0.001	1.22385	0.01-0.001	0.666688	<0.001	0.850481	0.1-0.05	0.657531	<0.001	glucose-1-phosphate cytidylyltransferase
UYEDRAFT_00296	0.000229223	0.000146894	0.000173304	0.000205368	0.0001552	0.00016412	0.000158775	0.000239504	0.67707	<0.001	0.640835	<0.001	0.756051	<0.001	0.89593	0.05-0.02	1.11727	0.5-0.1	0.916161	0.5-0.1	1.16622	0.02-0.01	0.94565	0.5-0.1	0.977486	>0.5	0.648006	<0.001	Predicted dehydrogenase
UYEDRAFT_00297	0.000466516	0.000245615	0.0002797	0.000338202	0.00023434	0.000213396	0.000255135	0.000273956	0.502319	<0.001	0.526488	<0.001	0.599551	<0.001	0.724951	<0.001	0.868823	0.02-0.01	0.912172	0.5-0.1	0.810039	<0.001	1.09815	0.1-0.05	0.918495	0.5-0.1	0.855391	0.01-0.001	Nucleoside-diphosphate-sugar epimerases
UYEDRAFT_00298	5.23693e-05	2.95145e-05	1.70014e-05	3.53932e-05	1.72445e-05	1.90745e-05	2.847e-05	2.15844e-05	0.329286	<0.001	0.563584	<0.001	0.324644	<0.001	0.675838	0.01-0.001	0.646275	0.02-0.01	1.67457	0.05-0.02	0.609848	0.01-0.001	0.904059	>0.5	0.605707	0.05-0.02	0.79893	0.5-0.1	Glycosyltransferases involved in cell wall biogenesis
UYEDRAFT_00299	0.000211023	9.22753e-05	7.73289e-05	0.000107927	6.58985e-05	9.41803e-05	0.000121545	7.47154e-05	0.312282	<0.001	0.437277	<0.001	0.366448	<0.001	0.511449	<0.001	1.02065	>0.5	1.57179	<0.001	0.692275	<0.001	0.699705	<0.001	0.542174	<0.001	0.881993	0.5-0.1	dTDP-4-dehydrorhamnose 3,5-epimerase
UYEDRAFT_00300	0.000553226	0.000268005	0.000290669	0.000392821	0.000198927	0.000287707	0.000290175	0.000370256	0.359577	<0.001	0.484441	<0.001	0.525407	<0.001	0.710055	<0.001	1.07351	0.5-0.1	0.9983	>0.5	0.942558	0.5-0.1	0.691423	<0.001	0.685543	<0.001	0.537269	<0.001	Predicted homoserine dehydrogenase
UYEDRAFT_00301	5.27127e-05	3.5621e-05	3.40028e-05	3.7578e-05	1.53968e-05	5.24549e-05	6.02249e-05	2.4075e-05	0.29209	<0.001	0.675757	<0.001	0.645058	0.01-0.001	0.712882	0.01-0.001	1.47258	0.01-0.001	1.77118	0.01-0.001	0.640667	0.01-0.001	0.293526	<0.001	0.255656	<0.001	0.639538	0.02-0.01	Glycosyltransferase
UYEDRAFT_00302	4.55012e-05	4.41022e-05	2.797e-05	3.93258e-05	3.88e-05	5.72235e-05	6.13199e-05	5.39611e-05	0.852726	0.5-0.1	0.969252	>0.5	0.614709	0.01-0.001	0.86428	0.5-0.1	1.29752	0.05-0.02	2.19235	<0.001	1.37216	0.05-0.02	0.678044	0.01-0.001	0.632748	0.01-0.001	0.719037	0.01-0.001	hypothetical protein
UYEDRAFT_00303	6.38734e-05	8.85436e-05	5.10042e-05	8.17102e-05	8.09874e-05	0.000135906	0.00012264	9.38093e-05	1.26794	0.01-0.001	1.38624	<0.001	0.798519	0.1-0.05	1.27925	0.01-0.001	1.5349	<0.001	2.40451	<0.001	1.14807	0.5-0.1	0.595908	<0.001	0.660368	<0.001	0.863319	0.5-0.1	Glycosyltransferase
UYEDRAFT_00304	0.000218234	0.000181837	0.000158497	0.000226342	0.000327337	0.000318306	0.000279225	0.000432104	1.49993	<0.001	0.833218	<0.001	0.726269	<0.001	1.03715	0.5-0.1	1.7505	<0.001	1.76171	<0.001	1.90908	<0.001	1.02837	>0.5	1.17231	0.05-0.02	0.757542	<0.001	capsular exopolysaccharide family
UYEDRAFT_00305	0.000145947	0.000340604	0.000296702	0.000369662	0.000278375	0.000617139	0.000609914	0.000496857	1.90737	<0.001	2.33375	<0.001	2.03294	<0.001	2.53285	<0.001	1.8119	<0.001	2.05565	<0.001	1.34408	<0.001	0.451073	<0.001	0.456416	<0.001	0.560271	<0.001	Sugar transferases involved in lipopolysaccharide synthesis
UYEDRAFT_00306	0.00011092	0.000111952	9.21365e-05	0.00010181	8.09874e-05	0.000154583	0.00020367	7.72059e-05	0.730143	<0.001	1.0093	>0.5	0.830658	0.05-0.02	0.91787	0.5-0.1	1.3808	<0.001	2.21052	<0.001	0.758333	0.01-0.001	0.523909	<0.001	0.397641	<0.001	1.04898	>0.5	ABC-type multidrug transport system, ATPase and permease components
UYEDRAFT_00307	2.60988e-05	2.37473e-05	2.30341e-05	1.74781e-05	1.41651e-05	4.17255e-05	3.6135e-05	1.36978e-05	0.542749	<0.001	0.9099	>0.5	0.882574	0.5-0.1	0.66969	0.05-0.02	1.75706	<0.001	1.56876	0.1-0.05	0.783713	0.5-0.1	0.339483	<0.001	0.392005	<0.001	1.03411	>0.5	Lipopolysaccharide biosynthesis proteins, LPS:glycosyltransferases
UYEDRAFT_00308	4.10369e-05	5.05479e-05	3.89387e-05	4.28214e-05	7.54445e-05	0.000105307	0.00011607	9.87904e-05	1.83845	<0.001	1.23176	0.05-0.02	0.948868	>0.5	1.04348	>0.5	2.08332	<0.001	2.98084	<0.001	2.30703	<0.001	0.716424	<0.001	0.649992	<0.001	0.763683	0.01-0.001	Glycosyltransferases involved in cell wall biogenesis
UYEDRAFT_00309	3.9835e-05	4.74946e-05	3.72934e-05	3.7141e-05	6.25112e-05	9.53725e-05	7.88399e-05	6.72439e-05	1.56925	<0.001	1.19228	0.1-0.05	0.936195	>0.5	0.932371	>0.5	2.00807	<0.001	2.11405	<0.001	1.8105	<0.001	0.655443	<0.001	0.792887	0.1-0.05	0.929619	0.5-0.1	Glycosyltransferase
UYEDRAFT_00310	4.99655e-05	3.90134e-05	2.68732e-05	3.7578e-05	4.77302e-05	0.00011405	9.52649e-05	7.67908e-05	0.955264	>0.5	0.780808	0.05-0.02	0.537834	<0.001	0.752078	0.02-0.01	2.92334	<0.001	3.54498	<0.001	2.04351	<0.001	0.418504	<0.001	0.501026	<0.001	0.621561	<0.001	Glycosyltransferases involved in cell wall biogenesis
UYEDRAFT_00311	4.48144e-05	2.40866e-05	2.0292e-05	2.40324e-05	3.54127e-05	8.22588e-05	7.99349e-05	3.8603e-05	0.790209	0.05-0.02	0.537474	<0.001	0.4528	<0.001	0.536265	<0.001	3.41513	<0.001	3.93924	<0.001	1.60629	0.01-0.001	0.430504	<0.001	0.44302	<0.001	0.917358	>0.5	Predicted glycosyltransferases
UYEDRAFT_00312	6.31866e-05	5.19048e-05	3.78418e-05	4.80648e-05	5.14255e-05	0.000127561	0.00013359	8.84132e-05	0.813867	0.05-0.02	0.821453	0.05-0.02	0.59889	<0.001	0.760681	0.02-0.01	2.45759	<0.001	3.53022	<0.001	1.83946	<0.001	0.403145	<0.001	0.38495	<0.001	0.581649	<0.001	Glycosyltransferase
UYEDRAFT_00313	8.82552e-05	9.3293e-05	7.45867e-05	5.593e-05	6.49747e-05	0.000117626	0.00012264	0.000106677	0.736214	<0.001	1.05708	0.5-0.1	0.845126	0.1-0.05	0.63373	<0.001	1.26082	0.01-0.001	1.64426	<0.001	1.90733	<0.001	0.552383	<0.001	0.529801	<0.001	0.609079	<0.001	Nucleoside-diphosphate-sugar epimerases
UYEDRAFT_00314	3.77746e-05	3.32462e-05	2.24857e-05	2.88389e-05	4.28032e-05	5.28523e-05	9.96449e-05	3.48672e-05	1.13312	0.5-0.1	0.880122	0.5-0.1	0.59526	0.01-0.001	0.763447	0.1-0.05	1.58972	<0.001	4.43148	<0.001	1.20903	0.5-0.1	0.809866	0.1-0.05	0.429558	<0.001	1.22761	0.5-0.1	Glycosyl transferases group 1
UYEDRAFT_00315	5.11674e-05	3.6978e-05	3.34543e-05	2.88389e-05	3.81842e-05	6.43764e-05	5.47499e-05	7.01495e-05	0.74626	0.01-0.001	0.722686	0.01-0.001	0.653821	0.01-0.001	0.563619	<0.001	1.74094	<0.001	1.63656	0.01-0.001	2.43246	<0.001	0.593139	<0.001	0.697429	0.05-0.02	0.544326	<0.001	Glycosyltransferases, probably involved in cell wall biogenesis
UYEDRAFT_00316	5.40863e-05	3.08715e-05	2.63247e-05	3.18976e-05	3.57207e-05	4.92758e-05	5.14649e-05	5.06404e-05	0.660438	<0.001	0.570782	<0.001	0.486717	<0.001	0.589753	<0.001	1.59616	<0.001	1.955	<0.001	1.5876	0.01-0.001	0.724913	0.02-0.01	0.694078	0.05-0.02	0.705379	0.01-0.001	O-antigen ligase like membrane protein
UYEDRAFT_00317	2.19779e-05	1.11952e-05	7.67804e-06	8.73906e-06	4.61905e-06	5.5634e-06	4.38e-06	2.9056e-06	0.210168	<0.001	0.509382	<0.001	0.349352	<0.001	0.397629	<0.001	0.496946	0.05-0.02	0.570457	0.5-0.1	0.332484	0.01-0.001	0.830258	>0.5	1.05458	>0.5	1.58971	0.5-0.1	hypothetical protein
UYEDRAFT_00318	8.58513e-05	5.93683e-05	5.594e-05	6.20473e-05	5.41969e-05	5.64287e-05	4.161e-05	6.18477e-05	0.631288	<0.001	0.691524	<0.001	0.651592	<0.001	0.72273	<0.001	0.950486	>0.5	0.743831	0.5-0.1	0.996784	>0.5	0.960449	>0.5	1.3025	0.5-0.1	0.876295	0.5-0.1	glucokinase, proteobacterial type
UYEDRAFT_00319	1.85439e-05	1.73016e-05	2.90669e-05	3.23345e-05	9.54604e-06	1.27163e-05	1.533e-05	1.28677e-05	0.514781	<0.001	0.933009	>0.5	1.56746	0.01-0.001	1.74368	<0.001	0.73498	0.5-0.1	0.527404	0.05-0.02	0.397954	<0.001	0.750692	0.5-0.1	0.622704	0.5-0.1	0.741864	0.5-0.1	Fructose-2,6-bisphosphatase
UYEDRAFT_00320	5.49449e-06	4.41022e-06	7.67804e-06	3.93258e-06	3.07937e-06	5.16601e-06	3.285e-06	6.22628e-06	0.560447	0.5-0.1	0.802662	>0.5	1.39741	0.5-0.1	0.715731	0.5-0.1	1.17137	>0.5	0.427843	0.5-0.1	1.58326	0.5-0.1	0.596083	0.5-0.1	0.937404	>0.5	0.494576	0.1-0.05	Acetyltransferases
UYEDRAFT_00321	1.30494e-05	1.49269e-05	1.6453e-05	8.73906e-06	9.23811e-06	9.93463e-06	1.095e-05	1.49431e-05	0.707933	0.5-0.1	1.14387	0.5-0.1	1.26082	0.5-0.1	0.66969	0.5-0.1	0.665553	0.5-0.1	0.665533	0.5-0.1	1.70992	0.1-0.05	0.929889	>0.5	0.843664	>0.5	0.61822	0.05-0.02	Uncharacterized protein conserved in cyanobacteria
UYEDRAFT_00322	1.01305e-05	1.52661e-05	9.87177e-06	1.04869e-05	7.69842e-06	2.2651e-05	1.6425e-05	6.22628e-06	0.759928	0.5-0.1	1.50695	0.05-0.02	0.974464	>0.5	1.03518	>0.5	1.48374	0.05-0.02	1.66383	0.5-0.1	0.593722	0.5-0.1	0.339872	<0.001	0.468702	0.02-0.01	1.23644	>0.5	ABC-type branched-chain amino acid transport systems, ATPase component
UYEDRAFT_00323	8.2589e-05	0.000109577	9.32334e-05	0.000105306	6.65144e-05	9.41803e-05	8.75999e-05	9.13188e-05	0.805366	0.01-0.001	1.32677	<0.001	1.12888	0.5-0.1	1.27506	0.01-0.001	0.859491	0.1-0.05	0.939576	>0.5	0.867179	0.5-0.1	0.706245	<0.001	0.759297	0.05-0.02	0.728375	<0.001	Predicted metal-binding, possibly nucleic acid-binding protein
UYEDRAFT_00324	0.000170672	0.00019812	0.000226502	0.000157303	9.82319e-05	0.000144648	0.000134685	0.000139469	0.575558	<0.001	1.16082	0.01-0.001	1.32712	<0.001	0.921666	0.5-0.1	0.730103	<0.001	0.594629	<0.001	0.886624	0.5-0.1	0.679108	<0.001	0.729346	0.01-0.001	0.704329	<0.001	Predicted RNA-binding protein
UYEDRAFT_00325	0.000543267	0.000634732	0.000686088	0.000459238	0.000482229	0.000477657	0.000450045	0.000563271	0.887646	<0.001	1.16836	<0.001	1.26289	<0.001	0.845325	<0.001	0.752534	<0.001	0.655957	<0.001	1.22654	<0.001	1.00957	>0.5	1.07151	0.5-0.1	0.856123	<0.001	membrane protein insertase, YidC/Oxa1 family, C-terminal domain
UYEDRAFT_00326	1.82005e-05	2.81575e-05	2.797e-05	1.26716e-05	6.15874e-06	2.38431e-05	1.6425e-05	4.56594e-06	0.338383	<0.001	1.54708	0.01-0.001	1.53677	0.02-0.01	0.696225	0.1-0.05	0.846776	0.5-0.1	0.587235	0.1-0.05	0.360328	0.01-0.001	0.258302	<0.001	0.374962	0.01-0.001	1.34884	0.5-0.1	hypothetical protein
UYEDRAFT_00327	0.00034083	0.000416256	0.000358674	0.00030543	0.000256203	0.000412089	0.00036135	0.000332899	0.751705	<0.001	1.2213	<0.001	1.05236	0.5-0.1	0.896137	0.02-0.01	0.989987	>0.5	1.00746	>0.5	1.08993	0.1-0.05	0.621719	<0.001	0.709018	<0.001	0.769614	<0.001	Bacterial PH domain
UYEDRAFT_00328	0.000292581	0.000328731	0.000267635	0.000233333	0.000100079	0.000239623	0.000206955	0.000165204	0.342057	<0.001	1.12355	0.01-0.001	0.914736	0.1-0.05	0.797497	<0.001	0.728935	<0.001	0.773273	0.01-0.001	0.708019	<0.001	0.417653	<0.001	0.483581	<0.001	0.605793	<0.001	ribonuclease P protein component, eubacterial
UYEDRAFT_00329	0.000188186	0.000262238	0.000138205	0.000199251	0.000168441	0.000389835	0.00036573	0.000296371	0.895079	0.05-0.02	1.3935	<0.001	0.734405	<0.001	1.05879	0.5-0.1	1.48657	<0.001	2.64629	<0.001	1.48743	<0.001	0.432084	<0.001	0.460563	<0.001	0.568346	<0.001	Protein of unknown function (DUF2808)
UYEDRAFT_00330	0.000236606	0.000194389	0.000144786	0.000100936	9.23811e-05	7.70928e-05	7.00799e-05	9.79602e-05	0.390442	<0.001	0.82157	<0.001	0.611928	<0.001	0.4266	<0.001	0.396591	<0.001	0.484024	<0.001	0.970517	>0.5	1.19831	0.05-0.02	1.31822	0.05-0.02	0.943047	>0.5	NAD/NADP transhydrogenase alpha subunit
UYEDRAFT_00331	5.46015e-05	3.90134e-05	3.29059e-05	3.10237e-05	2.70984e-05	1.19216e-05	1.314e-05	2.19995e-05	0.496295	<0.001	0.714513	0.01-0.001	0.602656	<0.001	0.568184	<0.001	0.305576	<0.001	0.39932	0.01-0.001	0.709121	0.1-0.05	2.27306	<0.001	2.06229	0.02-0.01	1.23177	0.5-0.1	NAD/NADP transhydrogenase alpha subunit
UYEDRAFT_00332	0.000327437	0.000314822	0.0002797	0.000211922	0.000145654	0.000118023	0.000128115	0.000153167	0.444831	<0.001	0.961472	0.5-0.1	0.854211	0.01-0.001	0.647215	<0.001	0.37489	<0.001	0.458044	<0.001	0.722749	<0.001	1.23411	0.01-0.001	1.1369	0.5-0.1	0.950953	0.5-0.1	NAD/NADP transhydrogenase beta subunit
UYEDRAFT_00333	2.57554e-05	1.76409e-05	1.86467e-05	1.00499e-05	7.08255e-06	1.23189e-05	8.75999e-06	8.30171e-06	0.274993	<0.001	0.684938	0.02-0.01	0.723991	0.1-0.05	0.390206	<0.001	0.698319	0.5-0.1	0.469788	0.05-0.02	0.826048	>0.5	0.574931	0.05-0.02	0.808511	>0.5	0.853143	>0.5	Protein of unknown function (DUF3800)
UYEDRAFT_00334	6.04393e-05	3.62995e-05	3.12606e-05	2.27216e-05	4.61905e-06	1.98693e-05	1.8615e-05	7.47154e-06	0.0764246	<0.001	0.600593	<0.001	0.517223	<0.001	0.37594	<0.001	0.547371	<0.001	0.595477	0.1-0.05	0.328831	<0.001	0.232472	<0.001	0.248136	<0.001	0.61822	0.5-0.1	His Kinase A (phospho-acceptor) domain/Histidine kinase-, DNA gyrase B-, and HSP90-like ATPase/GAF domain
UYEDRAFT_00335	0.000835162	0.000699528	0.000627954	0.00053352	0.000325797	0.000557134	0.000534359	0.000385199	0.390101	<0.001	0.837596	<0.001	0.751895	<0.001	0.638822	<0.001	0.796443	<0.001	0.850953	0.01-0.001	0.721997	<0.001	0.584773	<0.001	0.609697	<0.001	0.845788	<0.001	FKBP-type peptidyl-prolyl cis-trans isomerases 2
UYEDRAFT_00336	4.63597e-05	7.19204e-05	5.42947e-05	4.01997e-05	2.80223e-05	6.35817e-05	5.03699e-05	4.64896e-05	0.604453	<0.001	1.55136	<0.001	1.17116	0.5-0.1	0.867125	0.5-0.1	0.884056	0.5-0.1	0.927713	>0.5	1.15647	0.5-0.1	0.440729	<0.001	0.556329	0.01-0.001	0.602764	<0.001	yjeF C-terminal region, hydroxyethylthiazole kinase-related/yjeF N-terminal region
UYEDRAFT_00337	1.16758e-05	1.69624e-05	9.87177e-06	1.35455e-05	8.62223e-06	2.18562e-05	1.971e-05	1.32827e-05	0.738471	0.5-0.1	1.45278	0.05-0.02	0.845491	>0.5	1.16014	0.5-0.1	1.28851	0.5-0.1	1.9966	0.05-0.02	0.980599	>0.5	0.394498	<0.001	0.437455	0.01-0.001	0.649131	0.1-0.05	hypothetical protein
UYEDRAFT_00338	3.53708e-05	8.17586e-05	8.44585e-05	4.15105e-05	4.28032e-05	6.79529e-05	7.44599e-05	7.01495e-05	1.21013	0.1-0.05	2.31147	<0.001	2.38781	<0.001	1.17358	0.5-0.1	0.831141	0.1-0.05	0.881616	0.5-0.1	1.68992	<0.001	0.629895	<0.001	0.574849	<0.001	0.610172	<0.001	tRNA (5-methylaminomethyl-2-thiouridylate)-methyltransferase
UYEDRAFT_00339	0	0	0	0	0	3.97385e-07	0	0	NONE	NONE	NONE	NONE	NONE	NONE	NONE	NONE	NONE	0.5-0.1	NONE	NONE	NONE	NONE	0	0.5-0.1	NONE	NONE	NONE	NONE	hypothetical protein
UYEDRAFT_00340	0.000299278	0.000284968	0.000292314	0.000180462	0.000117324	0.000210217	0.000171915	0.000171015	0.392024	<0.001	0.952185	0.5-0.1	0.976732	>0.5	0.60299	<0.001	0.737686	<0.001	0.588117	<0.001	0.947655	0.5-0.1	0.558109	<0.001	0.682454	<0.001	0.686044	<0.001	phenylalanyl-tRNA synthetase beta subunit (EC 6.1.1.20)
UYEDRAFT_00341	1.64835e-05	1.86586e-05	1.53561e-05	1.13608e-05	8.62223e-06	1.0332e-05	2.19e-06	1.07922e-05	0.523084	0.01-0.001	1.13196	0.5-0.1	0.931606	>0.5	0.689223	0.1-0.05	0.55374	0.02-0.01	0.142614	0.01-0.001	0.949955	>0.5	0.834516	>0.5	3.9371	0.05-0.02	0.79893	0.5-0.1	Uncharacterized protein conserved in bacteria
UYEDRAFT_00342	9.75271e-05	0.000810123	0.000509493	0.000819287	0.000109626	0.000566672	0.0004161	0.000465311	1.12405	0.1-0.05	8.30664	<0.001	5.22412	<0.001	8.4006	<0.001	0.699489	<0.001	0.816693	<0.001	0.567946	<0.001	0.193455	<0.001	0.26346	<0.001	0.235596	<0.001	hypothetical protein
UYEDRAFT_00343	6.31866e-05	9.26145e-05	9.10397e-05	6.55429e-05	0.000101927	0.000291681	0.00026061	0.000164374	1.61311	<0.001	1.46573	<0.001	1.44081	<0.001	1.03729	>0.5	3.14941	<0.001	2.8626	<0.001	2.50788	<0.001	0.349447	<0.001	0.39111	<0.001	0.620093	<0.001	precorrin-6A reductase (EC 1.3.1.54)
UYEDRAFT_00344	4.00067e-05	6.51355e-05	6.30696e-05	5.5493e-05	0.000102543	0.00024161	0.000248565	0.000136978	2.56314	<0.001	1.62811	<0.001	1.57648	<0.001	1.38709	0.01-0.001	3.70935	<0.001	3.94111	<0.001	2.46839	<0.001	0.424415	<0.001	0.41254	<0.001	0.748608	<0.001	hypothetical protein
UYEDRAFT_00345	0.000351475	0.000163856	0.000172756	0.000251248	0.000414483	0.00032228	0.00036573	0.000610176	1.17927	<0.001	0.466196	<0.001	0.491517	<0.001	0.714838	<0.001	1.96684	<0.001	2.11703	<0.001	2.42858	<0.001	1.2861	<0.001	1.1333	0.05-0.02	0.679285	<0.001	Nucleoside-diphosphate-sugar pyrophosphorylase involved in lipopolysaccharide biosynthesis/translation initiation factor 2B, gamma/epsilon subunits (eIF-2Bgamma/eIF-2Bepsilon)
UYEDRAFT_00346	0.000105425	7.42952e-05	7.18446e-05	6.86016e-05	3.11016e-05	5.5634e-05	6.13199e-05	5.14706e-05	0.295011	<0.001	0.704718	<0.001	0.681473	<0.001	0.650712	<0.001	0.748823	0.01-0.001	0.853508	0.5-0.1	0.750283	0.02-0.01	0.55904	<0.001	0.507202	<0.001	0.60426	<0.001	methylthioadenosine phosphorylase (EC 2.4.2.28)
UYEDRAFT_00347	2.24931e-05	3.5621e-05	3.12606e-05	3.40823e-05	3.57207e-05	6.00052e-05	5.03699e-05	6.64137e-05	1.58808	<0.001	1.58364	<0.001	1.38979	0.05-0.02	1.51524	0.01-0.001	1.68455	<0.001	1.61129	0.02-0.01	1.94863	<0.001	0.595293	<0.001	0.709166	0.05-0.02	0.537851	<0.001	Uncharacterized conserved protein
UYEDRAFT_00348	5.16825e-05	3.22285e-05	2.96153e-05	3.05867e-05	2.00159e-05	1.31137e-05	1.8615e-05	7.47154e-06	0.387286	<0.001	0.623586	<0.001	0.573024	<0.001	0.591819	<0.001	0.406898	<0.001	0.628559	0.1-0.05	0.244274	<0.001	1.52633	0.05-0.02	1.07526	>0.5	2.67895	<0.001	Putative peptidoglycan-binding domain-containing protein
UYEDRAFT_00349	4.85919e-05	2.17118e-05	2.13888e-05	1.35455e-05	4.24953e-05	2.14588e-05	2.19e-05	2.15844e-05	0.874535	0.5-0.1	0.44682	<0.001	0.440173	<0.001	0.278762	<0.001	0.988347	>0.5	1.0239	>0.5	1.59347	0.05-0.02	1.98032	<0.001	1.94043	0.01-0.001	1.96879	<0.001	GAF sensor signal transduction histidine kinase (EC 2.7.13.3)
UYEDRAFT_00350	2.73007e-05	2.54435e-05	2.35826e-05	2.49063e-05	5.20413e-05	4.60967e-05	3.066e-05	5.43762e-05	1.90623	<0.001	0.931973	>0.5	0.863807	0.5-0.1	0.912295	>0.5	1.81172	<0.001	1.30011	0.5-0.1	2.18323	<0.001	1.12896	0.5-0.1	1.69737	0.01-0.001	0.957061	>0.5	glycolate oxidase, subunit GlcD
UYEDRAFT_00351	3.94916e-06	4.74946e-06	2.19373e-06	6.99125e-06	7.08255e-06	1.47033e-05	1.4235e-05	1.36978e-05	1.79343	0.05-0.02	1.20265	>0.5	0.555492	0.5-0.1	1.77031	0.1-0.05	3.09577	<0.001	6.48895	<0.001	1.95928	0.05-0.02	0.481699	0.01-0.001	0.497545	0.05-0.02	0.517056	0.02-0.01	Tetracyclin repressor, C-terminal all-alpha domain
UYEDRAFT_00352	4.08652e-05	5.19048e-05	3.89387e-05	5.33083e-05	6.52826e-05	0.000131137	0.000171915	0.000125356	1.59751	<0.001	1.27015	0.05-0.02	0.952855	>0.5	1.30449	0.02-0.01	2.52649	<0.001	4.41502	<0.001	2.35153	<0.001	0.497819	<0.001	0.379738	<0.001	0.520778	<0.001	hypothetical protein
UYEDRAFT_00353	7.6236e-05	6.64925e-05	2.0292e-05	2.14107e-05	2.12476e-05	3.69568e-05	2.0805e-05	3.27918e-05	0.278709	<0.001	0.872193	0.5-0.1	0.266173	<0.001	0.280848	<0.001	0.555805	<0.001	1.02528	>0.5	1.53156	0.02-0.01	0.574931	<0.001	1.02128	>0.5	0.647957	0.01-0.001	transcriptional regulator, TetR family
UYEDRAFT_00354	0.000120535	9.80425e-05	2.13888e-05	4.32583e-05	4.34191e-05	4.3315e-05	1.2045e-05	7.92813e-05	0.360219	<0.001	0.813392	0.01-0.001	0.177449	<0.001	0.358885	<0.001	0.441798	<0.001	0.563144	0.1-0.05	1.83274	<0.001	1.0024	>0.5	3.60474	<0.001	0.547658	<0.001	ABC exporter membrane fusion protein, DevB family
UYEDRAFT_00355	1.42513e-05	1.59446e-05	1.6453e-06	6.11734e-06	5.23493e-06	2.7817e-06	3.285e-06	5.39611e-06	0.367329	<0.001	1.11882	>0.5	0.115449	<0.001	0.429247	0.01-0.001	0.17446	<0.001	1.9966	0.5-0.1	0.882101	>0.5	1.88192	0.5-0.1	1.59359	0.5-0.1	0.970129	>0.5	Protein of unknown function (DUF2834)
UYEDRAFT_00356	7.03981e-06	7.12419e-06	0	4.36953e-06	3.69524e-06	1.19216e-06	0	5.39611e-06	0.524907	0.05-0.02	1.01199	>0.5	0	<0.001	0.620689	0.5-0.1	0.167339	<0.001	NONE	NONE	1.23494	>0.5	3.09963	0.1-0.05	NONE	0.1-0.05	0.684797	0.5-0.1	hypothetical protein
UYEDRAFT_00357	2.57554e-05	1.93371e-05	4.93589e-06	1.44194e-05	1.32413e-05	3.17908e-06	1.095e-06	4.98103e-06	0.514117	<0.001	0.750798	0.1-0.05	0.191645	<0.001	0.559861	0.01-0.001	0.164403	<0.001	0.221844	0.5-0.1	0.345438	<0.001	4.16513	<0.001	12.0925	0.01-0.001	2.65834	0.01-0.001	Acetyltransferases
UYEDRAFT_00358	4.9107e-05	3.155e-05	8.77491e-06	1.74781e-05	1.60127e-05	1.58954e-05	9.85499e-06	1.86788e-05	0.326078	<0.001	0.642475	<0.001	0.17869	<0.001	0.355919	<0.001	0.503817	<0.001	1.12309	>0.5	1.0687	>0.5	1.00738	>0.5	1.62483	0.5-0.1	0.857265	0.5-0.1	DevC protein
UYEDRAFT_00359	2.3695e-05	1.73016e-05	5.48432e-06	9.61296e-06	7.39048e-06	7.55032e-06	1.095e-06	6.64137e-06	0.311901	<0.001	0.730181	0.1-0.05	0.231455	<0.001	0.405696	<0.001	0.436394	0.01-0.001	0.19966	0.1-0.05	0.690876	0.5-0.1	0.97883	>0.5	6.74931	0.05-0.02	1.1128	>0.5	ABC exporter ATP-binding subunit, DevA family
UYEDRAFT_00360	2.35233e-05	2.03548e-05	1.48077e-05	1.96629e-05	1.63207e-05	1.78823e-05	1.971e-05	1.9509e-05	0.693809	0.05-0.02	0.865307	0.5-0.1	0.62949	0.05-0.02	0.835891	0.5-0.1	0.87853	>0.5	1.33107	0.5-0.1	0.992175	>0.5	0.912669	>0.5	0.82804	0.5-0.1	0.83657	0.5-0.1	Putative restriction endonuclease
UYEDRAFT_00361	1.71703e-07	2.03548e-06	1.6453e-06	8.73906e-07	9.23811e-07	1.19216e-06	0	4.15086e-07	5.38029	0.5-0.1	11.8547	0.01-0.001	9.58223	0.02-0.01	5.08965	0.5-0.1	0.585687	0.5-0.1	0	0.5-0.1	0.474977	>0.5	0.774907	>0.5	NONE	0.5-0.1	2.22559	0.5-0.1	Lysophospholipase L1 and related esterases
UYEDRAFT_00362	1.25343e-05	1.39091e-05	8.77491e-06	6.99125e-06	2.77143e-06	7.94771e-06	3.285e-06	2.9056e-06	0.221108	<0.001	1.10969	>0.5	0.700072	0.5-0.1	0.557769	0.05-0.02	0.571402	0.05-0.02	0.374363	0.5-0.1	0.415605	0.05-0.02	0.348708	0.01-0.001	0.843664	>0.5	0.953825	>0.5	tRNA dimethylallyltransferase
UYEDRAFT_00363	0.000511159	0.000352139	0.000404743	0.000347815	0.000426185	0.000300821	0.000266085	0.000477763	0.833762	<0.001	0.688903	<0.001	0.791814	<0.001	0.680443	<0.001	0.854268	<0.001	0.657417	<0.001	1.37362	<0.001	1.41674	<0.001	1.60169	<0.001	0.892041	0.01-0.001	DNA gyrase, B subunit
UYEDRAFT_00364	1.23626e-05	1.56054e-05	1.6453e-05	1.66042e-05	4.31112e-06	1.23189e-05	1.533e-05	1.66034e-06	0.348723	<0.001	1.26231	0.5-0.1	1.33087	0.5-0.1	1.3431	0.5-0.1	0.789404	0.5-0.1	0.931747	>0.5	0.0999952	<0.001	0.349958	<0.001	0.281221	<0.001	2.59652	0.1-0.05	hypothetical protein
UYEDRAFT_00365	0.00075326	0.000807069	0.000756287	0.000685142	0.00108548	0.00128514	0.00127458	0.00158687	1.44104	<0.001	1.07144	0.01-0.001	1.00402	>0.5	0.90957	0.01-0.001	1.59236	<0.001	1.68531	<0.001	2.31612	<0.001	0.844635	<0.001	0.851636	<0.001	0.684036	<0.001	RNA polymerase sigma factor, cyanobacterial RpoD-like family
UYEDRAFT_00366	1.63118e-05	1.83194e-05	1.53561e-05	3.01498e-05	2.09397e-05	4.49045e-05	4.70849e-05	4.8565e-05	1.28372	0.5-0.1	1.12308	0.5-0.1	0.941412	>0.5	1.84835	<0.001	2.45121	<0.001	3.06621	<0.001	1.61079	0.01-0.001	0.466316	<0.001	0.444722	<0.001	0.431169	<0.001	Chlorophyll A-B binding protein
UYEDRAFT_00367	6.86811e-07	3.39247e-07	5.48432e-07	0	1.53968e-06	0	1.095e-06	0	2.24179	0.5-0.1	0.493946	>0.5	0.798519	>0.5	0	0.5-0.1	0	0.5-0.1	1.9966	>0.5	NONE	NONE	NONE	0.05-0.02	1.40611	>0.5	NONE	0.1-0.05	hypothetical protein
UYEDRAFT_00368	7.72662e-06	9.83817e-06	3.29059e-06	3.49562e-06	1.78603e-05	1.19216e-05	1.314e-05	1.61883e-05	2.31153	<0.001	1.27328	0.5-0.1	0.425877	0.05-0.02	0.452413	0.05-0.02	1.21177	0.5-0.1	3.9932	0.01-0.001	4.63103	<0.001	1.49815	0.1-0.05	1.35924	0.5-0.1	1.10328	>0.5	hypothetical protein
UYEDRAFT_00369	9.90724e-05	0.000125861	0.000109686	6.94755e-05	7.42128e-05	0.000106499	9.96449e-05	0.000127846	0.749076	<0.001	1.27039	<0.001	1.10713	0.5-0.1	0.70126	<0.001	0.846167	0.05-0.02	0.908453	0.5-0.1	1.84016	<0.001	0.696838	<0.001	0.744773	0.02-0.01	0.580484	<0.001	DNA gyrase, A subunit
UYEDRAFT_00370	6.83377e-05	7.32774e-05	8.33616e-05	7.29711e-05	1.84762e-05	4.37124e-05	4.2705e-05	3.27918e-05	0.270366	<0.001	1.07228	0.5-0.1	1.21985	0.05-0.02	1.0678	0.5-0.1	0.596533	<0.001	0.512286	<0.001	0.44938	<0.001	0.422677	<0.001	0.432648	<0.001	0.563441	<0.001	FOG: CheY-like receiver
UYEDRAFT_00371	0.000143887	0.000138752	0.000147528	8.25841e-05	5.41969e-05	0.000146238	0.000104025	9.79602e-05	0.376663	<0.001	0.964314	>0.5	1.02531	>0.5	0.573952	<0.001	1.05395	0.5-0.1	0.705119	0.01-0.001	1.18619	0.1-0.05	0.370608	<0.001	0.520999	<0.001	0.553254	<0.001	TPR repeat
UYEDRAFT_00372	5.35712e-05	9.53285e-05	4.05839e-05	5.11235e-05	0.000201699	0.000205846	0.000132495	0.000388935	3.76505	<0.001	1.77947	<0.001	0.75757	0.05-0.02	0.954309	>0.5	2.15933	<0.001	3.26471	<0.001	7.60776	<0.001	0.979854	>0.5	1.52231	<0.001	0.518592	<0.001	RND family efflux transporter, MFP subunit
UYEDRAFT_00373	4.32691e-05	9.56677e-05	4.27777e-05	4.93757e-05	0.000128718	0.000142264	0.000108405	0.000240335	2.97482	<0.001	2.211	<0.001	0.988643	>0.5	1.14113	0.5-0.1	1.48706	<0.001	2.53415	<0.001	4.86747	<0.001	0.90478	0.5-0.1	1.18738	0.5-0.1	0.535577	<0.001	ABC-type antimicrobial peptide transport system, permease component
UYEDRAFT_00374	2.79875e-05	4.30844e-05	2.24857e-05	2.70911e-05	5.57366e-05	7.59006e-05	5.25599e-05	8.7168e-05	1.99148	<0.001	1.53941	<0.001	0.803418	0.5-0.1	0.96797	>0.5	1.76167	<0.001	2.33748	<0.001	3.21759	<0.001	0.734336	0.01-0.001	1.06044	>0.5	0.639416	<0.001	ABC-type antimicrobial peptide transport system, ATPase component
UYEDRAFT_00375	0.000136332	0.000124165	6.63602e-05	4.6754e-05	0.00057769	0.000254327	0.000316455	0.000197996	4.23738	<0.001	0.910752	0.5-0.1	0.486755	<0.001	0.342942	<0.001	2.0483	<0.001	4.76874	<0.001	4.23485	<0.001	2.27145	<0.001	1.8255	<0.001	2.91769	<0.001	Orange carotenoid protein, N-terminal
UYEDRAFT_00376	0.000242959	0.000211351	6.14244e-05	7.16603e-05	0.000588775	0.000612371	0.000934034	0.000782851	2.42335	<0.001	0.869903	0.01-0.001	0.252817	<0.001	0.294948	<0.001	2.89741	<0.001	15.2062	<0.001	10.9245	<0.001	0.961468	0.5-0.1	0.630357	<0.001	0.752091	<0.001	hypothetical protein
UYEDRAFT_00377	2.35233e-05	2.91753e-05	1.91951e-05	1.22347e-05	1.17016e-05	8.74248e-06	9.85499e-06	8.30171e-06	0.497448	<0.001	1.24027	0.5-0.1	0.816005	0.5-0.1	0.52011	0.01-0.001	0.299654	<0.001	0.513411	0.1-0.05	0.678539	0.5-0.1	1.33848	0.5-0.1	1.18738	>0.5	1.40954	0.5-0.1	haloacid dehalogenase superfamily, subfamily IA, variant 1 with third motif having Dx(3-4)D or Dx(3-4)E
UYEDRAFT_00378	3.77746e-05	4.64769e-05	3.50996e-05	3.58301e-05	4.06477e-05	5.96078e-05	3.504e-05	4.06784e-05	1.07606	>0.5	1.23037	0.1-0.05	0.929186	>0.5	0.948525	>0.5	1.28253	0.05-0.02	0.9983	>0.5	1.13531	0.5-0.1	0.681919	0.01-0.001	1.16004	0.5-0.1	0.999245	>0.5	epoxyqueuosine reductase
UYEDRAFT_00379	1.54532e-06	1.01774e-06	4.38745e-06	5.24344e-06	0	7.94771e-07	0	1.66034e-06	0	0.05-0.02	0.658595	>0.5	2.83918	0.05-0.02	3.3931	0.01-0.001	0.780916	>0.5	0	0.05-0.02	0.316652	0.05-0.02	0	0.5-0.1	NONE	NONE	0	0.05-0.02	hypothetical protein
UYEDRAFT_00380	1.76854e-05	3.4264e-05	4.38745e-05	7.4719e-05	5.8508e-06	1.07294e-05	8.75999e-06	1.07922e-05	0.330827	<0.001	1.93742	<0.001	2.48084	<0.001	4.2249	<0.001	0.313139	<0.001	0.19966	<0.001	0.144438	<0.001	0.545305	0.05-0.02	0.6679	0.5-0.1	0.542131	0.05-0.02	Orange carotenoid protein, N-terminal
UYEDRAFT_00381	8.75684e-06	7.12419e-06	5.48432e-06	6.11734e-06	1.13937e-05	8.34509e-06	1.095e-05	8.7168e-06	1.30112	0.5-0.1	0.813558	0.5-0.1	0.62629	0.5-0.1	0.698579	0.5-0.1	1.17137	>0.5	1.9966	0.5-0.1	1.42493	0.5-0.1	1.36531	0.5-0.1	1.04052	>0.5	1.30709	0.5-0.1	SnoaL-like domain
UYEDRAFT_00382	9.94159e-05	0.000160125	0.000137108	0.000135018	8.46826e-05	0.000256314	0.00034602	0.000109583	0.851802	0.05-0.02	1.61066	<0.001	1.37914	<0.001	1.35812	<0.001	1.60071	<0.001	2.5237	<0.001	0.811612	0.02-0.01	0.330387	<0.001	0.244734	<0.001	0.772775	0.01-0.001	hypothetical protein
UYEDRAFT_00383	8.73967e-05	0.000152322	8.99428e-05	0.000100062	0.000266673	0.000617139	0.000794969	0.000582365	3.0513	<0.001	1.74288	<0.001	1.02913	>0.5	1.14492	0.1-0.05	4.05154	<0.001	8.83861	<0.001	5.82003	<0.001	0.432112	<0.001	0.335451	<0.001	0.457914	<0.001	hypothetical protein
UYEDRAFT_00384	1.23626e-05	1.01774e-05	1.20655e-05	7.4282e-06	8.00636e-06	1.43059e-05	1.533e-05	1.07922e-05	0.647628	0.1-0.05	0.823243	0.5-0.1	0.975968	>0.5	0.600861	0.1-0.05	1.40565	0.5-0.1	1.27056	0.5-0.1	1.45287	0.5-0.1	0.559655	0.05-0.02	0.522268	0.05-0.02	0.741864	0.5-0.1	Predicted membrane protein
UYEDRAFT_00385	6.61055e-05	4.68161e-05	4.33261e-05	3.01498e-05	3.04857e-05	4.37124e-05	3.6135e-05	2.82258e-05	0.461168	<0.001	0.708203	<0.001	0.655408	<0.001	0.456085	<0.001	0.933704	>0.5	0.834023	0.5-0.1	0.936187	>0.5	0.697417	0.01-0.001	0.843664	0.5-0.1	1.08007	>0.5	TPR repeat/Tetratricopeptide repeat
UYEDRAFT_00386	0.00745344	0.00274689	0.00327798	0.00331079	0.00281577	0.00318186	0.0033058	0.00227052	0.377782	<0.001	0.368539	<0.001	0.439794	<0.001	0.444196	<0.001	1.15835	<0.001	1.00849	>0.5	0.685793	<0.001	0.884945	<0.001	0.851768	<0.001	1.24015	<0.001	small GTP-binding protein domain
UYEDRAFT_00387	8.58513e-06	1.56054e-05	8.77491e-06	1.13608e-05	2.18635e-05	3.53673e-05	3.6135e-05	2.28297e-05	2.54667	<0.001	1.81772	0.01-0.001	1.0221	>0.5	1.32331	0.5-0.1	2.26635	<0.001	4.11799	<0.001	2.00952	0.01-0.001	0.618185	0.01-0.001	0.605052	0.02-0.01	0.957678	>0.5	Uncharacterized conserved protein
UYEDRAFT_00388	2.79875e-05	2.64613e-05	2.4131e-05	1.8789e-05	1.60127e-05	2.66248e-05	2.409e-05	9.13188e-06	0.572137	<0.001	0.945467	>0.5	0.862205	0.5-0.1	0.671334	0.02-0.01	1.00618	>0.5	0.9983	>0.5	0.486023	0.01-0.001	0.601421	0.01-0.001	0.664705	0.5-0.1	1.7535	0.05-0.02	Uncharacterized protein conserved in cyanobacteria
UYEDRAFT_00389	1.99175e-05	1.32306e-05	1.42592e-05	1.00499e-05	1.23175e-05	1.0332e-05	8.75999e-06	1.24526e-05	0.618424	0.01-0.001	0.664272	0.05-0.02	0.715914	0.5-0.1	0.504577	0.01-0.001	0.780916	0.5-0.1	0.614338	0.5-0.1	1.23907	0.5-0.1	1.19217	0.5-0.1	1.40611	0.5-0.1	0.989151	>0.5	Membrane protease subunits, stomatin/prohibitin homologs
UYEDRAFT_00390	1.54532e-06	2.37473e-06	1.09686e-06	8.73906e-07	6.15874e-07	1.58954e-06	2.19e-06	1.24526e-06	0.39854	0.5-0.1	1.53672	0.5-0.1	0.709795	>0.5	0.565516	0.5-0.1	0.669356	>0.5	1.9966	0.5-0.1	1.42493	>0.5	0.387454	0.5-0.1	0.281221	0.5-0.1	0.494576	0.5-0.1	hypothetical protein
UYEDRAFT_00391	0.000196256	0.000230349	0.000177143	0.00017347	0.000711026	0.000646149	0.000665759	0.00085051	3.62295	<0.001	1.17372	<0.001	0.902613	0.5-0.1	0.883897	0.05-0.02	2.80509	<0.001	3.75831	<0.001	4.90292	<0.001	1.10041	0.01-0.001	1.06799	0.5-0.1	0.836	<0.001	C-terminal peptidase (prc)
UYEDRAFT_00392	0.000626371	0.000704617	0.00056653	0.00046754	0.000932741	0.00217568	0.00205641	0.00199781	1.48912	<0.001	1.12492	<0.001	0.904463	0.01-0.001	0.746426	<0.001	3.08776	<0.001	3.62983	<0.001	4.27302	<0.001	0.428711	<0.001	0.453578	<0.001	0.466882	<0.001	4-hydroxy-3-methylbut-2-en-1-yl diphosphate synthase (EC 1.17.4.3)
UYEDRAFT_00393	2.79875e-05	3.22285e-05	1.6453e-05	2.14107e-05	1.23175e-05	3.77516e-05	2.628e-05	2.82258e-05	0.440106	<0.001	1.15153	0.5-0.1	0.587867	0.01-0.001	0.765008	0.1-0.05	1.17137	0.5-0.1	1.59728	0.1-0.05	1.3183	0.5-0.1	0.326277	<0.001	0.468702	0.01-0.001	0.43639	<0.001	Membrane proteins related to metalloendopeptidases
UYEDRAFT_00394	8.34475e-05	0.000108559	9.48787e-05	8.3895e-05	0.000108394	0.000151006	0.00017958	0.000167695	1.29895	<0.001	1.30093	<0.001	1.13699	0.5-0.1	1.00536	>0.5	1.39101	<0.001	1.89273	<0.001	1.99886	<0.001	0.717809	<0.001	0.603597	<0.001	0.646376	<0.001	Trypsin-like serine proteases, typically periplasmic, contain C-terminal PDZ domain
UYEDRAFT_00395	0.000105425	0.000109577	7.18446e-05	6.94755e-05	0.000152429	0.000244392	0.00021243	0.000317956	1.44584	<0.001	1.03938	>0.5	0.681473	<0.001	0.659001	<0.001	2.23032	<0.001	2.9568	<0.001	4.57651	<0.001	0.623706	<0.001	0.717549	<0.001	0.479403	<0.001	Protein of unknown function (DUF760)
UYEDRAFT_00396	3.14216e-05	2.84968e-05	3.56481e-05	2.22846e-05	2.00159e-05	4.3315e-05	4.161e-05	2.32448e-05	0.637011	0.01-0.001	0.906917	0.5-0.1	1.13451	0.5-0.1	0.709213	0.05-0.02	1.52	0.01-0.001	1.16724	0.5-0.1	1.04309	>0.5	0.462101	<0.001	0.481036	<0.001	0.861092	0.5-0.1	segregation and condensation protein B
UYEDRAFT_00397	5.7177e-05	4.91909e-05	4.16808e-05	4.10736e-05	2.64826e-05	4.64941e-05	2.628e-05	3.81879e-05	0.463168	<0.001	0.860326	0.5-0.1	0.728979	0.02-0.01	0.718358	0.01-0.001	0.945177	>0.5	0.630505	0.05-0.02	0.929743	>0.5	0.56959	<0.001	1.00771	>0.5	0.693481	0.02-0.01	2-C-methyl-D-erythritol 4-phosphate cytidylyltransferase
UYEDRAFT_00398	0.000260473	0.000193371	0.000212792	0.000162546	0.000209705	0.000195514	0.0001971	0.000268145	0.805093	<0.001	0.742384	<0.001	0.816943	<0.001	0.624044	<0.001	1.01108	>0.5	0.926258	0.5-0.1	1.64965	<0.001	1.07259	0.5-0.1	1.06395	0.5-0.1	0.782057	<0.001	ADP-heptose:LPS heptosyltransferase
UYEDRAFT_00399	1.87156e-05	1.15344e-05	8.22648e-06	6.55429e-06	6.46667e-06	2.42405e-05	2.7375e-05	1.32827e-05	0.345523	<0.001	0.616299	0.02-0.01	0.439552	0.01-0.001	0.350205	<0.001	2.10158	<0.001	3.32767	<0.001	2.02657	0.05-0.02	0.266771	<0.001	0.236226	<0.001	0.486848	0.01-0.001	hypothetical protein
UYEDRAFT_00400	1.25343e-05	1.42484e-05	1.04202e-05	1.00499e-05	5.23493e-06	7.55032e-06	6.56999e-06	3.73577e-06	0.417648	<0.001	1.13675	>0.5	0.831335	0.5-0.1	0.801794	0.5-0.1	0.529907	0.02-0.01	0.630505	0.5-0.1	0.371721	0.01-0.001	0.693338	0.5-0.1	0.796793	>0.5	1.4013	0.5-0.1	Uncharacterized conserved protein
UYEDRAFT_00401	3.24518e-05	6.37785e-05	5.594e-05	4.32583e-05	2.12476e-05	3.49699e-05	3.066e-05	2.65655e-05	0.654745	0.01-0.001	1.96533	<0.001	1.72379	<0.001	1.333	0.05-0.02	0.548303	<0.001	0.548086	0.01-0.001	0.614112	0.01-0.001	0.607598	0.01-0.001	0.693009	0.1-0.05	0.799822	0.5-0.1	Fe2+/Zn2+ uptake regulation proteins
UYEDRAFT_00402	8.07003e-05	8.20979e-05	7.78773e-05	5.76778e-05	3.75683e-05	7.03372e-05	7.11749e-05	3.9018e-05	0.465529	<0.001	1.01732	>0.5	0.965019	>0.5	0.714716	<0.001	0.856748	0.5-0.1	0.913937	>0.5	0.676483	0.01-0.001	0.534117	<0.001	0.527831	<0.001	0.962844	>0.5	Response regulator containing a CheY-like receiver domain and an HTH DNA-binding domain
UYEDRAFT_00403	0.000116243	8.82043e-05	0.000120655	7.73407e-05	3.04857e-05	4.01359e-05	4.70849e-05	2.07543e-05	0.262259	<0.001	0.758794	<0.001	1.03796	>0.5	0.665338	<0.001	0.455034	<0.001	0.390245	<0.001	0.268349	<0.001	0.759563	0.1-0.05	0.647463	0.02-0.01	1.46889	0.05-0.02	Pyruvate/2-oxoglutarate dehydrogenase complex, dihydrolipoamide dehydrogenase (E3) component, and related enzymes
UYEDRAFT_00404	0.00213753	0.00183397	0.00187948	0.00126935	0.000415407	0.000935445	0.000940604	0.000553309	0.19434	<0.001	0.857987	<0.001	0.879276	<0.001	0.59384	<0.001	0.510065	<0.001	0.500461	<0.001	0.4359	<0.001	0.444074	<0.001	0.441638	<0.001	0.750768	<0.001	L-threonine O-3-phosphate decarboxylase (EC 4.1.1.81)
UYEDRAFT_00405	0.000566447	0.00055874	0.0005945	0.000429088	0.000126254	0.000280157	0.000327405	0.000181392	0.222888	<0.001	0.986394	>0.5	1.04952	0.5-0.1	0.757507	<0.001	0.501408	<0.001	0.550723	<0.001	0.42274	<0.001	0.450655	<0.001	0.385621	<0.001	0.696028	<0.001	bacterial nucleoid protein Hbs
UYEDRAFT_00406	6.1813e-06	8.48118e-06	8.22648e-06	5.68039e-06	4.61905e-06	6.75555e-06	9.85499e-06	2.9056e-06	0.747263	0.5-0.1	1.37207	0.5-0.1	1.33087	0.5-0.1	0.918964	>0.5	0.796534	0.5-0.1	1.19796	>0.5	0.511514	0.5-0.1	0.683742	0.5-0.1	0.468702	0.1-0.05	1.58971	0.5-0.1	Uroporphyrinogen-III synthase
UYEDRAFT_00407	4.20672e-05	3.52817e-05	3.83902e-05	3.58301e-05	2.21715e-05	5.32496e-05	6.02249e-05	1.41129e-05	0.527049	<0.001	0.8387	0.5-0.1	0.912594	0.5-0.1	0.851737	0.5-0.1	1.50927	0.01-0.001	1.56876	0.02-0.01	0.393884	<0.001	0.416368	<0.001	0.368144	<0.001	1.57101	0.05-0.02	FOG: TPR repeat
UYEDRAFT_00408	6.1813e-06	8.82043e-06	5.48432e-06	5.68039e-06	7.39048e-06	8.34509e-06	5.47499e-06	7.88663e-06	1.19562	0.5-0.1	1.42695	0.5-0.1	0.887244	>0.5	0.918964	>0.5	0.946109	>0.5	0.9983	>0.5	1.3884	0.5-0.1	0.885608	>0.5	1.34986	>0.5	0.937091	>0.5	hypothetical protein
UYEDRAFT_00409	0.000123626	0.000167927	7.6232e-05	0.000245131	1.04699e-05	0.000164518	0.00010512	2.78107e-05	0.0846898	<0.001	1.35835	<0.001	0.616634	<0.001	1.98284	<0.001	0.979694	>0.5	1.37895	0.02-0.01	0.113453	<0.001	0.0636397	<0.001	0.0995992	<0.001	0.376468	<0.001	hypothetical protein
UYEDRAFT_00410	7.00547e-05	4.13882e-05	2.797e-05	3.40823e-05	0.000102543	4.68915e-05	4.0515e-05	3.61124e-05	1.46376	<0.001	0.590798	<0.001	0.39926	<0.001	0.48651	<0.001	1.13297	0.5-0.1	1.44851	0.1-0.05	1.05956	>0.5	2.18681	<0.001	2.53099	<0.001	2.83955	<0.001	hypothetical protein
UYEDRAFT_00411	8.70533e-05	5.42796e-05	5.42947e-05	6.07365e-05	7.11334e-05	4.76862e-05	4.599e-05	7.01495e-05	0.817125	0.02-0.01	0.623521	<0.001	0.623696	<0.001	0.697693	<0.001	0.87853	0.5-0.1	0.847042	0.5-0.1	1.15498	0.5-0.1	1.4917	<0.001	1.54672	0.01-0.001	1.01403	>0.5	filamentous hemagglutinin family N-terminal domain
UYEDRAFT_00412	6.97113e-05	0.000143502	0.000109138	9.04493e-05	8.7762e-05	0.000236842	0.00026061	0.000156902	1.25894	0.01-0.001	2.05851	<0.001	1.56557	<0.001	1.29748	0.01-0.001	1.65045	<0.001	2.38789	<0.001	1.7347	<0.001	0.370551	<0.001	0.336756	<0.001	0.559342	<0.001	Uncharacterized small membrane protein
UYEDRAFT_00413	0.000100274	0.000161482	0.000137108	0.00011186	0.000100079	0.00035407	0.000393105	0.000188449	0.998056	>0.5	1.6104	<0.001	1.36733	<0.001	1.11554	0.5-0.1	2.19263	<0.001	2.86712	<0.001	1.68469	<0.001	0.282654	<0.001	0.254587	<0.001	0.53107	<0.001	hypothetical protein
UYEDRAFT_00414	7.4519e-05	7.76876e-05	8.0071e-05	5.63669e-05	3.51048e-05	5.8813e-05	7.44599e-05	3.15465e-05	0.471085	<0.001	1.04252	>0.5	1.07451	0.5-0.1	0.756411	0.01-0.001	0.757045	0.01-0.001	0.929923	>0.5	0.559663	<0.001	0.596888	<0.001	0.471459	<0.001	1.1128	0.5-0.1	Mg-protoporphyrin IX methyltransferase (EC 2.1.1.11)
UYEDRAFT_00415	4.29257e-05	5.22441e-05	4.93589e-05	3.58301e-05	3.07937e-05	4.3315e-05	4.70849e-05	3.48672e-05	0.717372	0.01-0.001	1.21708	0.1-0.05	1.14987	0.5-0.1	0.834702	0.5-0.1	0.829089	0.5-0.1	0.953931	>0.5	0.973124	>0.5	0.710924	0.02-0.01	0.654003	0.02-0.01	0.883171	0.5-0.1	N-acetylglucosamine-6-phosphate deacetylase
UYEDRAFT_00416	3.43405e-05	3.76565e-05	4.49714e-05	3.27715e-05	1.78603e-05	1.70876e-05	1.533e-05	2.03392e-05	0.520095	<0.001	1.09656	0.5-0.1	1.30957	0.05-0.02	0.954309	>0.5	0.453775	<0.001	0.340883	<0.001	0.620637	0.01-0.001	1.04522	>0.5	1.16506	>0.5	0.878124	>0.5	phosphoribosylaminoimidazole carboxylase, PurE protein
UYEDRAFT_00417	0.00048506	0.000529904	0.000595597	0.000581584	0.000212476	0.00032824	0.000371205	0.000332899	0.438041	<0.001	1.09245	0.01-0.001	1.22788	<0.001	1.19899	<0.001	0.619433	<0.001	0.623248	<0.001	0.5724	<0.001	0.64732	<0.001	0.572397	<0.001	0.638262	<0.001	ammonium transporter
UYEDRAFT_00418	0	0	0	0	0	0	0	0	NONE	NONE	NONE	NONE	NONE	NONE	NONE	NONE	NONE	NONE	NONE	NONE	NONE	NONE	NONE	NONE	NONE	NONE	NONE	NONE	hypothetical protein
UYEDRAFT_00419	0.000114526	6.7171e-05	7.2393e-05	6.11734e-05	4.61905e-05	3.8149e-05	4.0515e-05	3.32068e-05	0.40332	<0.001	0.586514	<0.001	0.632111	<0.001	0.534146	<0.001	0.567939	<0.001	0.559653	0.01-0.001	0.542831	<0.001	1.21079	0.5-0.1	1.14009	0.5-0.1	1.39099	0.02-0.01	ammonium transporter
UYEDRAFT_00420	6.6964e-05	3.96919e-05	4.49714e-05	5.06865e-05	2.03238e-05	4.25202e-05	4.0515e-05	2.53202e-05	0.303504	<0.001	0.592735	<0.001	0.671575	<0.001	0.756922	0.01-0.001	1.07126	>0.5	0.900905	>0.5	0.499545	<0.001	0.47798	<0.001	0.501638	<0.001	0.802672	0.5-0.1	Lysophospholipase L1 and related esterases
UYEDRAFT_00421	0.000147493	8.51511e-05	8.22648e-05	7.90885e-05	0.000102235	7.94771e-05	7.11749e-05	0.000102941	0.693154	<0.001	0.577324	<0.001	0.557755	<0.001	0.53622	<0.001	0.933365	0.5-0.1	0.865193	0.5-0.1	1.3016	0.01-0.001	1.28635	0.01-0.001	1.43639	0.01-0.001	0.99314	>0.5	4-hydroxy-3-methylbut-2-enyl diphosphate reductase (EC 1.17.1.2)
UYEDRAFT_00422	0.000158997	5.56366e-05	7.2393e-05	6.81647e-05	1.01619e-05	5.40444e-05	9.08849e-05	1.20375e-05	0.0639128	<0.001	0.349923	<0.001	0.455311	<0.001	0.428717	<0.001	0.971383	>0.5	1.25544	0.5-0.1	0.176594	<0.001	0.188029	<0.001	0.111811	<0.001	0.84419	>0.5	Putative homoserine kinase type II (protein kinase fold)
UYEDRAFT_00423	8.22456e-05	3.49425e-05	4.60683e-05	3.45193e-05	7.08255e-06	3.02013e-05	3.942e-05	9.54697e-06	0.0861146	<0.001	0.424855	<0.001	0.560131	<0.001	0.41971	<0.001	0.864315	0.5-0.1	0.855686	0.5-0.1	0.276569	<0.001	0.234511	<0.001	0.179669	<0.001	0.741864	0.5-0.1	hypothetical protein
UYEDRAFT_00424	0.00022081	0.000165553	0.000156851	0.000108364	0.000100695	7.70928e-05	6.78899e-05	8.30171e-05	0.456028	<0.001	0.749753	<0.001	0.710347	<0.001	0.490759	<0.001	0.465669	<0.001	0.432829	<0.001	0.766093	0.01-0.001	1.30616	0.01-0.001	1.48321	0.01-0.001	1.21295	0.05-0.02	phosophoadenylyl-sulfate reductase (thioredoxin)/thioredoxin-dependent adenylylsulfate APS reductase
UYEDRAFT_00425	2.28365e-05	2.57828e-05	2.57763e-05	1.96629e-05	3.4181e-05	3.33804e-05	3.942e-05	4.02633e-05	1.49677	0.01-0.001	1.12902	0.5-0.1	1.12873	0.5-0.1	0.86103	0.5-0.1	1.29468	0.5-0.1	1.52931	0.1-0.05	2.04768	<0.001	1.02398	>0.5	0.867099	0.5-0.1	0.848937	0.5-0.1	Phenylpropionate dioxygenase and related ring-hydroxylating dioxygenases, large terminal subunit
UYEDRAFT_00426	2.19779e-05	4.07097e-05	2.4131e-05	1.70412e-05	2.61746e-05	4.37124e-05	1.971e-05	4.69047e-05	1.19095	0.5-0.1	1.8523	<0.001	1.09796	>0.5	0.775376	0.5-0.1	1.07376	>0.5	0.816791	0.5-0.1	2.75243	<0.001	0.598792	<0.001	1.32799	0.5-0.1	0.558039	<0.001	Glycogen debranching enzyme
UYEDRAFT_00427	8.58513e-07	1.69624e-06	1.6453e-06	4.36953e-07	6.15874e-07	2.38431e-06	0	2.9056e-06	0.717372	>0.5	1.97578	0.5-0.1	1.91645	0.5-0.1	0.508965	>0.5	1.40565	>0.5	0	0.5-0.1	6.64968	0.05-0.02	0.258302	0.1-0.05	NONE	0.5-0.1	0.211961	0.05-0.02	hypothetical protein
UYEDRAFT_00428	3.09065e-06	7.80269e-06	7.67804e-06	7.86515e-06	9.23811e-07	1.15242e-05	9.85499e-06	5.8112e-06	0.298905	0.05-0.02	2.52461	0.01-0.001	2.48428	0.01-0.001	2.54482	0.01-0.001	1.47695	0.5-0.1	1.28353	>0.5	0.738854	0.5-0.1	0.0801628	<0.001	0.0937404	<0.001	0.158971	<0.001	Uncharacterized conserved protein
UYEDRAFT_00429	2.23213e-06	9.15968e-06	2.19373e-06	3.93258e-06	9.23811e-07	1.23189e-05	6.56999e-06	2.07543e-06	0.413869	0.5-0.1	4.10355	<0.001	0.982793	>0.5	1.7618	0.5-0.1	1.34491	0.5-0.1	2.9949	0.1-0.05	0.527753	0.5-0.1	0.074991	<0.001	0.140611	0.01-0.001	0.445118	0.5-0.1	Uncharacterized conserved protein
UYEDRAFT_00430	6.02676e-05	4.10489e-05	4.93589e-05	4.28214e-05	6.74382e-05	5.8813e-05	4.92749e-05	9.33942e-05	1.11898	0.5-0.1	0.681111	<0.001	0.818994	0.1-0.05	0.71052	0.01-0.001	1.43275	0.01-0.001	0.9983	>0.5	2.18102	<0.001	1.14665	0.5-0.1	1.36861	0.1-0.05	0.722081	<0.001	Coenzyme F420-reducing hydrogenase, beta subunit
UYEDRAFT_00431	4.34408e-05	6.37785e-05	6.30696e-05	2.70911e-05	8.00636e-06	1.78823e-05	1.314e-05	7.47154e-06	0.184305	<0.001	1.46817	<0.001	1.45185	<0.001	0.623633	<0.001	0.280382	<0.001	0.208341	<0.001	0.275793	<0.001	0.447724	<0.001	0.609313	0.5-0.1	1.07158	>0.5	Cystathionine beta-lyase family protein involved in aluminum resistance
UYEDRAFT_00432	0.000893541	0.000695457	0.000821002	0.000572408	0.000364905	0.000356057	0.00037011	0.00038603	0.408381	<0.001	0.778316	<0.001	0.918819	0.01-0.001	0.640607	<0.001	0.511976	<0.001	0.450802	<0.001	0.674395	<0.001	1.02485	>0.5	0.985938	>0.5	0.945278	0.5-0.1	Delta-9 acyl-phospholipid desaturase (EC 1.14.19.-)
UYEDRAFT_00433	0.000349243	0.000226956	0.000246794	0.000122347	6.37429e-05	3.65595e-05	4.0515e-05	4.27538e-05	0.182517	<0.001	0.649852	<0.001	0.706654	<0.001	0.35032	<0.001	0.161086	<0.001	0.164165	<0.001	0.349448	<0.001	1.74354	<0.001	1.57332	0.02-0.01	1.49093	<0.001	Fatty acid desaturase
UYEDRAFT_00434	9.18609e-05	5.66543e-05	6.69087e-05	2.40324e-05	1.20095e-05	4.76862e-06	9.85499e-06	4.56594e-06	0.130736	<0.001	0.61674	<0.001	0.728369	0.01-0.001	0.261617	<0.001	0.0841706	<0.001	0.14729	<0.001	0.189991	<0.001	2.51845	0.01-0.001	1.21863	>0.5	2.63024	0.01-0.001	Delta-15 acyl-phospholipid desaturase
UYEDRAFT_00435	7.7953e-05	8.24371e-05	7.73289e-05	4.54431e-05	5.54286e-05	8.42457e-05	8.97899e-05	7.05645e-05	0.711052	<0.001	1.05752	0.5-0.1	0.991993	>0.5	0.582955	<0.001	1.02194	>0.5	1.16114	0.5-0.1	1.55281	<0.001	0.65794	<0.001	0.617315	<0.001	0.785503	0.05-0.02	Gamma-glutamyl phosphate reductase
UYEDRAFT_00436	2.18062e-05	2.6122e-05	2.63247e-05	1.66042e-05	2.15556e-05	4.29176e-05	4.161e-05	3.03012e-05	0.988505	>0.5	1.19792	0.5-0.1	1.20721	0.5-0.1	0.761443	0.5-0.1	1.64297	<0.001	1.58064	0.05-0.02	1.82491	0.01-0.001	0.502255	<0.001	0.518039	<0.001	0.711376	0.05-0.02	hypothetical protein
UYEDRAFT_00438	7.31453e-05	9.39715e-05	9.43303e-05	5.98626e-05	6.43588e-05	0.000119216	0.0001314	9.713e-05	0.879876	0.5-0.1	1.28472	0.01-0.001	1.28963	0.01-0.001	0.818406	0.05-0.02	1.26864	0.01-0.001	1.39298	0.01-0.001	1.62255	<0.001	0.539852	<0.001	0.489794	<0.001	0.662605	<0.001	6,7-dimethyl-8-ribityllumazine synthase (EC 2.5.1.78)
UYEDRAFT_00439	0.000292925	0.000344675	0.000308767	0.000252559	0.000404937	0.000586541	0.000581444	0.000393501	1.38239	<0.001	1.17667	<0.001	1.05408	0.5-0.1	0.862197	0.01-0.001	1.70172	<0.001	1.88312	<0.001	1.55806	<0.001	0.690382	<0.001	0.696433	<0.001	1.02906	>0.5	photosystem II core protein PsbZ
UYEDRAFT_00440	0.00010491	0.00010822	0.000112977	8.69536e-05	5.60445e-05	0.000106499	0.00011169	8.50925e-05	0.534213	<0.001	1.03155	>0.5	1.07689	0.5-0.1	0.828838	0.05-0.02	0.984101	>0.5	0.988608	>0.5	0.978597	>0.5	0.526243	<0.001	0.501787	<0.001	0.65863	<0.001	tRNA nucleotidyltransferase/poly(A) polymerase
UYEDRAFT_00441	1.51098e-05	1.86586e-05	1.37108e-05	9.61296e-06	1.20095e-05	7.94771e-06	1.752e-05	9.96205e-06	0.794816	0.5-0.1	1.23486	0.5-0.1	0.907409	>0.5	0.636206	0.1-0.05	0.425954	<0.001	1.27782	0.5-0.1	1.03631	>0.5	1.51107	0.5-0.1	0.685477	0.5-0.1	1.20553	0.5-0.1	Uncharacterized protein conserved in cyanobacteria
UYEDRAFT_00442	1.20192e-06	2.71398e-06	2.74216e-06	1.31086e-06	3.07937e-07	3.57647e-06	0	4.15086e-07	0.256204	0.5-0.1	2.25804	0.5-0.1	2.28148	0.5-0.1	1.09064	>0.5	1.3178	>0.5	0	0.5-0.1	0.316652	0.5-0.1	0.0861008	0.01-0.001	NONE	>0.5	0.741864	>0.5	ATPase components of ABC transporters with duplicated ATPase domains
UYEDRAFT_00443	9.27194e-06	2.03548e-05	1.04202e-05	1.66042e-05	3.26413e-05	2.34457e-05	1.8615e-05	3.27918e-05	3.52044	<0.001	2.19532	<0.001	1.12384	>0.5	1.7908	0.01-0.001	1.15185	0.5-0.1	1.78643	0.1-0.05	1.97491	<0.001	1.39221	0.05-0.02	1.7535	0.05-0.02	0.995412	>0.5	Transcriptional regulator
UYEDRAFT_00444	7.76096e-05	5.56366e-05	4.49714e-05	4.80648e-05	0.000129026	0.000123984	7.33649e-05	0.000178902	1.66249	<0.001	0.716877	<0.001	0.579457	<0.001	0.619315	<0.001	2.22847	<0.001	1.63137	0.01-0.001	3.7221	<0.001	1.04066	>0.5	1.75868	<0.001	0.721208	<0.001	hypothetical protein
UYEDRAFT_00445	0.000138907	0.000112969	9.21365e-05	0.000106617	0.000135184	0.000154186	0.000147825	0.000163959	0.973197	>0.5	0.813271	0.01-0.001	0.663294	<0.001	0.767536	<0.001	1.36484	<0.001	1.60441	<0.001	1.53784	<0.001	0.876764	0.1-0.05	0.91449	0.5-0.1	0.824502	0.01-0.001	Predicted unusual protein kinase
UYEDRAFT_00446	7.31453e-05	7.70091e-05	7.67804e-05	5.11235e-05	5.20413e-05	8.02718e-05	7.11749e-05	4.31689e-05	0.711478	<0.001	1.05282	>0.5	1.0497	>0.5	0.69893	<0.001	1.04237	>0.5	0.926993	>0.5	0.844404	0.5-0.1	0.648314	<0.001	0.731175	0.05-0.02	1.20553	0.5-0.1	Serine/threonine protein phosphatase
UYEDRAFT_00447	3.14216e-05	3.83349e-05	1.48077e-05	3.18976e-05	0.000180143	0.000127561	0.000128115	0.000125771	5.7331	<0.001	1.22002	0.1-0.05	0.471257	<0.001	1.01515	>0.5	3.32753	<0.001	8.65193	<0.001	3.94296	<0.001	1.41221	<0.001	1.40611	<0.001	1.43231	<0.001	Phycobilisome degradation protein nblA
UYEDRAFT_00448	5.66619e-06	6.78495e-06	3.29059e-06	4.80648e-06	2.15556e-06	1.98693e-06	3.285e-06	3.32068e-06	0.380425	0.02-0.01	1.19744	>0.5	0.580741	0.5-0.1	0.848274	>0.5	0.292843	0.01-0.001	0.9983	>0.5	0.690876	0.5-0.1	1.08487	>0.5	0.656183	>0.5	0.649131	0.5-0.1	Serine/threonine protein kinase
UYEDRAFT_00449	1.20192e-05	1.52661e-05	1.04202e-05	8.73906e-06	4.31112e-06	4.37124e-06	3.285e-06	3.73577e-06	0.358686	<0.001	1.27015	0.5-0.1	0.866964	>0.5	0.727092	0.5-0.1	0.286336	<0.001	0.315253	0.05-0.02	0.42748	0.05-0.02	0.986246	>0.5	1.31237	>0.5	1.15401	>0.5	hypothetical protein
UYEDRAFT_00450	2.33516e-05	1.83194e-05	2.68732e-05	1.22347e-05	6.77461e-06	9.93463e-06	8.75999e-06	9.54697e-06	0.290114	<0.001	0.784502	0.5-0.1	1.15081	0.5-0.1	0.523934	0.01-0.001	0.542303	0.02-0.01	0.325976	0.01-0.001	0.78032	0.5-0.1	0.681919	0.5-0.1	0.773358	>0.5	0.709609	0.5-0.1	Predicted molecular chaperone distantly related to HSP70-fold metalloproteases
UYEDRAFT_00451	1.39079e-05	1.56054e-05	1.86467e-05	1.09238e-05	8.3143e-06	1.62928e-05	7.66499e-06	1.03771e-05	0.59781	0.02-0.01	1.12205	>0.5	1.34072	0.5-0.1	0.785439	0.5-0.1	1.04405	>0.5	0.411065	0.05-0.02	0.949955	>0.5	0.510305	0.01-0.001	1.08471	>0.5	0.801213	0.5-0.1	Universal stress protein family/Osmosensitive K+ channel His kinase sensor domain
UYEDRAFT_00452	2.93612e-05	2.51043e-05	2.74216e-05	1.52934e-05	2.03238e-05	2.10614e-05	2.9565e-05	1.9509e-05	0.692201	0.02-0.01	0.855017	0.5-0.1	0.933941	>0.5	0.52087	<0.001	0.838957	0.5-0.1	1.07816	>0.5	1.27565	0.5-0.1	0.964979	>0.5	0.68743	0.1-0.05	1.04177	>0.5	K+-transporting ATPase, C subunit
UYEDRAFT_00453	1.20192e-05	1.56054e-05	1.31624e-05	8.73906e-06	1.17016e-05	9.53725e-06	4.38e-06	7.05645e-06	0.973577	>0.5	1.29837	0.5-0.1	1.09511	>0.5	0.727092	0.5-0.1	0.611151	0.05-0.02	0.332767	0.05-0.02	0.807462	>0.5	1.22694	0.5-0.1	2.6716	0.1-0.05	1.65828	0.1-0.05	K+-transporting ATPase, KdpF subunit
UYEDRAFT_00454	0.000160027	0.000108559	0.000127785	7.90885e-05	5.3581e-05	4.21228e-05	3.723e-05	4.39991e-05	0.334825	<0.001	0.678381	<0.001	0.798519	0.01-0.001	0.49422	<0.001	0.388018	<0.001	0.291349	<0.001	0.556327	<0.001	1.27202	0.1-0.05	1.43919	0.1-0.05	1.21778	0.5-0.1	K+-transporting ATPase, B subunit
UYEDRAFT_00455	8.7225e-05	0.000101774	0.000122849	7.55929e-05	4.03397e-05	3.25856e-05	5.58449e-05	2.24146e-05	0.462479	<0.001	1.1668	0.05-0.02	1.40841	<0.001	0.866643	0.5-0.1	0.320175	<0.001	0.454583	<0.001	0.296518	<0.001	1.23796	0.5-0.1	0.722352	0.05-0.02	1.79971	<0.001	K+-transporting ATPase, KdpA
UYEDRAFT_00456	3.74312e-05	4.44414e-05	4.22292e-05	2.84019e-05	1.01619e-05	1.90745e-05	1.8615e-05	2.73956e-05	0.271483	<0.001	1.18728	0.5-0.1	1.12818	0.5-0.1	0.758778	0.1-0.05	0.429206	<0.001	0.440808	0.01-0.001	0.964569	>0.5	0.532749	0.01-0.001	0.5459	0.05-0.02	0.370932	<0.001	2-polyprenyl-6-methoxyphenol hydroxylase and related FAD-dependent oxidoreductases
UYEDRAFT_00457	4.46427e-06	8.48118e-06	4.38745e-06	5.68039e-06	2.46349e-06	5.16601e-06	4.38e-06	4.98103e-06	0.551825	0.5-0.1	1.89979	0.02-0.01	0.982793	>0.5	1.27241	0.5-0.1	0.609114	0.5-0.1	0.9983	>0.5	0.876881	>0.5	0.476866	0.1-0.05	0.562442	0.5-0.1	0.494576	0.5-0.1	hypothetical protein
UYEDRAFT_00458	0.000209477	0.000173695	0.000193596	0.00013764	5.54286e-05	0.000138687	0.00016425	7.80361e-05	0.264605	<0.001	0.829181	<0.001	0.924188	0.5-0.1	0.657065	<0.001	0.798456	0.01-0.001	0.848414	0.1-0.05	0.566957	<0.001	0.399666	<0.001	0.337465	<0.001	0.710295	<0.001	replication restart DNA helicase PriA
UYEDRAFT_00459	0.000338941	0.000257489	9.37818e-05	0.00015206	0.000839744	0.000603231	0.000646049	0.000712287	2.47755	<0.001	0.759686	<0.001	0.276691	<0.001	0.448631	<0.001	2.34275	<0.001	6.88885	<0.001	4.68426	<0.001	1.39208	<0.001	1.29981	<0.001	1.17894	<0.001	RNA polymerase sigma factor, cyanobacterial RpoD-like family
UYEDRAFT_00460	5.27127e-05	4.81731e-05	3.1809e-05	3.10237e-05	0.000145654	0.000106897	0.00015111	0.000121205	2.76317	<0.001	0.91388	0.5-0.1	0.603441	<0.001	0.588542	<0.001	2.21901	<0.001	4.75053	<0.001	3.90686	<0.001	1.36257	<0.001	0.963896	>0.5	1.20172	0.02-0.01	Acetyltransferases
UYEDRAFT_00461	2.23213e-06	1.01774e-05	9.87177e-06	1.48564e-05	6.15874e-07	1.15242e-05	5.47499e-06	3.32068e-06	0.275912	0.1-0.05	4.5595	<0.001	4.42257	<0.001	6.65569	<0.001	1.13233	>0.5	0.554611	0.5-0.1	0.223519	<0.001	0.0534419	<0.001	0.112488	0.01-0.001	0.185466	0.02-0.01	Cytochrome c, mono- and diheme variants
UYEDRAFT_00462	1.51098e-05	2.40866e-05	1.48077e-05	1.8352e-05	3.69524e-06	2.02667e-05	2.628e-05	9.13188e-06	0.244559	<0.001	1.5941	0.01-0.001	0.980001	>0.5	1.21457	0.5-0.1	0.841409	0.5-0.1	1.77476	0.05-0.02	0.497595	0.01-0.001	0.182331	<0.001	0.140611	<0.001	0.404653	0.01-0.001	Tetratricopeptide repeat/TPR repeat
UYEDRAFT_00463	9.27194e-06	2.37473e-05	1.15171e-05	1.74781e-05	5.23493e-06	1.39085e-05	1.8615e-05	5.8112e-06	0.564599	0.05-0.02	2.5612	<0.001	1.24214	0.5-0.1	1.88505	0.01-0.001	0.585687	0.01-0.001	1.6163	0.5-0.1	0.332484	<0.001	0.376384	<0.001	0.281221	<0.001	0.900834	>0.5	Outer membrane cobalamin receptor protein
UYEDRAFT_00464	2.30082e-05	2.6122e-05	3.1809e-05	3.53932e-05	6.77461e-06	3.53673e-05	5.91299e-05	9.13188e-06	0.294444	<0.001	1.13534	0.5-0.1	1.38251	0.05-0.02	1.53829	0.01-0.001	1.35393	0.1-0.05	1.8589	<0.001	0.258012	<0.001	0.19155	<0.001	0.114572	<0.001	0.741864	0.5-0.1	hypothetical protein
UYEDRAFT_00465	0.000282794	0.000206941	0.000246246	0.000210611	0.000141959	0.000282938	0.00033507	0.000171015	0.501986	<0.001	0.731772	<0.001	0.87076	0.01-0.001	0.744751	<0.001	1.36724	<0.001	1.36071	<0.001	0.811995	0.01-0.001	0.501731	<0.001	0.42367	<0.001	0.830095	0.01-0.001	PAS domain S-box
UYEDRAFT_00466	1.25343e-05	1.45876e-05	1.20655e-05	6.55429e-06	6.77461e-06	1.27163e-05	1.2045e-05	3.73577e-06	0.540486	0.02-0.01	1.16382	0.5-0.1	0.962599	>0.5	0.522909	0.02-0.01	0.87172	>0.5	0.9983	>0.5	0.569973	0.5-0.1	0.532749	0.05-0.02	0.562442	0.5-0.1	1.81344	0.5-0.1	hypothetical protein
UYEDRAFT_00467	7.94983e-05	0.000110934	0.000107493	5.24344e-05	4.18794e-05	9.81542e-05	0.00010731	6.72439e-05	0.526796	<0.001	1.39542	<0.001	1.35214	<0.001	0.659565	<0.001	0.884799	0.5-0.1	0.9983	>0.5	1.28244	0.05-0.02	0.42667	<0.001	0.390266	<0.001	0.622799	<0.001	tRNA pseudouridine(55) synthase
UYEDRAFT_00468	8.15588e-05	0.000117719	0.000127785	8.52058e-05	7.69842e-05	0.000152199	0.00014235	9.67149e-05	0.943911	0.5-0.1	1.44336	<0.001	1.56678	<0.001	1.04472	>0.5	1.2929	<0.001	1.11398	0.5-0.1	1.13507	0.5-0.1	0.505814	<0.001	0.54081	<0.001	0.795991	0.02-0.01	Uncharacterized protein conserved in bacteria
UYEDRAFT_00469	3.43405e-06	1.01774e-05	1.04202e-05	8.30211e-06	3.38731e-06	1.07294e-05	9.85499e-06	1.12073e-05	0.986387	>0.5	2.96368	<0.001	3.03437	<0.001	2.41758	0.01-0.001	1.05424	>0.5	0.945758	>0.5	1.34994	0.5-0.1	0.315703	<0.001	0.343715	0.02-0.01	0.302241	<0.001	Predicted dienelactone hydrolase
UYEDRAFT_00470	1.88873e-05	0.000761949	0.000575305	0.000599936	2.15556e-05	0.000187566	0.000174105	5.10555e-05	1.14127	0.5-0.1	40.3419	<0.001	30.4599	<0.001	31.764	<0.001	0.246166	<0.001	0.302631	<0.001	0.0851016	<0.001	0.114923	<0.001	0.123808	<0.001	0.422199	<0.001	Predicted permeases
UYEDRAFT_00471	5.87223e-05	0.00256437	0.00222608	0.00222759	4.64985e-05	0.000803513	0.000539834	0.000299692	0.791836	0.02-0.01	43.6694	<0.001	37.9087	<0.001	37.9342	<0.001	0.313337	<0.001	0.242504	<0.001	0.134537	<0.001	0.0578689	<0.001	0.0861347	<0.001	0.155154	<0.001	Predicted acetyltransferase involved in intracellular survival and related acetyltransferases
UYEDRAFT_00472	6.5247e-06	5.42796e-06	4.38745e-06	3.49562e-06	4.92699e-06	8.34509e-06	2.19e-06	7.47154e-06	0.755129	0.5-0.1	0.831909	>0.5	0.672437	0.5-0.1	0.535752	0.5-0.1	1.53743	0.5-0.1	0.49915	0.5-0.1	2.1374	0.1-0.05	0.590406	0.5-0.1	2.24977	0.5-0.1	0.659434	0.5-0.1	transcriptional regulator, TetR family
UYEDRAFT_00473	4.63597e-06	5.08871e-06	3.83902e-06	4.80648e-06	2.15556e-06	3.97385e-06	6.56999e-06	7.88663e-06	0.464964	0.1-0.05	1.09766	>0.5	0.828094	>0.5	1.03678	>0.5	0.780916	>0.5	1.71137	0.5-0.1	1.64083	0.5-0.1	0.542435	0.5-0.1	0.328091	0.05-0.02	0.273318	0.01-0.001	hypothetical protein
UYEDRAFT_00474	2.40384e-06	5.42796e-06	7.67804e-06	3.05867e-06	6.15874e-07	1.98693e-06	1.095e-06	8.30171e-07	0.256204	0.1-0.05	2.25804	0.05-0.02	3.19408	0.01-0.001	1.27241	>0.5	0.366054	0.05-0.02	0.142614	0.05-0.02	0.271416	0.1-0.05	0.309963	0.5-0.1	0.562442	>0.5	0.741864	>0.5	hypothetical protein
UYEDRAFT_00475	3.31386e-05	5.08871e-05	3.50996e-05	2.84019e-05	1.90921e-05	3.13934e-05	2.19e-05	2.49051e-05	0.576128	<0.001	1.53558	<0.001	1.05918	>0.5	0.857065	0.5-0.1	0.616923	<0.001	0.623938	0.1-0.05	0.876881	0.5-0.1	0.608155	0.01-0.001	0.871786	>0.5	0.766592	0.5-0.1	DNA ligase, NAD-dependent
UYEDRAFT_00476	2.91895e-06	1.69624e-06	2.74216e-06	4.36953e-07	3.38731e-06	2.7817e-06	3.285e-06	2.9056e-06	1.16046	>0.5	0.581113	0.5-0.1	0.939435	>0.5	0.149695	0.05-0.02	1.63992	0.5-0.1	1.19796	>0.5	6.64968	0.05-0.02	1.21771	>0.5	1.03114	>0.5	1.16579	>0.5	von Willebrand factor type A domain
UYEDRAFT_00477	3.77746e-06	4.41022e-06	5.48432e-06	5.68039e-06	1.23175e-06	2.38431e-06	0	0	0.326078	0.05-0.02	1.16751	>0.5	1.45185	0.5-0.1	1.50376	0.5-0.1	0.540634	0.5-0.1	0	0.05-0.02	0	<0.001	0.516605	0.5-0.1	NONE	0.5-0.1	NONE	0.1-0.05	L-glutaminase (EC 3.5.1.2)
UYEDRAFT_00478	2.12911e-05	2.71398e-05	2.08404e-05	2.09737e-05	2.06318e-05	2.14588e-05	1.752e-05	2.07543e-05	0.969031	>0.5	1.2747	0.1-0.05	0.97883	>0.5	0.985093	>0.5	0.790677	0.5-0.1	0.840674	>0.5	0.989536	>0.5	0.961459	>0.5	1.17761	>0.5	0.994097	>0.5	Thiol-disulfide isomerase and thioredoxins
UYEDRAFT_00479	1.03022e-06	1.01774e-06	2.74216e-06	4.36953e-07	0	1.58954e-06	2.19e-06	4.15086e-07	0	0.1-0.05	0.987892	>0.5	2.66173	0.1-0.05	0.424137	0.5-0.1	1.56183	>0.5	0.79864	>0.5	0.949955	>0.5	0	0.05-0.02	0	0.01-0.001	0	0.5-0.1	KGK domain
UYEDRAFT_00480	4.12086e-06	3.39247e-06	4.38745e-06	3.93258e-06	2.15556e-06	1.98693e-06	5.47499e-06	2.49051e-06	0.523084	0.5-0.1	0.823243	>0.5	1.06469	>0.5	0.954309	>0.5	0.585687	0.5-0.1	1.24788	>0.5	0.633303	0.5-0.1	1.08487	>0.5	0.39371	0.1-0.05	0.865508	>0.5	Uncharacterized protein conserved in bacteria
UYEDRAFT_00481	1.51098e-05	2.17118e-05	2.0292e-05	1.44194e-05	2.52508e-05	2.90091e-05	4.0515e-05	1.36978e-05	1.67115	<0.001	1.43693	0.05-0.02	1.34296	0.5-0.1	0.954309	>0.5	1.3361	0.1-0.05	1.9966	0.01-0.001	0.949955	>0.5	0.870444	0.5-0.1	0.623247	0.02-0.01	1.84342	0.01-0.001	Hemolysins and related proteins containing CBS domains
UYEDRAFT_00482	0.000129464	0.000115683	0.000123397	7.73407e-05	9.23811e-06	2.90091e-05	3.723e-05	1.12073e-05	0.0713567	<0.001	0.893557	0.1-0.05	0.95314	>0.5	0.597392	<0.001	0.250763	<0.001	0.301708	<0.001	0.144908	<0.001	0.318455	<0.001	0.248136	<0.001	0.824293	0.5-0.1	ABC-type Fe3+ transport system, periplasmic component
UYEDRAFT_00483	8.00134e-05	6.7171e-05	8.0071e-05	3.27715e-05	7.39048e-06	1.98693e-05	4.38e-06	8.30171e-06	0.0923655	<0.001	0.839496	0.05-0.02	1.00072	>0.5	0.409575	<0.001	0.295801	<0.001	0.0547014	<0.001	0.253321	<0.001	0.371956	<0.001	1.68733	0.5-0.1	0.890236	>0.5	ABC-type Fe3+ transport system, permease component
UYEDRAFT_00484	7.55492e-06	1.08559e-05	1.09686e-05	3.05867e-06	1.84762e-06	5.16601e-06	1.095e-06	3.32068e-06	0.244559	<0.001	1.43693	0.5-0.1	1.45185	0.5-0.1	0.404858	0.05-0.02	0.475871	0.05-0.02	0.09983	0.01-0.001	1.08566	>0.5	0.35765	0.05-0.02	1.68733	>0.5	0.556398	0.5-0.1	ABC-type spermidine/putrescine transport systems, ATPase components
UYEDRAFT_00485	5.49449e-06	6.10645e-06	3.29059e-06	4.36953e-06	2.46349e-06	3.97385e-06	2.19e-06	1.24526e-06	0.448358	0.05-0.02	1.11138	>0.5	0.59889	0.5-0.1	0.795257	>0.5	0.650763	0.5-0.1	0.665533	>0.5	0.284986	0.05-0.02	0.619926	0.5-0.1	1.12488	>0.5	1.9783	0.5-0.1	Protein of unknown function (DUF4089)
UYEDRAFT_00486	3.29669e-05	2.20511e-05	3.23575e-05	1.61673e-05	8.93017e-06	1.11268e-05	6.56999e-06	7.05645e-06	0.270883	<0.001	0.668885	0.01-0.001	0.981514	>0.5	0.490409	<0.001	0.504592	0.01-0.001	0.203044	<0.001	0.436466	0.01-0.001	0.802583	0.5-0.1	1.35924	0.5-0.1	1.26553	0.5-0.1	amidohydrolase, AtzE family
UYEDRAFT_00487	5.83789e-06	6.10645e-06	8.22648e-06	3.93258e-06	1.23175e-06	5.5634e-06	2.19e-06	1.24526e-06	0.210992	0.01-0.001	1.046	>0.5	1.40915	0.5-0.1	0.67363	0.5-0.1	0.911068	>0.5	0.266213	0.1-0.05	0.316652	0.1-0.05	0.221402	0.01-0.001	0.562442	>0.5	0.989151	>0.5	ABC-type Fe3+-hydroxamate transport system, periplasmic component
UYEDRAFT_00488	4.80767e-06	4.41022e-06	8.77491e-06	2.18476e-06	3.07937e-07	1.98693e-06	0	2.9056e-06	0.0640511	<0.001	0.917328	>0.5	1.82519	0.1-0.05	0.454433	0.1-0.05	0.450528	0.5-0.1	0	0.01-0.001	1.32994	>0.5	0.154981	0.1-0.05	NONE	>0.5	0.105981	0.02-0.01	Predicted metal-binding protein
UYEDRAFT_00489	3.12499e-05	5.29226e-05	2.68732e-05	4.15105e-05	3.72604e-05	9.85516e-05	7.44599e-05	5.76969e-05	1.19234	0.5-0.1	1.69353	<0.001	0.859944	0.5-0.1	1.32834	0.05-0.02	1.86218	<0.001	2.77079	<0.001	1.38993	0.02-0.01	0.37808	<0.001	0.500408	<0.001	0.645795	<0.001	hypothetical protein
UYEDRAFT_00490	0.000449174	0.00029311	0.000336189	0.000262172	0.000125022	0.000144251	9.52649e-05	0.000130337	0.278338	<0.001	0.652552	<0.001	0.748459	<0.001	0.583675	<0.001	0.49214	<0.001	0.283367	<0.001	0.497143	<0.001	0.866701	0.05-0.02	1.31237	0.05-0.02	0.959225	>0.5	dihydroxy-acid dehydratase
UYEDRAFT_00491	2.06043e-05	2.51043e-05	2.13888e-05	1.44194e-05	8.3143e-06	2.10614e-05	1.8615e-05	1.20375e-05	0.403522	<0.001	1.2184	0.5-0.1	1.03808	>0.5	0.699826	0.1-0.05	0.838957	0.5-0.1	0.870313	>0.5	0.834809	0.5-0.1	0.394764	<0.001	0.446645	0.01-0.001	0.690701	0.5-0.1	Uncharacterized low-complexity proteins
UYEDRAFT_00492	8.92854e-06	1.05167e-05	1.26139e-05	8.73906e-06	3.07937e-06	1.98693e-06	6.56999e-06	4.15086e-06	0.344891	0.01-0.001	1.17787	0.5-0.1	1.41277	0.5-0.1	0.978778	>0.5	0.188931	<0.001	0.520852	0.5-0.1	0.474977	0.05-0.02	1.54981	0.5-0.1	0.468702	0.5-0.1	0.741864	>0.5	Putative transcription activator
UYEDRAFT_00493	1.03022e-05	6.4457e-06	8.22648e-06	2.62172e-06	2.77143e-06	1.19216e-06	2.19e-06	0	0.269015	<0.001	0.625665	0.1-0.05	0.798519	0.5-0.1	0.254482	<0.001	0.184954	0.01-0.001	0.266213	0.1-0.05	0	0.02-0.01	2.32472	0.5-0.1	1.2655	>0.5	NONE	0.01-0.001	Uncharacterized low-complexity proteins
UYEDRAFT_00494	8.61947e-05	6.10645e-06	1.6453e-06	2.18476e-06	3.69524e-06	7.94771e-07	0	1.24526e-06	0.0428709	<0.001	0.0708448	<0.001	0.0190881	<0.001	0.0253468	<0.001	0.130153	0.01-0.001	0	0.5-0.1	0.569973	0.5-0.1	4.64944	0.05-0.02	NONE	0.1-0.05	2.96745	0.1-0.05	hypothetical protein
UYEDRAFT_00495	1.85439e-05	1.79801e-05	8.77491e-06	6.99125e-06	4.61905e-06	1.43059e-05	1.6425e-05	5.8112e-06	0.249088	<0.001	0.969597	>0.5	0.473197	0.01-0.001	0.377011	<0.001	0.79565	0.5-0.1	1.87181	0.1-0.05	0.83121	>0.5	0.322878	<0.001	0.281221	<0.001	0.794854	>0.5	Predicted glycosyltransferases
UYEDRAFT_00496	3.26235e-05	2.54435e-05	3.29059e-05	2.62172e-05	8.3143e-06	1.7485e-05	2.0805e-05	1.74336e-05	0.254856	<0.001	0.779915	0.1-0.05	1.00866	>0.5	0.803628	0.5-0.1	0.687206	0.05-0.02	0.632257	0.1-0.05	0.664968	0.05-0.02	0.475511	0.01-0.001	0.39963	0.01-0.001	0.476912	0.01-0.001	Glycosyltransferase
UYEDRAFT_00497	0.000105425	5.56366e-05	8.33616e-05	5.02496e-05	3.4181e-05	3.65595e-05	4.161e-05	4.60745e-05	0.32422	<0.001	0.527734	<0.001	0.790716	0.01-0.001	0.476636	<0.001	0.657112	0.01-0.001	0.49915	<0.001	0.916913	>0.5	0.934943	>0.5	0.821462	0.5-0.1	0.741864	0.05-0.02	GDP-D-mannose dehydratase
UYEDRAFT_00498	0.000106456	9.465e-05	7.34899e-05	7.82146e-05	7.97556e-05	0.000121203	0.000108405	8.59227e-05	0.749191	<0.001	0.889103	0.5-0.1	0.690333	<0.001	0.734715	<0.001	1.28053	0.01-0.001	1.4751	0.01-0.001	1.09855	0.5-0.1	0.658036	<0.001	0.73572	0.01-0.001	0.928225	0.5-0.1	Kef-type K+ transport systems, membrane components
UYEDRAFT_00499	0.000352849	0.000128914	7.40383e-05	8.17102e-05	0.000127794	4.41098e-05	5.80349e-05	7.30551e-05	0.362177	<0.001	0.365352	<0.001	0.20983	<0.001	0.231573	<0.001	0.342164	<0.001	0.78385	0.5-0.1	0.894075	0.5-0.1	2.89718	<0.001	2.20201	<0.001	1.74928	<0.001	Glycosidases
UYEDRAFT_00500	0.000124828	3.2907e-05	2.57763e-05	2.88389e-05	3.51048e-05	1.94719e-05	2.628e-05	2.19995e-05	0.281226	<0.001	0.263619	<0.001	0.206495	<0.001	0.231029	<0.001	0.591725	0.01-0.001	1.01954	>0.5	0.762842	0.5-0.1	1.80285	<0.001	1.3358	0.5-0.1	1.59571	0.01-0.001	Glutaredoxin-family domain
UYEDRAFT_00501	0.000513906	0.000171998	0.000238568	0.000214544	0.000204162	0.000110076	0.000147825	0.000151921	0.397275	<0.001	0.334688	<0.001	0.464224	<0.001	0.417477	<0.001	0.639981	<0.001	0.619634	<0.001	0.708113	<0.001	1.85474	<0.001	1.38111	<0.001	1.34387	<0.001	ABC-type phosphate transport system, periplasmic component
UYEDRAFT_00502	1.0989e-05	1.73016e-05	1.70014e-05	1.52934e-05	1.38572e-05	3.45725e-05	3.066e-05	2.15844e-05	1.26101	0.5-0.1	1.57445	0.02-0.01	1.54713	0.05-0.02	1.3917	0.5-0.1	1.99823	<0.001	1.80338	0.05-0.02	1.41136	0.5-0.1	0.400814	<0.001	0.451963	<0.001	0.641997	0.05-0.02	Domain of Unknown Function (DUF928)
UYEDRAFT_00503	3.39971e-05	4.78339e-05	3.50996e-05	4.76279e-05	2.34032e-05	8.663e-05	0.0001095	6.97344e-05	0.688388	0.01-0.001	1.407	0.01-0.001	1.03243	>0.5	1.40094	0.01-0.001	1.81106	<0.001	3.11969	<0.001	1.46415	0.01-0.001	0.270151	<0.001	0.213728	<0.001	0.335605	<0.001	Predicted transmembrane sensor domain
UYEDRAFT_00504	2.59271e-05	4.68161e-05	3.50996e-05	4.06366e-05	1.63207e-05	6.04026e-05	4.92749e-05	3.69426e-05	0.629482	0.01-0.001	1.80568	<0.001	1.35378	0.05-0.02	1.56734	<0.001	1.29021	0.05-0.02	1.40386	0.1-0.05	0.909097	>0.5	0.270198	<0.001	0.331216	<0.001	0.441784	<0.001	Protein of unknown function (DUF1822)
UYEDRAFT_00505	0.000124656	8.48118e-05	7.6232e-05	0.000114045	0.000189381	0.000210614	0.000169725	0.000259844	1.51923	<0.001	0.680366	<0.001	0.611538	<0.001	0.914874	0.5-0.1	2.48331	<0.001	2.22642	<0.001	2.27844	<0.001	0.899185	0.1-0.05	1.11581	0.5-0.1	0.728828	<0.001	Uncharacterized protein conserved in bacteria
UYEDRAFT_00506	2.47252e-05	4.03704e-05	1.97435e-05	6.59799e-05	6.86699e-05	0.000100538	9.52649e-05	5.97723e-05	2.77733	<0.001	1.63277	<0.001	0.798519	0.5-0.1	2.66853	<0.001	2.4904	<0.001	4.82512	<0.001	0.905917	0.5-0.1	0.683021	<0.001	0.720831	0.01-0.001	1.14886	0.5-0.1	Response regulator containing a CheY-like receiver domain and an HTH DNA-binding domain
UYEDRAFT_00507	7.09132e-05	4.98694e-05	2.46794e-05	2.22846e-05	0.000188765	0.000132329	0.000193815	0.000149016	2.66192	<0.001	0.703245	<0.001	0.348023	<0.001	0.314252	<0.001	2.65352	<0.001	7.85329	<0.001	6.68694	<0.001	1.42648	<0.001	0.973947	>0.5	1.26675	<0.001	S-layer homology domain
UYEDRAFT_00508	3.45122e-05	2.7479e-05	2.13888e-05	2.18476e-05	0.000110857	6.27869e-05	9.30749e-05	9.46395e-05	3.21211	<0.001	0.796211	0.1-0.05	0.619746	0.01-0.001	0.633041	0.01-0.001	2.2849	<0.001	4.35156	<0.001	4.33179	<0.001	1.76561	<0.001	1.19105	0.5-0.1	1.17136	0.1-0.05	Zn-dependent proteases
UYEDRAFT_00509	2.06043e-05	2.51043e-05	9.87177e-06	9.17601e-06	4.61905e-05	5.40444e-05	3.504e-05	5.68667e-05	2.24179	<0.001	1.2184	0.5-0.1	0.479112	0.01-0.001	0.445344	<0.001	2.15279	<0.001	3.54951	<0.001	6.19732	<0.001	0.854677	0.5-0.1	1.31822	0.5-0.1	0.812259	0.1-0.05	Protein of unknown function (DUF3267)
UYEDRAFT_00510	6.353e-06	1.01774e-05	9.32334e-06	6.55429e-06	3.69524e-06	1.15242e-05	5.47499e-06	2.9056e-06	0.581653	0.1-0.05	1.60199	0.1-0.05	1.46755	0.5-0.1	1.03169	>0.5	1.13233	>0.5	0.587235	0.5-0.1	0.443312	0.1-0.05	0.320651	<0.001	0.674931	0.5-0.1	1.27177	>0.5	hypothetical protein
UYEDRAFT_00511	0.000112809	9.3293e-05	7.95226e-05	5.46191e-05	4.31112e-05	6.11973e-05	6.13199e-05	4.02633e-05	0.382162	<0.001	0.827002	0.01-0.001	0.704933	<0.001	0.484175	<0.001	0.655969	<0.001	0.771101	0.1-0.05	0.737165	0.05-0.02	0.704461	0.01-0.001	0.703053	0.05-0.02	1.07073	>0.5	Uncharacterized NAD(FAD)-dependent dehydrogenases
UYEDRAFT_00512	0.000104224	7.90446e-05	8.61038e-05	0.000135018	6.03556e-05	0.000343341	0.000588014	0.000117884	0.579098	<0.001	0.758414	<0.001	0.826145	0.05-0.02	1.29547	<0.001	4.34363	<0.001	6.82914	<0.001	0.873098	0.1-0.05	0.175789	<0.001	0.102643	<0.001	0.51199	<0.001	hypothetical protein
UYEDRAFT_00513	3.77746e-05	2.91753e-05	3.72934e-05	3.14606e-05	6.77461e-06	5.48392e-05	9.19799e-05	8.30171e-06	0.179343	<0.001	0.772352	0.05-0.02	0.98726	>0.5	0.832851	0.5-0.1	1.87965	<0.001	2.46639	<0.001	0.263876	<0.001	0.123536	<0.001	0.0736532	<0.001	0.81605	>0.5	Putative transcription activator
UYEDRAFT_00514	3.77746e-06	6.10645e-06	4.38745e-06	3.49562e-06	3.07937e-07	1.98693e-06	5.47499e-06	2.07543e-06	0.0815196	0.01-0.001	1.61655	0.5-0.1	1.16148	>0.5	0.92539	>0.5	0.325382	0.02-0.01	1.24788	>0.5	0.593722	0.5-0.1	0.154981	0.1-0.05	0.0562442	<0.001	0.148373	0.05-0.02	hypothetical protein
UYEDRAFT_00515	1.47664e-05	2.7479e-05	2.57763e-05	1.13608e-05	2.77143e-06	2.10614e-05	3.3945e-05	2.07543e-06	0.187685	<0.001	1.86091	<0.001	1.7456	0.01-0.001	0.769365	0.5-0.1	0.766454	0.5-0.1	1.31691	0.5-0.1	0.182684	<0.001	0.131588	<0.001	0.0816449	<0.001	1.33535	>0.5	Uncharacterized low-complexity proteins
UYEDRAFT_00516	4.77333e-05	8.54903e-05	8.72006e-05	3.01498e-05	2.98699e-05	6.79529e-05	5.80349e-05	2.9056e-05	0.625765	<0.001	1.791	<0.001	1.82683	<0.001	0.631629	<0.001	0.794861	0.05-0.02	0.665533	0.01-0.001	0.963722	>0.5	0.439567	<0.001	0.514688	<0.001	1.02801	>0.5	formate-dependent phosphoribosylglycinamide formyltransferase (EC 6.3.4.-)
UYEDRAFT_00517	3.67444e-05	5.63151e-05	5.97791e-05	2.57802e-05	3.32572e-05	3.25856e-05	2.5185e-05	2.69806e-05	0.905096	0.5-0.1	1.53262	<0.001	1.62689	<0.001	0.70161	0.02-0.01	0.57863	<0.001	0.421301	<0.001	1.04656	>0.5	1.02061	>0.5	1.32052	0.5-0.1	1.23263	0.5-0.1	Sterol desaturase
UYEDRAFT_00518	3.1765e-05	2.20511e-05	2.90669e-05	2.84019e-05	5.23493e-06	1.70876e-05	2.847e-05	7.05645e-06	0.164802	<0.001	0.694194	0.02-0.01	0.91506	>0.5	0.894127	0.5-0.1	0.774909	0.5-0.1	0.979464	>0.5	0.24845	<0.001	0.306359	<0.001	0.183875	<0.001	0.741864	0.5-0.1	hypothetical protein
UYEDRAFT_00519	0.000255665	0.000147912	0.000121203	0.00018352	0.000129949	0.000204653	0.000252945	0.000126601	0.508279	<0.001	0.578537	<0.001	0.474071	<0.001	0.717814	<0.001	1.38362	<0.001	2.08694	<0.001	0.689848	<0.001	0.634973	<0.001	0.513746	<0.001	1.02645	>0.5	RNA-binding proteins (RRM domain)
UYEDRAFT_00520	2.28365e-05	1.69624e-05	2.0292e-05	2.00998e-05	5.23493e-06	1.15242e-05	5.47499e-06	1.03771e-05	0.229236	<0.001	0.742776	0.1-0.05	0.888578	>0.5	0.880164	0.5-0.1	0.679397	0.1-0.05	0.269811	0.01-0.001	0.51628	0.01-0.001	0.454256	0.01-0.001	0.956152	>0.5	0.504467	0.05-0.02	carotene isomerase
UYEDRAFT_00521	3.39971e-05	4.10489e-05	4.22292e-05	2.97128e-05	1.17016e-05	1.39085e-05	1.314e-05	1.66034e-05	0.344194	<0.001	1.20742	0.5-0.1	1.24214	0.5-0.1	0.87398	0.5-0.1	0.338827	<0.001	0.311158	<0.001	0.558797	0.01-0.001	0.841328	0.5-0.1	0.890534	>0.5	0.70477	0.5-0.1	uracil phosphoribosyltransferase (EC 2.4.2.9)
UYEDRAFT_00522	5.7177e-05	0.000116362	0.000106944	6.37951e-05	5.32731e-05	9.10012e-05	8.21249e-05	9.04886e-05	0.931722	0.5-0.1	2.03512	<0.001	1.87041	<0.001	1.11575	0.5-0.1	0.782054	0.01-0.001	0.767923	0.1-0.05	1.41843	0.01-0.001	0.58541	<0.001	0.648684	0.01-0.001	0.588727	<0.001	hypothetical protein
UYEDRAFT_00523	0.000357828	0.000302269	0.000241858	0.00027528	0.000327645	0.000357249	0.000438	0.000327087	0.915648	0.02-0.01	0.844733	<0.001	0.675906	<0.001	0.769308	<0.001	1.18189	<0.001	1.81098	<0.001	1.1882	0.01-0.001	0.917132	0.1-0.05	0.748048	<0.001	1.0017	>0.5	Predicted integral membrane protein
UYEDRAFT_00524	4.12086e-05	2.6122e-05	7.12961e-06	9.17601e-06	3.26413e-05	2.02667e-05	2.2995e-05	2.78107e-05	0.792099	0.05-0.02	0.633897	<0.001	0.173013	<0.001	0.222672	<0.001	0.775845	0.5-0.1	3.22528	<0.001	3.03081	<0.001	1.61059	0.01-0.001	1.4195	0.5-0.1	1.17369	0.5-0.1	Protein of unknown function (DUF3611)
UYEDRAFT_00525	1.39079e-05	3.0193e-05	1.6453e-05	2.35955e-05	8.40668e-05	0.000100538	8.21249e-05	0.000129507	6.04453	<0.001	2.17092	<0.001	1.18299	0.5-0.1	1.69655	0.01-0.001	3.32986	<0.001	4.9915	<0.001	5.48863	<0.001	0.836165	0.05-0.02	1.02365	>0.5	0.649131	<0.001	Zn-dependent hydrolases, including glyoxylases
UYEDRAFT_00526	8.58513e-06	7.80269e-06	6.03275e-06	3.05867e-06	4.61905e-06	6.75555e-06	7.66499e-06	2.07543e-06	0.538029	0.05-0.02	0.90886	>0.5	0.702697	0.5-0.1	0.356275	0.01-0.001	0.865798	>0.5	1.27056	>0.5	0.678539	>0.5	0.683742	0.5-0.1	0.602617	0.5-0.1	2.22559	0.5-0.1	Uncharacterized protein related to deoxyribodipyrimidine photolyase
UYEDRAFT_00527	2.52403e-05	1.39091e-05	1.48077e-05	1.35455e-05	1.84762e-06	6.35817e-06	1.2045e-05	8.30171e-07	0.0732013	<0.001	0.551069	<0.001	0.586667	0.01-0.001	0.536663	0.01-0.001	0.457121	0.01-0.001	0.81343	>0.5	0.0612874	<0.001	0.29059	0.01-0.001	0.153393	<0.001	2.22559	0.5-0.1	hypothetical protein
UYEDRAFT_00528	3.33103e-05	2.10333e-05	2.0292e-05	2.22846e-05	3.01778e-05	2.30484e-05	2.7375e-05	2.65655e-05	0.90596	0.5-0.1	0.631436	0.01-0.001	0.60918	0.01-0.001	0.669	0.02-0.01	1.0958	>0.5	1.34905	0.5-0.1	1.1921	0.5-0.1	1.30933	0.5-0.1	1.10239	>0.5	1.13598	0.5-0.1	dTDP-glucose 4,6-dehydratase (EC 4.2.1.46)
UYEDRAFT_00529	2.45535e-05	1.05167e-05	4.38745e-06	4.36953e-06	2.58667e-05	1.70876e-05	1.314e-05	1.90939e-05	1.05348	>0.5	0.428317	<0.001	0.17869	<0.001	0.17796	<0.001	1.62481	0.05-0.02	2.9949	0.02-0.01	4.36979	<0.001	1.51377	0.05-0.02	1.96855	0.05-0.02	1.35471	0.1-0.05	FOG: GAF domain
UYEDRAFT_00530	4.03501e-05	2.06941e-05	1.26139e-05	1.8352e-05	6.15874e-06	1.58954e-05	1.752e-05	3.32068e-06	0.152632	<0.001	0.512863	<0.001	0.312612	<0.001	0.454819	<0.001	0.768114	0.5-0.1	1.38894	0.5-0.1	0.180944	<0.001	0.387454	<0.001	0.351526	0.01-0.001	1.85466	0.5-0.1	amine acid ABC transporter, permease protein, 3-TM region, His/Glu/Gln/Arg/opine family
UYEDRAFT_00531	2.57554e-06	8.48118e-06	3.29059e-06	7.4282e-06	9.23811e-06	8.34509e-06	1.2045e-05	7.88663e-06	3.58686	<0.001	3.29297	<0.001	1.27763	>0.5	2.88413	0.01-0.001	0.983954	>0.5	3.66043	0.01-0.001	1.06171	>0.5	1.10701	>0.5	0.766967	0.5-0.1	1.17136	>0.5	ABC-type polar amino acid transport system, ATPase component
UYEDRAFT_00532	3.43405e-05	3.76565e-05	1.53561e-05	1.44194e-05	7.02096e-05	7.27215e-05	8.21249e-05	7.18098e-05	2.04451	<0.001	1.09656	0.5-0.1	0.447171	<0.001	0.419896	<0.001	1.93118	<0.001	5.34804	<0.001	4.98007	<0.001	0.965458	>0.5	0.854912	0.5-0.1	0.977716	>0.5	Uncharacterized conserved protein
UYEDRAFT_00533	5.83789e-06	7.46344e-06	3.83902e-06	2.18476e-06	1.75524e-05	1.39085e-05	1.4235e-05	1.53582e-05	3.00663	<0.001	1.27845	0.5-0.1	0.657604	0.5-0.1	0.374239	0.05-0.02	1.86355	0.05-0.02	3.70797	0.01-0.001	7.02967	<0.001	1.26199	0.5-0.1	1.23305	0.5-0.1	1.14287	>0.5	Putative GTPases (G3E family)
UYEDRAFT_00534	3.26235e-06	2.03548e-06	1.09686e-06	0	1.01619e-05	7.55032e-06	7.66499e-06	2.49051e-06	3.11491	<0.001	0.623932	0.5-0.1	0.336219	0.5-0.1	0	0.01-0.001	3.70935	0.01-0.001	6.9881	0.01-0.001	NONE	0.02-0.01	1.34589	0.5-0.1	1.32576	0.5-0.1	4.08025	<0.001	Uncharacterized conserved protein
UYEDRAFT_00535	1.49381e-05	2.7479e-05	1.20655e-05	1.39825e-05	9.85398e-06	2.50353e-05	3.8325e-05	1.78487e-05	0.659653	0.05-0.02	1.83952	<0.001	0.807698	0.5-0.1	0.936027	>0.5	0.911068	>0.5	3.17641	<0.001	1.2765	0.5-0.1	0.393604	<0.001	0.257117	<0.001	0.552085	0.01-0.001	Methylase involved in ubiquinone/menaquinone biosynthesis
UYEDRAFT_00536	2.67856e-05	3.83349e-05	2.63247e-05	1.57303e-05	3.23334e-05	3.21882e-05	2.7375e-05	2.82258e-05	1.20712	0.5-0.1	1.43118	0.01-0.001	0.982793	>0.5	0.587267	0.01-0.001	0.839657	0.5-0.1	1.0399	>0.5	1.79436	0.01-0.001	1.00451	>0.5	1.18113	0.5-0.1	1.14552	0.5-0.1	FOG: GAF domain
UYEDRAFT_00537	1.51098e-05	1.39091e-05	1.53561e-05	9.17601e-06	1.26254e-05	1.31137e-05	8.75999e-06	7.88663e-06	0.835576	0.5-0.1	0.920535	>0.5	1.0163	>0.5	0.607287	0.05-0.02	0.942813	>0.5	0.570457	0.5-0.1	0.859483	>0.5	0.962764	>0.5	1.44126	0.5-0.1	1.60086	0.1-0.05	DNA-methyltransferase (dcm)
UYEDRAFT_00538	0.000122767	0.000119076	9.81693e-05	7.20972e-05	6.3435e-05	0.000193129	0.000202575	0.000136978	0.516709	<0.001	0.96993	>0.5	0.799636	0.01-0.001	0.587267	<0.001	1.6219	<0.001	2.06353	<0.001	1.89991	<0.001	0.328459	<0.001	0.313144	<0.001	0.463103	<0.001	lipid-A-disaccharide synthase (EC 2.4.1.182)
UYEDRAFT_00539	0.000345466	0.000323642	0.000273119	0.000256928	0.000155816	0.000541636	0.000502604	0.000357389	0.451032	<0.001	0.936828	0.1-0.05	0.790582	<0.001	0.743716	<0.001	1.67357	<0.001	1.84024	<0.001	1.39101	<0.001	0.287677	<0.001	0.310017	<0.001	0.435985	<0.001	acyl-[acyl-carrier-protein]--UDP-N-acetylglucosamine O-acyltransferase (EC 2.3.1.129)
UYEDRAFT_00540	0.000194196	9.7364e-05	0.000102008	8.91384e-05	6.46667e-05	6.31843e-05	6.46049e-05	7.30551e-05	0.332998	<0.001	0.50137	<0.001	0.525286	<0.001	0.459013	<0.001	0.648949	<0.001	0.63333	0.01-0.001	0.819569	0.1-0.05	1.02346	>0.5	1.00096	>0.5	0.885178	0.5-0.1	3-hydroxyacyl-[acyl-carrier-protein] dehydratase (EC 4.2.1.-)
UYEDRAFT_00541	8.6023e-05	5.46188e-05	5.75853e-05	4.06366e-05	1.9708e-05	6.31843e-05	6.02249e-05	3.94331e-05	0.229101	<0.001	0.634932	<0.001	0.669418	<0.001	0.472392	<0.001	1.15682	0.5-0.1	1.04584	>0.5	0.970384	>0.5	0.311912	<0.001	0.327239	<0.001	0.499782	<0.001	UDP-3-O-[3-hydroxymyristoyl] N-acetylglucosamine deacetylase (EC 3.5.1.108)
UYEDRAFT_00542	0.000331558	0.000251043	0.000233083	0.000195318	5.63524e-05	0.000242405	0.000215715	0.000127846	0.169963	<0.001	0.757162	<0.001	0.702995	<0.001	0.589092	<0.001	0.965592	>0.5	0.925483	0.5-0.1	0.654555	<0.001	0.232472	<0.001	0.261236	<0.001	0.440783	<0.001	Outer membrane protein/protective antigen OMA87
UYEDRAFT_00543	4.42993e-05	5.36011e-05	4.22292e-05	3.84519e-05	2.61746e-05	4.96732e-05	3.8325e-05	3.65275e-05	0.590859	<0.001	1.20998	0.1-0.05	0.953271	>0.5	0.868002	0.5-0.1	0.92672	>0.5	0.907545	>0.5	0.949955	>0.5	0.526937	<0.001	0.682966	0.1-0.05	0.716573	0.05-0.02	phosphoribosylaminoimidazole-succinocarboxamide synthase (EC 6.3.2.6)
UYEDRAFT_00544	1.13324e-05	1.42484e-05	3.83902e-06	6.11734e-06	1.57048e-05	2.14588e-05	2.847e-05	1.57733e-05	1.38583	0.1-0.05	1.25732	0.5-0.1	0.338766	0.01-0.001	0.539811	0.05-0.02	1.50605	0.05-0.02	7.41594	<0.001	2.57845	0.01-0.001	0.731857	0.5-0.1	0.551626	0.02-0.01	0.995659	>0.5	hypothetical protein
UYEDRAFT_00545	0.000107142	6.07253e-05	5.31979e-05	3.27715e-05	5.97398e-05	5.40444e-05	5.14649e-05	3.15465e-05	0.557573	<0.001	0.566771	<0.001	0.496515	<0.001	0.305868	<0.001	0.889982	0.5-0.1	0.967425	>0.5	0.962621	>0.5	1.10538	0.5-0.1	1.16079	0.5-0.1	1.8937	<0.001	Glycosyltransferase
UYEDRAFT_00546	0.000723555	0.000258167	0.000226502	0.000232896	0.000193692	0.000148622	0.00013797	0.000155242	0.267695	<0.001	0.356804	<0.001	0.313041	<0.001	0.321877	<0.001	0.575682	<0.001	0.609132	<0.001	0.666572	<0.001	1.30325	<0.001	1.40387	<0.001	1.24768	<0.001	Nucleoside-diphosphate-sugar epimerases
UYEDRAFT_00547	0.000905388	0.000466804	0.000565433	0.000323782	0.000630347	0.00122593	0.00137422	0.00101322	0.696217	<0.001	0.515585	<0.001	0.62452	<0.001	0.357617	<0.001	2.62623	<0.001	2.43039	<0.001	3.12934	<0.001	0.514177	<0.001	0.458693	<0.001	0.62212	<0.001	hypothetical protein
UYEDRAFT_00548	0.00336606	0.00141534	0.00177692	0.00105043	0.00295496	0.00413638	0.00422341	0.00451032	0.87787	<0.001	0.420474	<0.001	0.527893	<0.001	0.312067	<0.001	2.92254	<0.001	2.37682	<0.001	4.29376	<0.001	0.714383	<0.001	0.699663	<0.001	0.655156	<0.001	ATPases of the AAA+ class
UYEDRAFT_00549	0.0115968	0.0112959	0.00701444	0.00988693	0.0316439	0.0595784	0.0629121	0.0600525	2.72868	<0.001	0.974055	<0.001	0.60486	<0.001	0.852557	<0.001	5.27433	<0.001	8.96893	<0.001	6.07393	<0.001	0.53113	<0.001	0.502986	<0.001	0.526937	<0.001	Protein of unknown function (DUF1257)
UYEDRAFT_00550	1.0989e-05	1.28914e-05	1.37108e-05	1.17977e-05	4.00318e-06	3.57647e-06	4.38e-06	2.9056e-06	0.364291	<0.001	1.17312	0.5-0.1	1.24769	0.5-0.1	1.0736	>0.5	0.277431	<0.001	0.319456	0.05-0.02	0.246285	<0.001	1.11931	>0.5	0.913969	>0.5	1.37775	0.5-0.1	Transcriptional regulator, effector-binding domain/component
UYEDRAFT_00551	1.71703e-07	3.05323e-06	5.48432e-07	0	9.23811e-07	0	0	1.24526e-06	5.38029	0.5-0.1	17.7821	<0.001	3.19408	0.5-0.1	0	>0.5	0	0.01-0.001	0	0.5-0.1	NONE	0.1-0.05	NONE	0.5-0.1	NONE	0.5-0.1	0.741864	>0.5	Lactoylglutathione lyase and related lyases
UYEDRAFT_00552	1.08173e-05	1.18737e-05	1.6453e-05	6.55429e-06	6.77461e-06	6.75555e-06	3.285e-06	3.32068e-06	0.626277	0.1-0.05	1.09766	>0.5	1.52099	0.1-0.05	0.60591	0.1-0.05	0.568953	0.1-0.05	0.19966	0.01-0.001	0.506643	0.5-0.1	1.00282	>0.5	2.06229	0.5-0.1	2.04012	0.1-0.05	Tyrosine phosphatase family
UYEDRAFT_00553	1.71703e-06	3.39247e-06	7.67804e-06	8.73906e-07	1.84762e-06	7.94771e-07	6.56999e-06	4.98103e-06	1.07606	>0.5	1.97578	0.5-0.1	4.47171	<0.001	0.508965	0.5-0.1	0.234275	0.05-0.02	0.855686	>0.5	5.69973	0.01-0.001	2.32472	0.5-0.1	0.281221	0.02-0.01	0.370932	0.05-0.02	Tyrosine phosphatase family C-terminal region
UYEDRAFT_00554	5.63185e-05	5.86898e-05	7.73289e-05	2.27216e-05	1.20095e-05	2.2651e-05	2.409e-05	3.15465e-05	0.213243	<0.001	1.04211	>0.5	1.37306	0.01-0.001	0.403448	<0.001	0.385944	<0.001	0.311526	<0.001	1.3884	0.1-0.05	0.5302	0.01-0.001	0.498528	0.01-0.001	0.380693	<0.001	homoserine kinase (EC 2.7.1.39)
UYEDRAFT_00555	4.70465e-05	3.79957e-05	5.2101e-05	1.96629e-05	1.20095e-05	1.98693e-05	1.752e-05	3.07163e-05	0.255269	<0.001	0.80762	0.1-0.05	1.10744	0.5-0.1	0.417945	<0.001	0.522935	<0.001	0.336269	<0.001	1.56215	0.02-0.01	0.604428	0.02-0.01	0.685477	0.5-0.1	0.390982	<0.001	hypothetical protein
UYEDRAFT_00556	3.57142e-05	3.46032e-05	2.57763e-05	3.88888e-05	1.66286e-05	2.22536e-05	2.0805e-05	3.36219e-05	0.465602	<0.001	0.968894	>0.5	0.721739	0.05-0.02	1.08889	>0.5	0.643107	0.01-0.001	0.807136	0.5-0.1	0.864566	0.5-0.1	0.747232	0.5-0.1	0.79926	0.5-0.1	0.494576	<0.001	proton-translocating NADH-quinone oxidoreductase, chain M
UYEDRAFT_00557	3.15933e-05	1.49269e-05	1.59045e-05	8.73906e-06	6.15874e-06	5.96078e-06	1.095e-05	5.8112e-06	0.194938	<0.001	0.47247	<0.001	0.503414	<0.001	0.276611	<0.001	0.399332	0.01-0.001	0.688483	0.5-0.1	0.664968	0.5-0.1	1.03321	>0.5	0.562442	0.5-0.1	1.05981	>0.5	DNA sulfur modification protein DndD
UYEDRAFT_00558	5.99242e-05	4.17274e-05	4.77136e-05	4.19475e-05	2.24794e-05	2.98039e-05	2.0805e-05	2.19995e-05	0.37513	<0.001	0.696336	<0.001	0.796231	0.1-0.05	0.700009	0.01-0.001	0.714252	0.05-0.02	0.436039	<0.001	0.524454	<0.001	0.754243	0.1-0.05	1.08048	>0.5	1.02181	>0.5	putative sulfurtransferase DndC
UYEDRAFT_00559	3.27952e-05	1.52661e-05	1.97435e-05	1.39825e-05	3.4181e-05	1.51006e-05	2.847e-05	2.61504e-05	1.04226	>0.5	0.465499	<0.001	0.602025	0.01-0.001	0.426358	<0.001	0.98916	>0.5	1.44199	0.5-0.1	1.87022	0.01-0.001	2.26355	<0.001	1.2006	0.5-0.1	1.30709	0.1-0.05	DGQHR domain
UYEDRAFT_00560	5.66619e-06	1.11952e-05	8.22648e-06	4.80648e-06	8.93017e-06	1.11268e-05	9.85499e-06	7.88663e-06	1.57605	0.1-0.05	1.97578	0.01-0.001	1.45185	0.5-0.1	0.848274	>0.5	0.993893	>0.5	1.19796	>0.5	1.64083	0.5-0.1	0.802583	0.5-0.1	0.906157	>0.5	1.13232	>0.5	hypothetical protein
UYEDRAFT_00561	1.0989e-05	1.35699e-05	1.42592e-05	8.73906e-06	1.29333e-05	1.27163e-05	1.314e-05	1.9509e-05	1.17694	0.5-0.1	1.23486	0.5-0.1	1.29759	0.5-0.1	0.795257	0.5-0.1	0.937099	>0.5	0.921508	>0.5	2.23239	0.01-0.001	1.01707	>0.5	0.984274	>0.5	0.662942	0.1-0.05	2-aminoethylphosphonate aminotransferase
UYEDRAFT_00562	5.15108e-07	6.78495e-07	1.09686e-06	4.36953e-07	6.15874e-07	1.58954e-06	2.19e-06	4.15086e-07	1.19562	>0.5	1.31719	>0.5	2.12939	0.5-0.1	0.848274	>0.5	2.34275	0.5-0.1	1.9966	0.5-0.1	0.949955	>0.5	0.387454	0.5-0.1	0.281221	0.5-0.1	1.48373	>0.5	hypothetical protein
UYEDRAFT_00563	1.08173e-05	8.14194e-06	7.12961e-06	4.80648e-06	1.63207e-05	9.13986e-06	1.095e-05	1.32827e-05	1.50876	0.05-0.02	0.752679	0.5-0.1	0.659095	0.5-0.1	0.444334	0.02-0.01	1.12257	>0.5	1.53585	0.5-0.1	2.7635	0.01-0.001	1.78566	0.02-0.01	1.49047	0.5-0.1	1.22871	0.5-0.1	phosphonopyruvate decarboxylase (EC 4.1.1.82)
UYEDRAFT_00564	4.29257e-06	4.41022e-06	1.09686e-06	2.18476e-06	4.31112e-06	8.34509e-06	5.47499e-06	7.88663e-06	1.00432	>0.5	1.02741	>0.5	0.255526	0.05-0.02	0.508965	0.5-0.1	1.89222	0.1-0.05	4.9915	0.05-0.02	3.60983	0.01-0.001	0.516605	0.1-0.05	0.787419	>0.5	0.546636	0.1-0.05	hypothetical protein
UYEDRAFT_00565	3.60576e-06	3.73172e-06	3.83902e-06	3.49562e-06	5.54286e-06	2.7817e-06	6.56999e-06	4.56594e-06	1.53723	0.5-0.1	1.03493	>0.5	1.06469	>0.5	0.969456	>0.5	0.74542	>0.5	1.71137	0.5-0.1	1.30619	>0.5	1.99262	0.5-0.1	0.843664	>0.5	1.21396	>0.5	hypothetical protein
UYEDRAFT_00566	5.87223e-05	5.08871e-05	6.47149e-05	2.35955e-05	2.58667e-05	3.45725e-05	2.9565e-05	3.23767e-05	0.440492	<0.001	0.866572	0.5-0.1	1.10205	0.5-0.1	0.401814	<0.001	0.679397	0.01-0.001	0.456849	<0.001	1.37216	0.1-0.05	0.748186	0.1-0.05	0.87491	>0.5	0.79893	0.5-0.1	phosphoenolpyruvate mutase (EC 5.4.2.9)
UYEDRAFT_00567	2.42101e-05	2.27296e-05	2.52279e-05	2.09737e-05	7.39048e-06	2.22536e-05	3.066e-05	1.16224e-05	0.305265	<0.001	0.938847	>0.5	1.04204	>0.5	0.866323	0.5-0.1	0.979059	>0.5	1.21532	0.5-0.1	0.55414	0.02-0.01	0.332103	<0.001	0.241047	<0.001	0.635883	0.5-0.1	Predicted sugar nucleotidyltransferases
UYEDRAFT_00568	8.07003e-06	1.01774e-05	8.77491e-06	3.93258e-06	3.69524e-06	1.98693e-06	3.285e-06	1.66034e-06	0.457897	0.02-0.01	1.26114	0.5-0.1	1.08735	>0.5	0.487307	0.05-0.02	0.195229	<0.001	0.374363	0.5-0.1	0.422202	0.5-0.1	1.85978	0.5-0.1	1.12488	>0.5	2.22559	0.5-0.1	2OG-Fe(II) oxygenase superfamily
UYEDRAFT_00569	1.37362e-06	2.37473e-06	5.48432e-06	4.36953e-06	6.15874e-06	7.55032e-06	1.095e-05	2.9056e-06	4.48358	<0.001	1.72881	0.5-0.1	3.9926	0.01-0.001	3.18103	0.01-0.001	3.17944	0.01-0.001	1.9966	0.5-0.1	0.664968	0.5-0.1	0.815692	>0.5	0.562442	0.5-0.1	2.11961	0.1-0.05	two component transcriptional regulator, LuxR family
UYEDRAFT_00570	3.43405e-07	3.39247e-06	3.83902e-06	3.93258e-06	1.84762e-06	3.97385e-06	4.38e-06	7.88663e-06	5.38029	0.05-0.02	9.87892	<0.001	11.1793	<0.001	11.4517	<0.001	1.17137	>0.5	1.14091	>0.5	2.00546	0.1-0.05	0.464944	0.5-0.1	0.421832	0.5-0.1	0.234273	<0.001	ABC exporter membrane fusion protein, DevB family
UYEDRAFT_00571	1.71703e-07	6.78495e-07	0	4.36953e-07	6.15874e-07	3.97385e-07	3.285e-06	4.15086e-07	3.58686	0.5-0.1	3.95157	0.5-0.1	0	>0.5	2.54482	0.5-0.1	0.585687	>0.5	NONE	0.02-0.01	0.949955	>0.5	1.54981	>0.5	0.187481	0.05-0.02	1.48373	>0.5	DevC protein
UYEDRAFT_00572	3.43405e-07	1.01774e-06	5.48432e-07	0	0	1.58954e-06	1.095e-06	0	0	0.5-0.1	2.96368	0.5-0.1	1.59704	>0.5	0	0.5-0.1	1.56183	>0.5	1.9966	>0.5	NONE	NONE	0	0.05-0.02	0	0.1-0.05	NONE	NONE	ABC exporter ATP-binding subunit, DevA family
UYEDRAFT_00573	2.14628e-05	2.68005e-05	2.57763e-05	1.31086e-05	1.23175e-05	2.14588e-05	1.2045e-05	1.70185e-05	0.573898	0.01-0.001	1.2487	0.5-0.1	1.20097	0.5-0.1	0.610758	0.02-0.01	0.800686	0.5-0.1	0.467289	0.02-0.01	1.29827	0.5-0.1	0.574005	0.01-0.001	1.02262	>0.5	0.723769	0.5-0.1	polyketide-type polyunsaturated fatty acid synthase PfaA
UYEDRAFT_00574	1.71703e-06	1.69624e-06	3.29059e-06	3.05867e-06	1.23175e-06	1.98693e-06	0	1.66034e-06	0.717372	>0.5	0.987892	>0.5	1.91645	0.5-0.1	1.78138	0.5-0.1	1.17137	>0.5	0	0.1-0.05	0.542831	0.5-0.1	0.619926	0.5-0.1	NONE	0.5-0.1	0.741864	>0.5	hypothetical protein
UYEDRAFT_00575	2.74724e-06	4.41022e-06	2.74216e-06	3.93258e-06	1.84762e-06	2.38431e-06	0	8.30171e-07	0.672537	0.5-0.1	1.60532	0.5-0.1	0.998149	>0.5	1.43146	0.5-0.1	0.540634	0.5-0.1	0	0.5-0.1	0.211101	0.05-0.02	0.774907	>0.5	NONE	0.5-0.1	2.22559	0.5-0.1	KR domain/Polyketide synthase dehydratase
UYEDRAFT_00576	9.78705e-06	8.48118e-06	1.20655e-05	4.36953e-06	6.46667e-06	3.57647e-06	8.75999e-06	2.49051e-06	0.660738	0.5-0.1	0.866572	>0.5	1.2328	0.5-0.1	0.44646	0.02-0.01	0.421695	0.05-0.02	0.726036	0.5-0.1	0.569973	0.5-0.1	1.80812	0.5-0.1	0.738206	0.5-0.1	2.59652	0.05-0.02	PfaB family protein
UYEDRAFT_00577	8.24173e-06	8.48118e-06	4.38745e-06	3.49562e-06	3.07937e-06	3.17908e-06	3.285e-06	3.32068e-06	0.373631	0.01-0.001	1.02905	>0.5	0.532346	0.1-0.05	0.424137	0.05-0.02	0.37484	0.02-0.01	0.748725	>0.5	0.949955	>0.5	0.968634	>0.5	0.937404	>0.5	0.92733	>0.5	PfaD family protein
UYEDRAFT_00578	1.54532e-06	2.03548e-06	2.74216e-06	8.73906e-07	1.23175e-06	3.97385e-07	1.095e-06	1.66034e-06	0.79708	>0.5	1.31719	>0.5	1.77449	0.5-0.1	0.565516	0.5-0.1	0.195229	0.1-0.05	0.39932	0.5-0.1	1.89991	0.5-0.1	3.09963	0.5-0.1	1.12488	>0.5	0.741864	>0.5	Acyl carrier protein
UYEDRAFT_00579	2.38667e-05	2.20511e-05	3.12606e-05	1.39825e-05	1.87841e-05	1.5498e-05	1.971e-05	2.07543e-05	0.787045	0.5-0.1	0.923928	>0.5	1.3098	0.1-0.05	0.585859	0.01-0.001	0.702824	0.1-0.05	0.630505	0.1-0.05	1.4843	0.1-0.05	1.21203	0.5-0.1	0.953027	>0.5	0.905074	>0.5	Polyketide synthase modules and related proteins
UYEDRAFT_00580	3.43405e-06	5.42796e-06	4.93589e-06	3.05867e-06	4.00318e-06	1.19216e-06	2.19e-06	2.9056e-06	1.16573	>0.5	1.58063	0.5-0.1	1.43734	0.5-0.1	0.890688	>0.5	0.219633	0.01-0.001	0.443689	0.5-0.1	0.949955	>0.5	3.35793	0.05-0.02	1.82794	0.5-0.1	1.37775	0.5-0.1	Predicted naringenin-chalcone synthase
UYEDRAFT_00581	5.15108e-07	1.01774e-06	0	0	3.07937e-07	3.97385e-07	2.19e-06	0	0.59781	>0.5	1.97578	0.5-0.1	0	0.5-0.1	0	0.5-0.1	0.390458	0.5-0.1	NONE	0.05-0.02	NONE	NONE	0.774907	>0.5	0.140611	0.1-0.05	NONE	0.5-0.1	hypothetical protein
UYEDRAFT_00582	1.94024e-05	1.93371e-05	1.75498e-05	1.04869e-05	5.54286e-06	1.39085e-05	7.66499e-06	7.05645e-06	0.285679	<0.001	0.996634	>0.5	0.904518	>0.5	0.540493	0.01-0.001	0.719265	0.5-0.1	0.436756	0.05-0.02	0.672885	0.5-0.1	0.398524	0.01-0.001	0.72314	0.5-0.1	0.785503	0.5-0.1	hypothetical protein
UYEDRAFT_00583	9.44365e-06	4.74946e-06	4.38745e-06	4.80648e-06	5.23493e-06	5.5634e-06	1.095e-05	4.98103e-06	0.554333	0.05-0.02	0.502927	0.02-0.01	0.464593	0.05-0.02	0.508965	0.05-0.02	1.17137	>0.5	2.49575	0.05-0.02	1.03631	>0.5	0.940959	>0.5	0.478076	0.1-0.05	1.05097	>0.5	Amino acid permeases
UYEDRAFT_00584	3.84614e-05	1.73016e-05	1.31624e-05	1.44194e-05	2.52508e-05	2.583e-05	3.504e-05	1.61883e-05	0.656524	0.01-0.001	0.449844	<0.001	0.342223	<0.001	0.374907	<0.001	1.49293	0.05-0.02	2.66213	<0.001	1.12267	>0.5	0.977575	>0.5	0.720629	0.5-0.1	1.55982	0.05-0.02	hypothetical protein
UYEDRAFT_00585	4.63597e-06	6.4457e-06	2.19373e-06	5.24344e-06	5.23493e-06	1.27163e-05	1.314e-05	1.41129e-05	1.1292	>0.5	1.39037	0.5-0.1	0.473197	0.5-0.1	1.13103	>0.5	1.97284	0.02-0.01	5.9898	<0.001	2.69154	0.01-0.001	0.41167	0.01-0.001	0.398397	0.02-0.01	0.370932	<0.001	hypothetical protein
UYEDRAFT_00586	6.90245e-05	6.64925e-05	4.11324e-05	3.32084e-05	4.98858e-05	0.000139085	0.00012921	5.43762e-05	0.722726	<0.001	0.963317	>0.5	0.59591	<0.001	0.481111	<0.001	2.09174	<0.001	3.14132	<0.001	1.63742	<0.001	0.358671	<0.001	0.386083	<0.001	0.917419	0.5-0.1	tRNA threonylcarbamoyl adenosine modification protein YeaZ
UYEDRAFT_00587	0.000153502	0.000390474	0.000317542	0.000230711	0.00025374	0.000902462	0.000860669	0.00038603	1.65301	<0.001	2.54377	<0.001	2.06865	<0.001	1.50298	<0.001	2.3112	<0.001	2.71041	<0.001	1.67322	<0.001	0.281164	<0.001	0.294817	<0.001	0.657307	<0.001	Hypothetical chloroplast protein Ycf34
UYEDRAFT_00588	6.6964e-06	7.12419e-06	3.83902e-06	7.4282e-06	0	4.76862e-06	4.38e-06	1.24526e-06	0	<0.001	1.06388	>0.5	0.573296	0.5-0.1	1.10928	>0.5	0.669356	0.5-0.1	1.14091	>0.5	0.167639	0.01-0.001	0	<0.001	0	<0.001	0	0.05-0.02	tRNA nucleotidyltransferase/poly(A) polymerase
UYEDRAFT_00589	6.86811e-07	3.39247e-06	1.09686e-06	1.31086e-06	6.15874e-07	7.94771e-07	4.38e-06	4.15086e-07	0.896715	>0.5	4.93946	0.01-0.001	1.59704	>0.5	1.90862	0.5-0.1	0.234275	0.05-0.02	3.9932	0.1-0.05	0.316652	0.5-0.1	0.774907	>0.5	0.140611	0.01-0.001	1.48373	>0.5	hypothetical protein
UYEDRAFT_00590	1.54532e-06	2.71398e-06	1.09686e-06	2.62172e-06	6.15874e-07	2.38431e-06	3.285e-06	4.15086e-07	0.39854	0.5-0.1	1.75625	0.5-0.1	0.709795	>0.5	1.69655	0.5-0.1	0.87853	>0.5	2.9949	0.5-0.1	0.158326	0.1-0.05	0.258302	0.1-0.05	0.187481	0.05-0.02	1.48373	>0.5	Uncharacterized conserved protein
UYEDRAFT_00591	2.06043e-06	2.03548e-06	2.74216e-06	1.31086e-06	2.77143e-06	2.38431e-06	1.095e-06	1.66034e-06	1.34507	0.5-0.1	0.987892	>0.5	1.33087	>0.5	0.636206	0.5-0.1	1.17137	>0.5	0.39932	0.5-0.1	1.26661	>0.5	1.16236	>0.5	2.53099	0.5-0.1	1.66919	0.5-0.1	Predicted periplasmic or secreted lipoprotein
UYEDRAFT_00592	5.32278e-06	2.71398e-06	3.29059e-06	3.05867e-06	9.23811e-07	3.57647e-06	2.19e-06	2.49051e-06	0.173558	0.01-0.001	0.50988	0.1-0.05	0.618209	0.5-0.1	0.574637	0.5-0.1	1.3178	>0.5	0.665533	>0.5	0.814247	>0.5	0.258302	0.05-0.02	0.421832	0.5-0.1	0.370932	0.5-0.1	hypothetical protein
UYEDRAFT_00593	7.21151e-06	3.39247e-06	4.93589e-06	3.05867e-06	1.84762e-06	3.57647e-06	2.19e-06	1.66034e-06	0.256204	<0.001	0.470425	0.05-0.02	0.684445	0.5-0.1	0.424137	0.05-0.02	1.05424	>0.5	0.443689	0.5-0.1	0.542831	0.5-0.1	0.516605	0.5-0.1	0.843664	>0.5	1.1128	>0.5	Uncharacterized conserved protein
UYEDRAFT_00594	3.76029e-05	3.49425e-05	4.8262e-05	2.7528e-05	1.17016e-05	1.94719e-05	2.0805e-05	1.82638e-05	0.311189	<0.001	0.92925	>0.5	1.28347	0.05-0.02	0.732072	0.05-0.02	0.557255	<0.001	0.431084	<0.001	0.66346	0.05-0.02	0.600949	0.02-0.01	0.562442	0.05-0.02	0.6407	0.05-0.02	Cytochrome P450
UYEDRAFT_00595	2.42101e-05	2.51043e-05	2.46794e-05	2.14107e-05	8.62223e-06	1.15242e-05	1.2045e-05	8.30171e-06	0.356142	<0.001	1.03694	>0.5	1.01939	>0.5	0.884371	0.5-0.1	0.459052	<0.001	0.488058	0.05-0.02	0.387737	<0.001	0.748186	0.5-0.1	0.715836	0.5-0.1	1.03861	>0.5	Pyrimidine reductase, riboflavin biosynthesis
UYEDRAFT_00596	0.000141655	0.000124504	0.000100911	9.65666e-05	9.79239e-05	0.000118023	0.000154395	9.92054e-05	0.691286	<0.001	0.878924	0.05-0.02	0.712376	<0.001	0.681704	<0.001	0.947951	0.5-0.1	1.53	<0.001	1.02733	>0.5	0.829699	0.05-0.02	0.634244	<0.001	0.987082	>0.5	protoheme IX farnesyltransferase
UYEDRAFT_00597	0.000125515	0.000109916	0.000107493	8.03993e-05	0.000121943	0.000144648	0.000160965	0.00016977	0.971544	>0.5	0.875723	0.05-0.02	0.856415	0.1-0.05	0.640557	<0.001	1.31599	<0.001	1.49745	<0.001	2.11158	<0.001	0.843031	0.02-0.01	0.757575	0.01-0.001	0.718284	<0.001	Uncharacterized protein required for cytochrome oxidase assembly
UYEDRAFT_00598	0.000328982	0.00026156	0.000290669	0.000245131	0.000178295	0.000247571	0.00026499	0.000223731	0.541961	<0.001	0.795057	<0.001	0.883539	0.02-0.01	0.745118	<0.001	0.946519	0.5-0.1	0.911655	0.5-0.1	0.912702	0.5-0.1	0.720179	<0.001	0.672839	<0.001	0.796918	<0.001	Heme/copper-type cytochrome/quinol oxidases, subunit 2
UYEDRAFT_00599	0.000600101	0.00042813	0.000488653	0.000440886	0.000332264	0.000369966	0.000327405	0.000318786	0.55368	<0.001	0.71343	<0.001	0.814284	<0.001	0.734686	<0.001	0.864143	<0.001	0.670015	<0.001	0.723058	<0.001	0.898094	0.02-0.01	1.01484	>0.5	1.04228	0.5-0.1	cytochrome c oxidase, subunit I
UYEDRAFT_00600	0.000149038	0.000121111	0.000106396	0.000118414	7.26731e-05	7.78875e-05	9.85499e-05	8.05266e-05	0.487615	<0.001	0.812621	<0.001	0.713884	<0.001	0.794524	<0.001	0.643107	<0.001	0.926258	>0.5	0.680041	<0.001	0.933052	0.5-0.1	0.737424	0.02-0.01	0.902473	0.5-0.1	Heme/copper-type cytochrome/quinol oxidase, subunit 3
UYEDRAFT_00601	2.83309e-05	0.000104488	8.0071e-05	6.68538e-05	3.01778e-05	0.000116831	7.00799e-05	8.2602e-05	1.06519	>0.5	3.68813	<0.001	2.82628	<0.001	2.35975	<0.001	1.11813	0.5-0.1	0.875222	0.5-0.1	1.23556	0.05-0.02	0.258302	<0.001	0.43062	<0.001	0.36534	<0.001	Uncharacterized conserved protein
UYEDRAFT_00602	3.43405e-06	2.37473e-06	1.6453e-06	2.18476e-06	1.53968e-06	1.58954e-06	1.095e-06	4.15086e-07	0.448358	0.1-0.05	0.691524	0.5-0.1	0.479112	0.5-0.1	0.636206	0.5-0.1	0.669356	>0.5	0.665533	>0.5	0.189991	0.1-0.05	0.968634	>0.5	1.40611	>0.5	3.70932	0.5-0.1	4-amino-4-deoxy-L-arabinose transferase and related glycosyltransferases of PMT family
UYEDRAFT_00603	5.46015e-05	4.64769e-05	3.1809e-05	2.84019e-05	1.23175e-05	3.13934e-05	3.066e-05	1.28677e-05	0.225589	<0.001	0.851202	0.5-0.1	0.582568	<0.001	0.520168	<0.001	0.675464	0.01-0.001	0.963876	>0.5	0.453055	<0.001	0.392358	<0.001	0.401745	<0.001	0.957243	>0.5	4-amino-4-deoxy-L-arabinose transferase and related glycosyltransferases of PMT family
UYEDRAFT_00604	1.0989e-05	2.71398e-06	5.48432e-07	8.73906e-07	9.23811e-07	7.94771e-07	2.19e-06	4.15086e-07	0.0840671	<0.001	0.246973	<0.001	0.0499075	<0.001	0.0795257	<0.001	0.292843	0.1-0.05	3.9932	0.5-0.1	0.474977	>0.5	1.16236	>0.5	0.421832	0.5-0.1	2.22559	0.5-0.1	hypothetical protein
UYEDRAFT_00605	0.000127232	0.000121111	0.000114622	0.000100062	9.91557e-05	0.00014584	0.000165345	0.000112903	0.779332	<0.001	0.951896	0.5-0.1	0.900894	0.5-0.1	0.786457	0.01-0.001	1.20419	0.02-0.01	1.44252	<0.001	1.12833	0.5-0.1	0.679892	<0.001	0.59969	<0.001	0.878236	0.5-0.1	hypothetical protein
UYEDRAFT_00606	9.44365e-06	6.78495e-06	5.48432e-06	3.93258e-06	2.46349e-06	8.74248e-06	2.19e-06	0	0.260863	<0.001	0.718467	0.5-0.1	0.580741	0.5-0.1	0.416426	0.02-0.01	1.28851	0.5-0.1	0.39932	0.5-0.1	0	0.01-0.001	0.281785	0.01-0.001	1.12488	>0.5	NONE	0.02-0.01	Lipid A core - O-antigen ligase and related enzymes
UYEDRAFT_00607	6.5247e-06	6.10645e-06	4.93589e-06	4.80648e-06	9.23811e-07	7.55032e-06	3.285e-06	1.24526e-06	0.141587	<0.001	0.935897	>0.5	0.756492	0.5-0.1	0.736659	0.5-0.1	1.23645	>0.5	0.665533	>0.5	0.259079	0.05-0.02	0.122354	<0.001	0.281221	0.1-0.05	0.741864	>0.5	hypothetical protein
UYEDRAFT_00608	5.83789e-06	2.37473e-06	3.29059e-06	2.62172e-06	4.61905e-06	9.93463e-06	6.56999e-06	2.49051e-06	0.791219	0.5-0.1	0.406779	0.05-0.02	0.563661	0.5-0.1	0.449086	0.1-0.05	4.18348	<0.001	1.9966	0.5-0.1	0.949955	>0.5	0.464944	0.02-0.01	0.703053	0.5-0.1	1.85466	0.5-0.1	Ketosteroid isomerase-related protein
UYEDRAFT_00609	1.71703e-06	1.35699e-06	2.19373e-06	2.18476e-06	0	3.57647e-06	1.095e-06	1.66034e-06	0	0.02-0.01	0.790313	>0.5	1.27763	>0.5	1.27241	>0.5	2.63559	0.1-0.05	0.49915	>0.5	0.759964	>0.5	0	<0.001	0	0.1-0.05	0	0.05-0.02	Lactoylglutathione lyase and related lyases
UYEDRAFT_00610	6.88528e-05	9.63462e-05	6.96508e-05	0.000155555	5.97398e-05	0.00015498	9.52649e-05	0.000117054	0.867645	0.5-0.1	1.39931	<0.001	1.01159	>0.5	2.25924	<0.001	1.60858	<0.001	1.36775	0.05-0.02	0.752492	<0.001	0.385467	<0.001	0.627091	<0.001	0.51036	<0.001	Uncharacterized protein containing a von Willebrand factor type A (vWA) domain
UYEDRAFT_00611	0.000361262	0.000385385	0.000357577	0.000418164	0.000390464	0.000563492	0.00045552	0.000670363	1.08083	0.05-0.02	1.06677	0.1-0.05	0.9898	>0.5	1.15751	<0.001	1.46215	<0.001	1.2739	<0.001	1.60311	<0.001	0.692936	<0.001	0.857184	0.01-0.001	0.582466	<0.001	Protease subunit of ATP-dependent Clp proteases
UYEDRAFT_00612	0.000432004	0.000430166	0.000377869	0.000408114	0.000465601	0.000469709	0.00044019	0.000625949	1.07777	0.05-0.02	0.995745	>0.5	0.87469	0.01-0.001	0.9447	0.5-0.1	1.09193	0.05-0.02	1.16492	0.02-0.01	1.53376	<0.001	0.991252	>0.5	1.05773	0.5-0.1	0.743831	<0.001	ATP-dependent Clp protease proteolytic subunit ClpP (EC 3.4.21.92)
UYEDRAFT_00613	2.69573e-05	2.57828e-05	2.52279e-05	1.35455e-05	1.78603e-05	2.90091e-05	3.066e-05	2.11694e-05	0.662541	0.01-0.001	0.95643	>0.5	0.935844	>0.5	0.502481	<0.001	1.12514	0.5-0.1	1.21532	0.5-0.1	1.56283	0.05-0.02	0.61568	0.01-0.001	0.58253	0.02-0.01	0.843688	0.5-0.1	DnaJ-class molecular chaperone with C-terminal Zn finger domain
UYEDRAFT_00614	2.0776e-05	2.00156e-05	2.13888e-05	2.00998e-05	6.77461e-06	1.43059e-05	1.095e-05	6.64137e-06	0.326078	<0.001	0.963399	>0.5	1.0295	>0.5	0.967453	>0.5	0.714736	0.5-0.1	0.511949	0.1-0.05	0.330419	<0.001	0.473555	0.01-0.001	0.618687	0.5-0.1	1.02006	>0.5	SnoaL-like polyketide cyclase
UYEDRAFT_00615	2.11194e-05	8.48118e-06	4.93589e-06	1.04869e-05	2.77143e-06	5.96078e-06	2.19e-06	2.07543e-06	0.131227	<0.001	0.401582	<0.001	0.233713	<0.001	0.496551	0.01-0.001	0.702824	0.5-0.1	0.443689	0.5-0.1	0.197907	<0.001	0.464944	0.1-0.05	1.2655	>0.5	1.33535	>0.5	PAS domain S-box
UYEDRAFT_00616	7.21151e-06	4.74946e-06	3.83902e-06	3.05867e-06	2.77143e-06	3.97385e-06	4.38e-06	2.07543e-06	0.384307	0.01-0.001	0.658595	0.5-0.1	0.532346	0.5-0.1	0.424137	0.05-0.02	0.836695	>0.5	1.14091	>0.5	0.678539	>0.5	0.697417	0.5-0.1	0.632748	0.5-0.1	1.33535	>0.5	Uncharacterized protein with an alpha/beta hydrolase fold
UYEDRAFT_00617	1.71703e-06	6.78495e-07	2.19373e-06	8.73906e-07	6.15874e-07	1.19216e-06	1.095e-06	0	0.358686	0.5-0.1	0.395157	0.5-0.1	1.27763	>0.5	0.508965	0.5-0.1	1.75706	>0.5	0.49915	>0.5	0	0.5-0.1	0.516605	0.5-0.1	0.562442	>0.5	NONE	0.5-0.1	Sulfate permease and related transporters (MFS superfamily)
UYEDRAFT_00618	7.38322e-06	1.69624e-06	5.48432e-06	1.31086e-06	1.53968e-06	1.58954e-06	0	8.30171e-07	0.208538	<0.001	0.229742	<0.001	0.742809	0.5-0.1	0.177546	0.01-0.001	0.937099	>0.5	0	0.05-0.02	0.633303	>0.5	0.968634	>0.5	NONE	0.5-0.1	1.85466	0.5-0.1	hypothetical protein
UYEDRAFT_00619	2.40384e-06	6.4457e-06	1.09686e-06	4.36953e-06	6.15874e-07	7.55032e-06	1.314e-05	3.32068e-06	0.256204	0.1-0.05	2.68142	0.01-0.001	0.456297	0.5-0.1	1.81773	0.5-0.1	1.17137	>0.5	11.9796	<0.001	0.759964	>0.5	0.0815692	<0.001	0.0468702	<0.001	0.185466	0.02-0.01	Ca2+/H+ antiporter
UYEDRAFT_00620	1.76854e-05	2.81575e-05	8.22648e-06	5.68039e-06	1.84762e-05	4.88784e-05	6.02249e-05	1.20375e-05	1.04472	>0.5	1.59214	0.01-0.001	0.465157	0.01-0.001	0.321191	<0.001	1.73589	<0.001	7.32087	<0.001	2.11913	0.05-0.02	0.378004	<0.001	0.306787	<0.001	1.53489	0.1-0.05	hypothetical protein
UYEDRAFT_00621	1.15041e-05	1.39091e-05	9.87177e-06	5.68039e-06	8.00636e-06	1.90745e-05	1.752e-05	6.64137e-06	0.695958	0.5-0.1	1.20906	0.5-0.1	0.85811	>0.5	0.493772	0.02-0.01	1.37136	0.5-0.1	1.77476	0.1-0.05	1.16918	>0.5	0.419742	<0.001	0.456984	0.02-0.01	1.20553	>0.5	Cation transport ATPase
UYEDRAFT_00622	1.37362e-06	6.78495e-07	0	0	1.23175e-06	3.97385e-07	2.19e-06	1.24526e-06	0.896715	>0.5	0.493946	0.5-0.1	0	0.5-0.1	0	0.1-0.05	0.585687	>0.5	NONE	0.05-0.02	NONE	0.1-0.05	3.09963	0.5-0.1	0.562442	>0.5	0.989151	>0.5	hypothetical protein
UYEDRAFT_00623	4.39559e-05	1.86586e-05	1.59045e-05	1.48564e-05	2.58667e-05	4.21228e-05	3.8325e-05	3.77728e-05	0.588469	<0.001	0.424485	<0.001	0.361829	<0.001	0.337984	<0.001	2.25756	<0.001	2.40969	<0.001	2.54253	<0.001	0.614078	<0.001	0.674931	0.05-0.02	0.684797	0.02-0.01	hypothetical protein
UYEDRAFT_00624	0	0	0	0	0	1.19216e-06	0	0	NONE	NONE	NONE	NONE	NONE	NONE	NONE	NONE	NONE	0.1-0.05	NONE	NONE	NONE	NONE	0	0.05-0.02	NONE	NONE	NONE	NONE	hypothetical protein
UYEDRAFT_00625	5.15108e-06	6.10645e-06	5.48432e-06	4.36953e-06	8.62223e-06	1.07294e-05	1.752e-05	9.96205e-06	1.67387	0.05-0.02	1.18547	>0.5	1.06469	>0.5	0.848274	>0.5	1.75706	0.1-0.05	3.19456	0.01-0.001	2.27989	0.05-0.02	0.803608	0.5-0.1	0.492137	0.05-0.02	0.865508	>0.5	Predicted transcriptional regulators
UYEDRAFT_00626	2.91895e-05	2.00156e-05	9.32334e-06	1.8352e-05	5.54286e-05	4.09307e-05	5.03699e-05	5.56215e-05	1.89893	<0.001	0.685713	0.02-0.01	0.319408	<0.001	0.628721	0.01-0.001	2.04494	<0.001	5.40256	<0.001	3.03081	<0.001	1.35421	0.02-0.01	1.10043	>0.5	0.996533	>0.5	ATPase, P-type (transporting), HAD superfamily, subfamily IC/heavy metal translocating P-type ATPase
UYEDRAFT_00627	3.09065e-06	1.69624e-06	3.29059e-06	2.18476e-06	1.4473e-05	4.37124e-06	4.38e-06	9.13188e-06	4.68285	<0.001	0.548829	0.5-0.1	1.06469	>0.5	0.706895	0.5-0.1	2.57702	0.1-0.05	1.33107	>0.5	4.1798	0.01-0.001	3.31097	<0.001	3.30435	0.02-0.01	1.58489	0.1-0.05	Uncharacterized conserved protein
UYEDRAFT_00628	0	0	0	0	0	0	0	0	NONE	NONE	NONE	NONE	NONE	NONE	NONE	NONE	NONE	NONE	NONE	NONE	NONE	NONE	NONE	NONE	NONE	NONE	NONE	NONE	hypothetical protein
UYEDRAFT_00629	8.58513e-07	1.35699e-06	1.09686e-06	8.73906e-07	9.23811e-07	2.38431e-06	0	0	1.07606	>0.5	1.58063	0.5-0.1	1.27763	>0.5	1.01793	>0.5	1.75706	0.5-0.1	0	0.5-0.1	0	0.5-0.1	0.387454	0.5-0.1	NONE	0.5-0.1	NONE	0.5-0.1	hypothetical protein
UYEDRAFT_00630	1.32211e-05	9.83817e-06	1.04202e-05	6.11734e-06	4.31112e-06	1.11268e-05	6.56999e-06	3.73577e-06	0.326078	<0.001	0.744126	0.5-0.1	0.788149	0.5-0.1	0.462695	0.01-0.001	1.13098	>0.5	0.630505	0.5-0.1	0.610685	0.5-0.1	0.387454	0.01-0.001	0.656183	0.5-0.1	1.15401	>0.5	ATPase, P-type (transporting), HAD superfamily, subfamily IC/heavy metal translocating P-type ATPase
UYEDRAFT_00631	2.06043e-06	2.03548e-06	5.48432e-07	4.36953e-07	6.15874e-07	0	0	2.07543e-06	0.298905	0.1-0.05	0.987892	>0.5	0.266173	0.5-0.1	0.212069	0.5-0.1	0	0.05-0.02	0	0.5-0.1	4.74977	0.5-0.1	NONE	0.5-0.1	NONE	0.5-0.1	0.296745	0.5-0.1	Universal stress protein UspA and related nucleotide-binding proteins
UYEDRAFT_00632	1.71703e-07	0	5.48432e-07	4.36953e-07	1.23175e-06	0	0	8.30171e-07	7.17372	0.05-0.02	0	0.5-0.1	3.19408	0.5-0.1	2.54482	0.5-0.1	NONE	NONE	0	0.5-0.1	1.89991	>0.5	NONE	0.1-0.05	NONE	0.5-0.1	1.48373	>0.5	calcium/proton exchanger (cax)
UYEDRAFT_00633	2.33516e-05	1.56054e-05	1.86467e-05	6.55429e-06	1.17016e-05	2.54327e-05	3.8325e-05	4.98103e-06	0.501106	<0.001	0.66828	0.02-0.01	0.798519	0.5-0.1	0.280679	<0.001	1.62974	0.02-0.01	2.05532	0.01-0.001	0.759964	0.5-0.1	0.460101	<0.001	0.305326	<0.001	2.34923	0.01-0.001	Oxyanion-translocating ATPase
UYEDRAFT_00634	1.88873e-05	3.12108e-05	2.85185e-05	2.18476e-05	1.72445e-05	6.00052e-05	7.11749e-05	9.54697e-06	0.913019	>0.5	1.65247	<0.001	1.50993	0.02-0.01	1.15674	0.5-0.1	1.92258	<0.001	2.49575	<0.001	0.436979	<0.001	0.287383	<0.001	0.242283	<0.001	1.80628	0.02-0.01	hypothetical protein
UYEDRAFT_00635	5.15108e-06	2.71398e-06	4.38745e-06	3.93258e-06	1.38572e-05	7.94771e-06	5.47499e-06	4.56594e-06	2.69015	<0.001	0.526876	0.5-0.1	0.851754	>0.5	0.763447	0.5-0.1	2.92843	0.01-0.001	1.24788	>0.5	1.16106	>0.5	1.74354	0.05-0.02	2.53099	0.05-0.02	3.0349	<0.001	hypothetical protein
UYEDRAFT_00636	4.1552e-05	6.5814e-05	4.60683e-05	4.58801e-05	2.49429e-05	7.39137e-05	7.99349e-05	4.73198e-05	0.600281	<0.001	1.58389	<0.001	1.10869	0.5-0.1	1.10416	0.5-0.1	1.12307	0.5-0.1	1.73514	<0.001	1.03138	>0.5	0.33746	<0.001	0.31204	<0.001	0.527114	<0.001	hypothetical protein
UYEDRAFT_00637	0.00016535	0.00016691	0.000153012	0.00038146	3.9108e-05	0.000134714	0.00012921	0.000110413	0.236517	<0.001	1.00943	>0.5	0.925387	0.5-0.1	2.30699	<0.001	0.807105	0.01-0.001	0.84444	0.5-0.1	0.289448	<0.001	0.290305	<0.001	0.30267	<0.001	0.354198	<0.001	ATPase, P-type (transporting), HAD superfamily, subfamily IC
UYEDRAFT_00638	1.54532e-06	6.4457e-06	4.38745e-06	1.26716e-05	6.15874e-07	3.17908e-05	1.4235e-05	5.8112e-06	0.39854	0.5-0.1	4.1711	<0.001	2.83918	0.05-0.02	8.19999	<0.001	4.9321	<0.001	3.24448	0.01-0.001	0.458599	0.02-0.01	0.0193727	<0.001	0.0432648	<0.001	0.105981	<0.001	Protein of unknown function (DUF1350)
UYEDRAFT_00639	2.31799e-05	2.95145e-05	1.91951e-05	3.45193e-05	3.35651e-05	6.27869e-05	0.00010512	3.9018e-05	1.44803	0.01-0.001	1.27328	0.1-0.05	0.828094	0.5-0.1	1.48919	0.01-0.001	2.12732	<0.001	5.47639	<0.001	1.13033	0.5-0.1	0.534588	<0.001	0.319303	<0.001	0.860246	0.5-0.1	hypothetical protein
UYEDRAFT_00640	5.13391e-05	2.81575e-05	3.01637e-05	2.53433e-05	4.55747e-05	4.13281e-05	5.03699e-05	4.27538e-05	0.887718	0.5-0.1	0.548462	<0.001	0.587539	<0.001	0.493645	<0.001	1.46775	0.01-0.001	1.66988	0.01-0.001	1.68699	0.01-0.001	1.10275	0.5-0.1	0.904799	>0.5	1.06598	>0.5	Uncharacterized protein conserved in cyanobacteria
UYEDRAFT_00641	5.11674e-05	3.62995e-05	4.00355e-05	4.01997e-05	2.83302e-05	7.15294e-05	7.33649e-05	3.4037e-05	0.553677	<0.001	0.709426	0.01-0.001	0.782442	0.1-0.05	0.78565	0.05-0.02	1.97054	<0.001	1.8325	<0.001	0.846699	0.5-0.1	0.396064	<0.001	0.386154	<0.001	0.832335	0.5-0.1	translation elongation factor EF-G
UYEDRAFT_00642	9.10024e-06	1.18737e-05	6.58118e-06	9.61296e-06	3.69524e-06	9.53725e-06	1.4235e-05	7.05645e-06	0.40606	0.01-0.001	1.30476	0.5-0.1	0.723187	0.5-0.1	1.05634	>0.5	0.803228	0.5-0.1	2.16298	0.05-0.02	0.734056	0.5-0.1	0.387454	0.01-0.001	0.259589	<0.001	0.523668	0.1-0.05	hypothetical protein
UYEDRAFT_00643	0	0	0	0	3.07937e-07	3.97385e-07	0	0	NONE	0.5-0.1	NONE	NONE	NONE	NONE	NONE	NONE	NONE	0.5-0.1	NONE	NONE	NONE	NONE	0.774907	>0.5	NONE	>0.5	NONE	0.5-0.1	ABC-type phosphate transport system, ATPase component
UYEDRAFT_00644	8.58513e-07	3.39247e-07	0	0	0	0	0	0	0	0.1-0.05	0.395157	0.5-0.1	0	0.5-0.1	0	0.5-0.1	0	0.5-0.1	NONE	NONE	NONE	NONE	NONE	NONE	NONE	NONE	NONE	NONE	Response regulators consisting of a CheY-like receiver domain and a winged-helix DNA-binding domain
UYEDRAFT_00645	2.57554e-06	2.03548e-06	5.48432e-07	4.36953e-07	0	1.19216e-06	0	0	0	0.01-0.001	0.790313	>0.5	0.212939	0.1-0.05	0.169655	0.1-0.05	0.585687	0.5-0.1	0	0.5-0.1	0	0.5-0.1	0	0.05-0.02	NONE	NONE	NONE	NONE	Putative glycosyl/glycerophosphate transferases involved in teichoic acid biosynthesis TagF/TagB/EpsJ/RodC
UYEDRAFT_00646	1.71703e-07	2.03548e-06	5.48432e-07	2.18476e-06	6.15874e-07	3.97385e-07	0	8.30171e-07	3.58686	0.5-0.1	11.8547	0.01-0.001	3.19408	0.5-0.1	12.7241	0.01-0.001	0.195229	0.1-0.05	0	0.5-0.1	0.379982	0.5-0.1	1.54981	>0.5	NONE	0.5-0.1	0.741864	>0.5	Putative glycosyl/glycerophosphate transferases involved in teichoic acid biosynthesis TagF/TagB/EpsJ/RodC
UYEDRAFT_00647	5.15108e-07	2.03548e-06	0	2.62172e-06	3.07937e-07	1.19216e-06	1.095e-06	0	0.59781	>0.5	3.95157	0.05-0.02	0	0.5-0.1	5.08965	0.02-0.01	0.585687	0.5-0.1	NONE	0.5-0.1	0	0.02-0.01	0.258302	0.5-0.1	0.281221	0.5-0.1	NONE	0.5-0.1	Putative homoserine kinase type II (protein kinase fold)
UYEDRAFT_00648	5.15108e-07	6.78495e-07	0	1.74781e-06	6.15874e-07	1.98693e-06	1.095e-06	0	1.19562	>0.5	1.31719	>0.5	0	0.5-0.1	3.3931	0.1-0.05	2.92843	0.5-0.1	NONE	0.5-0.1	0	0.05-0.02	0.309963	0.5-0.1	0.562442	>0.5	NONE	0.5-0.1	Predicted sugar nucleotidyltransferases
UYEDRAFT_00649	1.2706e-05	1.32306e-05	1.31624e-05	1.26716e-05	4.31112e-06	5.16601e-06	6.56999e-06	7.88663e-06	0.339298	<0.001	1.04129	>0.5	1.03592	>0.5	0.997296	>0.5	0.390458	0.01-0.001	0.49915	0.5-0.1	0.622384	0.5-0.1	0.834516	>0.5	0.656183	0.5-0.1	0.546636	0.1-0.05	Glycerophosphoryl diester phosphodiesterase
UYEDRAFT_00650	3.53708e-05	2.10333e-05	1.37108e-05	1.44194e-05	4.58826e-05	4.64941e-05	4.0515e-05	3.69426e-05	1.29719	0.02-0.01	0.594653	<0.001	0.387631	<0.001	0.407666	<0.001	2.2105	<0.001	2.95497	<0.001	2.562	<0.001	0.986848	>0.5	1.13249	0.5-0.1	1.242	0.5-0.1	Sugar phosphate permease
UYEDRAFT_00651	2.21496e-05	2.13726e-05	1.75498e-05	1.13608e-05	6.15874e-06	2.30484e-05	7.66499e-06	8.7168e-06	0.278051	<0.001	0.964918	>0.5	0.792329	0.5-0.1	0.51291	0.01-0.001	1.07841	>0.5	0.436756	0.05-0.02	0.767271	0.5-0.1	0.267209	<0.001	0.803489	>0.5	0.706537	0.5-0.1	prevent-host-death family protein
UYEDRAFT_00652	1.39079e-05	1.52661e-05	1.97435e-05	1.26716e-05	2.77143e-06	5.5634e-06	1.4235e-05	9.96205e-06	0.19927	<0.001	1.09766	>0.5	1.41959	0.1-0.05	0.911109	>0.5	0.364427	<0.001	0.720994	0.5-0.1	0.786169	0.5-0.1	0.498155	0.1-0.05	0.194692	<0.001	0.278199	<0.001	Uncharacterized protein conserved in bacteria
UYEDRAFT_00653	4.63597e-05	2.78183e-05	2.90669e-05	3.05867e-05	1.90921e-05	4.3315e-05	5.69399e-05	1.28677e-05	0.411825	<0.001	0.600053	<0.001	0.626986	0.01-0.001	0.659769	0.01-0.001	1.55707	0.01-0.001	1.95893	<0.001	0.420694	<0.001	0.440773	<0.001	0.335302	<0.001	1.48373	0.1-0.05	penicillin-binding protein 1C
UYEDRAFT_00654	4.01784e-05	6.92065e-05	3.83902e-05	4.50062e-05	5.8508e-06	6.91451e-05	7.77449e-05	1.57733e-05	0.14562	<0.001	1.72248	<0.001	0.955493	>0.5	1.12016	0.5-0.1	0.999113	>0.5	2.02512	<0.001	0.350469	<0.001	0.0846163	<0.001	0.0752564	<0.001	0.370932	<0.001	Large extracellular alpha-helical protein
UYEDRAFT_00655	4.29257e-06	2.71398e-06	3.29059e-06	1.31086e-06	1.84762e-06	2.7817e-06	2.19e-06	4.15086e-07	0.430423	0.1-0.05	0.632251	0.5-0.1	0.766579	>0.5	0.305379	0.05-0.02	1.02495	>0.5	0.665533	>0.5	0.316652	0.5-0.1	0.664206	0.5-0.1	0.843664	>0.5	4.45118	0.5-0.1	Uncharacterized conserved protein
UYEDRAFT_00656	3.94916e-06	1.35699e-06	2.19373e-06	1.74781e-06	2.46349e-06	7.94771e-07	7.66499e-06	2.49051e-06	0.623802	0.5-0.1	0.343615	0.05-0.02	0.555492	0.5-0.1	0.442578	0.5-0.1	0.585687	>0.5	3.49405	0.05-0.02	1.42493	>0.5	3.09963	0.5-0.1	0.321396	0.05-0.02	0.989151	>0.5	Uncharacterized conserved protein
UYEDRAFT_00657	4.46427e-06	4.07097e-06	5.48432e-06	3.49562e-06	3.69524e-06	4.37124e-06	5.47499e-06	2.07543e-06	0.827737	>0.5	0.9119	>0.5	1.22849	>0.5	0.783022	>0.5	1.07376	>0.5	0.9983	>0.5	0.593722	0.5-0.1	0.845354	>0.5	0.674931	0.5-0.1	1.78047	0.5-0.1	hypothetical protein
UYEDRAFT_00658	1.47664e-05	8.82043e-06	1.04202e-05	8.30211e-06	1.20095e-05	8.34509e-06	3.285e-06	9.13188e-06	0.8133	0.5-0.1	0.59733	0.02-0.01	0.705668	0.5-0.1	0.562228	0.05-0.02	0.946109	>0.5	0.315253	0.05-0.02	1.09995	>0.5	1.43911	0.5-0.1	3.65588	0.05-0.02	1.31512	0.5-0.1	Protein related to penicillin acylase
UYEDRAFT_00659	1.75137e-05	2.27296e-05	1.6453e-05	1.13608e-05	2.15556e-06	5.5634e-06	6.56999e-06	2.49051e-06	0.123079	<0.001	1.29782	0.1-0.05	0.939435	>0.5	0.64868	0.05-0.02	0.244765	<0.001	0.39932	0.05-0.02	0.21922	<0.001	0.387454	0.05-0.02	0.328091	0.05-0.02	0.865508	>0.5	ABC-type multidrug transport system, ATPase and permease components
UYEDRAFT_00660	2.31799e-05	2.91753e-05	1.20655e-05	1.17977e-05	3.04857e-05	2.66248e-05	2.409e-05	4.15086e-05	1.31518	0.05-0.02	1.25865	0.1-0.05	0.520516	0.01-0.001	0.508965	0.01-0.001	0.912582	>0.5	1.9966	0.02-0.01	3.51835	<0.001	1.14501	0.5-0.1	1.2655	0.5-0.1	0.734445	0.05-0.02	calcium/proton exchanger (cax)
UYEDRAFT_00661	1.03022e-06	1.69624e-06	2.74216e-06	1.31086e-06	0	1.19216e-06	4.38e-06	1.66034e-06	0	0.1-0.05	1.64649	0.5-0.1	2.66173	0.1-0.05	1.27241	>0.5	0.702824	>0.5	1.59728	0.5-0.1	1.26661	>0.5	0	0.05-0.02	0	<0.001	0	0.05-0.02	ABC-type Fe3+-hydroxamate transport system, periplasmic component
UYEDRAFT_00662	3.43405e-07	1.35699e-06	1.6453e-06	1.31086e-06	9.23811e-07	2.7817e-06	1.095e-06	1.66034e-06	2.69015	0.5-0.1	3.95157	0.1-0.05	4.79112	0.1-0.05	3.81723	0.5-0.1	2.0499	0.5-0.1	0.665533	>0.5	1.26661	>0.5	0.332103	0.1-0.05	0.843664	>0.5	0.556398	0.5-0.1	Outer membrane receptor for monomeric catechols
UYEDRAFT_00663	5.15108e-07	6.78495e-07	5.48432e-07	0	1.23175e-06	7.94771e-07	1.095e-06	4.15086e-07	2.39124	0.5-0.1	1.31719	>0.5	1.06469	>0.5	0	0.5-0.1	1.17137	>0.5	1.9966	>0.5	NONE	0.5-0.1	1.54981	>0.5	1.12488	>0.5	2.96745	0.5-0.1	Outer membrane receptor for monomeric catechols
UYEDRAFT_00664	3.43405e-07	6.78495e-07	5.48432e-07	0	1.23175e-06	2.38431e-06	1.095e-06	4.15086e-07	3.58686	0.5-0.1	1.97578	0.5-0.1	1.59704	>0.5	0	0.5-0.1	3.51412	0.5-0.1	1.9966	>0.5	NONE	0.5-0.1	0.516605	0.5-0.1	1.12488	>0.5	2.96745	0.5-0.1	hypothetical protein
UYEDRAFT_00665	1.03022e-06	2.71398e-06	2.19373e-06	8.73906e-07	1.84762e-06	2.38431e-06	2.19e-06	1.24526e-06	1.79343	0.5-0.1	2.63438	0.1-0.05	2.12939	0.5-0.1	0.848274	>0.5	0.87853	>0.5	0.9983	>0.5	1.42493	>0.5	0.774907	>0.5	0.843664	>0.5	1.48373	>0.5	hypothetical protein
UYEDRAFT_00666	4.72182e-05	4.34237e-05	3.29059e-05	4.06366e-05	6.22032e-05	4.49045e-05	5.36549e-05	5.43762e-05	1.31736	0.01-0.001	0.919637	0.5-0.1	0.69689	0.02-0.01	0.860613	0.5-0.1	1.0341	>0.5	1.63056	0.02-0.01	1.33811	0.05-0.02	1.38523	0.01-0.001	1.15932	0.5-0.1	1.14394	0.5-0.1	Dynamin family
UYEDRAFT_00667	5.23693e-05	2.17118e-05	2.24857e-05	2.53433e-05	4.18794e-05	3.41751e-05	2.847e-05	3.65275e-05	0.799694	0.05-0.02	0.414591	<0.001	0.429368	<0.001	0.483934	<0.001	1.57403	0.01-0.001	1.26614	0.5-0.1	1.44131	0.05-0.02	1.22543	0.5-0.1	1.471	0.1-0.05	1.14652	0.5-0.1	hypothetical protein
UYEDRAFT_00668	3.60576e-06	2.37473e-06	3.29059e-06	2.62172e-06	6.46667e-06	6.35817e-06	6.56999e-06	5.39611e-06	1.79343	0.1-0.05	0.658595	0.5-0.1	0.912594	>0.5	0.727092	0.5-0.1	2.67743	0.05-0.02	1.9966	0.5-0.1	2.05824	0.5-0.1	1.01707	>0.5	0.984274	>0.5	1.1984	>0.5	hypothetical protein
UYEDRAFT_00669	1.20192e-06	1.69624e-06	1.09686e-06	4.36953e-07	1.84762e-06	5.16601e-06	0	8.30171e-07	1.53723	0.5-0.1	1.41127	>0.5	0.912594	>0.5	0.363546	0.5-0.1	3.04557	0.05-0.02	0	0.5-0.1	1.89991	>0.5	0.35765	0.05-0.02	NONE	0.5-0.1	2.22559	0.5-0.1	Predicted transcriptional regulator
UYEDRAFT_00670	0	0	0	0	0	0	0	0	NONE	NONE	NONE	NONE	NONE	NONE	NONE	NONE	NONE	NONE	NONE	NONE	NONE	NONE	NONE	NONE	NONE	NONE	NONE	NONE	hypothetical protein
UYEDRAFT_00671	2.40384e-06	2.03548e-06	1.6453e-06	2.18476e-06	6.15874e-07	1.58954e-06	1.095e-06	8.30171e-07	0.256204	0.1-0.05	0.846764	>0.5	0.684445	>0.5	0.908865	>0.5	0.780916	>0.5	0.665533	>0.5	0.379982	0.5-0.1	0.387454	0.5-0.1	0.562442	>0.5	0.741864	>0.5	CRISPR-associated helicase Cas3, subtype CYANO
UYEDRAFT_00672	6.86811e-07	3.39247e-07	5.48432e-07	4.36953e-07	0	1.19216e-06	0	0	0	0.5-0.1	0.493946	>0.5	0.798519	>0.5	0.636206	>0.5	3.51412	0.5-0.1	0	0.5-0.1	0	0.5-0.1	0	0.05-0.02	NONE	NONE	NONE	NONE	hypothetical protein
UYEDRAFT_00673	5.15108e-07	0	5.48432e-07	4.36953e-07	0	3.97385e-07	1.095e-06	2.07543e-06	0	0.5-0.1	0	0.5-0.1	1.06469	>0.5	0.848274	>0.5	NONE	0.5-0.1	1.9966	>0.5	4.74977	0.5-0.1	0	0.5-0.1	0	0.1-0.05	0	0.01-0.001	Uncharacterized conserved protein
UYEDRAFT_00674	6.86811e-07	1.01774e-06	1.09686e-06	4.36953e-07	6.15874e-07	7.94771e-07	0	0	0.896715	>0.5	1.48184	>0.5	1.59704	>0.5	0.636206	>0.5	0.780916	>0.5	0	0.5-0.1	0	0.5-0.1	0.774907	>0.5	NONE	0.5-0.1	NONE	0.5-0.1	Uncharacterized conserved protein
UYEDRAFT_00675	9.10024e-06	2.71398e-06	4.38745e-06	2.62172e-06	7.08255e-06	6.35817e-06	4.38e-06	4.56594e-06	0.778281	0.5-0.1	0.298231	<0.001	0.482125	0.05-0.02	0.288093	0.01-0.001	2.34275	0.05-0.02	0.9983	>0.5	1.74158	0.5-0.1	1.11393	>0.5	1.61702	0.5-0.1	1.55117	0.5-0.1	CRISPR type I-D/CYANO-associated protein Csc3/Cas10d
UYEDRAFT_00676	1.78571e-05	7.46344e-06	7.12961e-06	1.39825e-05	8.3143e-06	5.96078e-06	8.75999e-06	9.96205e-06	0.465602	<0.001	0.417954	<0.001	0.39926	0.01-0.001	0.783022	0.5-0.1	0.798664	>0.5	1.22868	>0.5	0.712466	0.5-0.1	1.39483	0.5-0.1	0.949121	>0.5	0.834597	>0.5	CRISPR type I-D/CYANO-associated protein Csc2
UYEDRAFT_00677	6.00959e-06	5.42796e-06	2.19373e-06	3.05867e-06	9.23811e-07	3.17908e-06	2.19e-06	2.07543e-06	0.153723	<0.001	0.903215	>0.5	0.365037	0.05-0.02	0.508965	0.1-0.05	0.585687	0.5-0.1	0.9983	>0.5	0.678539	>0.5	0.29059	0.1-0.05	0.421832	0.5-0.1	0.445118	0.5-0.1	CRISPR type I-D/CYANO-associated protein Csc1
UYEDRAFT_00678	3.60576e-06	4.74946e-06	3.29059e-06	2.18476e-06	3.07937e-07	2.38431e-06	1.095e-06	0	0.0854015	0.01-0.001	1.31719	0.5-0.1	0.912594	>0.5	0.60591	0.5-0.1	0.502017	0.5-0.1	0.332767	0.5-0.1	0	0.05-0.02	0.129151	0.05-0.02	0.281221	0.5-0.1	NONE	0.5-0.1	2OG-Fe(II) oxygenase superfamily
UYEDRAFT_00679	1.54532e-06	2.03548e-06	1.6453e-06	4.36953e-07	9.23811e-07	0	2.19e-06	8.30171e-07	0.59781	0.5-0.1	1.31719	>0.5	1.06469	>0.5	0.282758	0.5-0.1	0	0.05-0.02	1.33107	>0.5	1.89991	>0.5	NONE	0.5-0.1	0.421832	0.5-0.1	1.1128	>0.5	CRISPR-associated protein, Cas6 family
UYEDRAFT_00680	5.15108e-07	0	0	0	0	0	0	0	0	0.5-0.1	0	0.5-0.1	0	0.5-0.1	0	0.5-0.1	NONE	NONE	NONE	NONE	NONE	NONE	NONE	NONE	NONE	NONE	NONE	NONE	four helix bundle protein
UYEDRAFT_00681	2.23213e-06	1.01774e-06	1.09686e-06	4.36953e-07	3.07937e-07	7.94771e-07	0	4.15086e-07	0.137956	0.05-0.02	0.45595	0.5-0.1	0.491397	0.5-0.1	0.195756	0.1-0.05	0.780916	>0.5	0	0.5-0.1	0.949955	>0.5	0.387454	0.5-0.1	NONE	>0.5	0.741864	>0.5	CRISPR-associated exonuclease, Cas4 family
UYEDRAFT_00682	2.57554e-06	6.78495e-07	5.48432e-07	0	6.15874e-07	0	0	0	0.239124	0.05-0.02	0.263438	0.1-0.05	0.212939	0.1-0.05	0	0.02-0.01	0	0.5-0.1	0	0.5-0.1	NONE	NONE	NONE	0.5-0.1	NONE	0.5-0.1	NONE	0.5-0.1	CRISPR-associated protein, Cas1 family
UYEDRAFT_00683	3.43405e-07	0	5.48432e-07	8.73906e-07	3.07937e-07	0	0	0	0.896715	>0.5	0	0.5-0.1	1.59704	>0.5	2.54482	0.5-0.1	NONE	NONE	0	0.5-0.1	0	0.5-0.1	NONE	0.5-0.1	NONE	>0.5	NONE	0.5-0.1	CRISPR-associated protein, Cas2 family
UYEDRAFT_00684	3.88048e-05	3.4264e-05	2.13888e-05	1.74781e-05	9.23811e-06	2.62274e-05	1.314e-05	1.03771e-05	0.238066	<0.001	0.882983	0.5-0.1	0.55119	<0.001	0.450411	<0.001	0.765452	0.1-0.05	0.614338	0.5-0.1	0.593722	0.05-0.02	0.352231	<0.001	0.703053	0.5-0.1	0.890236	>0.5	Uncharacterized protein conserved in cyanobacteria
UYEDRAFT_00685	1.03022e-05	1.93371e-05	1.26139e-05	2.00998e-05	3.17175e-05	2.7817e-05	2.409e-05	3.94331e-05	3.07872	<0.001	1.87699	<0.001	1.2244	0.5-0.1	1.95103	<0.001	1.43853	0.05-0.02	1.90979	0.05-0.02	1.96186	<0.001	1.14022	0.5-0.1	1.31663	0.5-0.1	0.804336	0.5-0.1	zinc-binding alcohol dehydrogenase family protein
UYEDRAFT_00686	3.43405e-07	1.35699e-06	1.09686e-06	0	3.07937e-07	4.76862e-06	0	0	0.896715	>0.5	3.95157	0.1-0.05	3.19408	0.5-0.1	0	0.5-0.1	3.51412	0.05-0.02	0	0.5-0.1	NONE	NONE	0.0645756	<0.001	NONE	>0.5	NONE	0.5-0.1	CemA family
UYEDRAFT_00687	5.83789e-06	8.48118e-06	8.22648e-06	4.80648e-06	2.15556e-06	7.15294e-06	3.285e-06	2.9056e-06	0.369236	0.02-0.01	1.45278	0.5-0.1	1.40915	0.5-0.1	0.823325	>0.5	0.843389	>0.5	0.39932	0.5-0.1	0.604517	0.5-0.1	0.301353	0.01-0.001	0.656183	>0.5	0.741864	>0.5	hypothetical protein
UYEDRAFT_00688	5.32278e-06	9.49892e-06	7.12961e-06	3.05867e-06	2.77143e-06	3.57647e-06	7.66499e-06	8.30171e-06	0.520673	0.1-0.05	1.78458	0.05-0.02	1.33945	0.5-0.1	0.574637	0.5-0.1	0.376513	0.01-0.001	1.07509	>0.5	2.71416	0.02-0.01	0.774907	>0.5	0.36157	0.05-0.02	0.333839	0.01-0.001	pyruvate:ferredoxin (flavodoxin) oxidoreductase, homodimeric
UYEDRAFT_00689	1.87156e-05	2.6122e-05	2.46794e-05	1.48564e-05	4.18794e-05	4.64941e-05	5.25599e-05	3.56974e-05	2.23768	<0.001	1.39574	0.05-0.02	1.31866	0.5-0.1	0.793798	0.5-0.1	1.77988	<0.001	2.12971	<0.001	2.40283	<0.001	0.900747	0.5-0.1	0.796793	0.5-0.1	1.17318	0.5-0.1	Protein of unknown function (DUF433)
UYEDRAFT_00690	0.000141655	8.44726e-05	4.11324e-05	6.33582e-05	0.000162899	0.000110871	0.00012264	0.000138223	1.14997	0.02-0.01	0.596327	<0.001	0.290371	<0.001	0.447272	<0.001	1.3125	0.01-0.001	2.98159	<0.001	2.18162	<0.001	1.46927	<0.001	1.32827	0.01-0.001	1.17852	0.02-0.01	Protein-arginine deiminase (PAD)/Protein-arginine deiminase (PAD) middle domain
UYEDRAFT_00691	1.01305e-05	6.78495e-07	1.09686e-06	1.31086e-06	0	7.94771e-07	0	0	0	<0.001	0.0669757	<0.001	0.108274	<0.001	0.129398	<0.001	1.17137	>0.5	0	0.5-0.1	0	0.1-0.05	0	0.5-0.1	NONE	NONE	NONE	NONE	Short-chain dehydrogenases of various substrate specificities
UYEDRAFT_00692	2.12911e-05	4.41022e-06	4.38745e-06	5.24344e-06	4.00318e-06	3.17908e-06	1.095e-05	2.49051e-06	0.188021	<0.001	0.207139	<0.001	0.20607	<0.001	0.246273	<0.001	0.720845	0.5-0.1	2.49575	0.05-0.02	0.474977	0.5-0.1	1.25922	>0.5	0.365588	0.02-0.01	1.60737	0.5-0.1	Alpha/beta hydrolase family
UYEDRAFT_00693	5.15108e-06	4.07097e-06	5.48432e-06	5.24344e-06	5.54286e-06	5.96078e-06	7.66499e-06	4.98103e-06	1.07606	>0.5	0.790313	0.5-0.1	1.06469	>0.5	1.01793	>0.5	1.46422	0.5-0.1	1.39762	0.5-0.1	0.949955	>0.5	0.929889	>0.5	0.72314	0.5-0.1	1.1128	>0.5	hypothetical protein
UYEDRAFT_00694	9.59818e-05	4.37629e-05	4.16808e-05	4.71909e-05	4.8962e-05	3.69568e-05	4.599e-05	4.3584e-05	0.510117	<0.001	0.45595	<0.001	0.434257	<0.001	0.491665	<0.001	0.844479	0.5-0.1	1.10338	>0.5	0.923567	>0.5	1.32484	0.05-0.02	1.06462	>0.5	1.12339	0.5-0.1	SPFH domain, Band 7 family protein
UYEDRAFT_00695	1.11607e-05	1.28914e-05	1.42592e-05	7.86515e-06	5.54286e-06	2.7817e-06	2.19e-06	4.98103e-06	0.496642	0.01-0.001	1.15507	0.5-0.1	1.27763	0.5-0.1	0.70472	0.5-0.1	0.215779	<0.001	0.153585	0.01-0.001	0.633303	0.5-0.1	1.99262	0.5-0.1	2.53099	0.5-0.1	1.1128	>0.5	dihydropteroate synthase
UYEDRAFT_00696	0.000152987	0.00013061	0.00012943	6.33582e-05	4.68064e-05	3.33804e-05	3.066e-05	2.11694e-05	0.30595	<0.001	0.853734	0.01-0.001	0.846018	0.05-0.02	0.414141	<0.001	0.255572	<0.001	0.236885	<0.001	0.334122	<0.001	1.40221	0.02-0.01	1.52663	0.05-0.02	2.21104	<0.001	triosephosphate isomerase (EC 5.3.1.1)
UYEDRAFT_00697	2.50686e-05	4.24059e-05	3.56481e-05	3.23345e-05	4.12635e-05	8.54379e-05	6.67949e-05	5.89421e-05	1.64603	<0.001	1.6916	<0.001	1.42202	0.02-0.01	1.28984	0.1-0.05	2.01476	<0.001	1.87373	<0.001	1.82289	<0.001	0.482966	<0.001	0.617765	0.01-0.001	0.700068	0.01-0.001	small GTP-binding protein domain
UYEDRAFT_00698	3.60576e-06	5.7672e-06	8.77491e-06	4.80648e-06	0	3.97385e-06	1.095e-06	1.24526e-06	0	<0.001	1.59944	0.5-0.1	2.43358	0.01-0.001	1.333	0.5-0.1	0.689043	0.5-0.1	0.124788	0.02-0.01	0.259079	0.05-0.02	0	<0.001	0	0.1-0.05	0	0.05-0.02	Succinylglutamate desuccinylase
UYEDRAFT_00699	0.00108911	0.000361298	0.000430519	0.000441759	0.000451743	0.000195514	0.000163155	0.000331653	0.414782	<0.001	0.331737	<0.001	0.395294	<0.001	0.405615	<0.001	0.541142	<0.001	0.378972	<0.001	0.750756	<0.001	2.31055	<0.001	2.7688	<0.001	1.3621	<0.001	Conserved TM helix
UYEDRAFT_00700	5.66619e-06	1.15344e-05	6.03275e-06	5.24344e-06	3.07937e-06	6.75555e-06	6.56999e-06	2.49051e-06	0.543464	0.1-0.05	2.03566	0.01-0.001	1.06469	>0.5	0.92539	>0.5	0.585687	0.1-0.05	1.08905	>0.5	0.474977	0.5-0.1	0.455828	0.05-0.02	0.468702	0.5-0.1	1.23644	>0.5	Polyketide cyclase / dehydrase and lipid transport
UYEDRAFT_00701	3.82897e-05	8.27763e-05	1.59045e-05	1.17977e-05	4.8654e-05	2.86117e-05	3.8325e-05	2.49051e-05	1.27068	0.05-0.02	2.16184	<0.001	0.415373	<0.001	0.308118	<0.001	0.345651	<0.001	2.40969	<0.001	2.11101	<0.001	1.70049	<0.001	1.26951	0.5-0.1	1.95357	<0.001	Uncharacterized conserved protein
UYEDRAFT_00702	9.61535e-06	7.12419e-06	6.58118e-06	5.24344e-06	7.08255e-06	9.53725e-06	2.2995e-05	7.05645e-06	0.736588	0.5-0.1	0.740919	0.5-0.1	0.684445	0.5-0.1	0.545319	0.1-0.05	1.33871	0.5-0.1	3.49405	<0.001	1.34577	0.5-0.1	0.74262	0.5-0.1	0.308004	<0.001	1.0037	>0.5	two component transcriptional regulator, LuxR family
UYEDRAFT_00703	4.97938e-06	1.69624e-06	2.19373e-06	2.62172e-06	6.15874e-07	4.37124e-06	6.56999e-06	0	0.123685	<0.001	0.340652	0.02-0.01	0.440562	0.5-0.1	0.526515	0.5-0.1	2.57702	0.1-0.05	2.9949	0.1-0.05	0	0.02-0.01	0.140892	0.01-0.001	0.0937404	<0.001	NONE	0.5-0.1	His Kinase A (phospho-acceptor) domain/Histidine kinase-, DNA gyrase B-, and HSP90-like ATPase
UYEDRAFT_00704	1.71703e-07	0	0	0	0	0	1.095e-06	0	0	0.5-0.1	0	0.5-0.1	0	>0.5	0	>0.5	NONE	NONE	NONE	0.5-0.1	NONE	NONE	NONE	NONE	0	0.1-0.05	NONE	NONE	hypothetical protein
UYEDRAFT_00705	2.23213e-06	3.73172e-06	5.48432e-07	1.74781e-06	9.23811e-07	0	2.19e-06	4.15086e-07	0.413869	0.5-0.1	1.67182	0.5-0.1	0.245698	0.5-0.1	0.783022	>0.5	0	0.01-0.001	3.9932	0.5-0.1	0.237489	0.5-0.1	NONE	0.5-0.1	0.421832	0.5-0.1	2.22559	0.5-0.1	K+-transporting ATPase, KdpA
UYEDRAFT_00706	3.09065e-06	4.41022e-06	1.09686e-06	1.74781e-06	4.92699e-06	3.17908e-06	6.56999e-06	4.15086e-07	1.59416	0.5-0.1	1.42695	0.5-0.1	0.354898	0.5-0.1	0.565516	0.5-0.1	0.720845	0.5-0.1	5.9898	0.02-0.01	0.237489	0.5-0.1	1.54981	0.5-0.1	0.749923	>0.5	11.8698	0.01-0.001	K+-transporting ATPase, B subunit
UYEDRAFT_00707	1.03022e-06	3.39247e-07	5.48432e-07	0	0	0	0	4.15086e-07	0	0.1-0.05	0.329297	0.5-0.1	0.532346	>0.5	0	0.5-0.1	0	0.5-0.1	0	0.5-0.1	NONE	0.5-0.1	NONE	NONE	NONE	NONE	0	0.5-0.1	F subunit of K+-transporting ATPase (Potass_KdpF)
UYEDRAFT_00708	5.15108e-07	1.35699e-06	0	4.36953e-07	6.15874e-07	3.97385e-07	0	0	1.19562	>0.5	2.63438	0.5-0.1	0	0.5-0.1	0.848274	>0.5	0.292843	0.5-0.1	NONE	NONE	0	0.5-0.1	1.54981	>0.5	NONE	0.5-0.1	NONE	0.5-0.1	K+-transporting ATPase, C subunit
UYEDRAFT_00709	1.80288e-05	5.39403e-05	2.24857e-05	1.79151e-05	2.34032e-05	5.12627e-05	5.47499e-05	4.73198e-05	1.2981	0.1-0.05	2.9919	<0.001	1.24721	0.5-0.1	0.993693	>0.5	0.95036	>0.5	2.43488	<0.001	2.64134	<0.001	0.456535	<0.001	0.427456	<0.001	0.494576	<0.001	Glucose/sorbosone dehydrogenases
UYEDRAFT_00710	2.19779e-05	1.11952e-05	5.48432e-06	1.09238e-05	7.08255e-06	9.93463e-06	7.66499e-06	1.32827e-05	0.322257	<0.001	0.509382	<0.001	0.249537	<0.001	0.497036	0.01-0.001	0.887404	>0.5	1.39762	0.5-0.1	1.21594	0.5-0.1	0.712915	0.5-0.1	0.924012	>0.5	0.533214	0.02-0.01	Type IV pilus biogenesis
UYEDRAFT_00711	0.000145947	0.000174712	0.000145334	0.000156866	0.000134876	0.000241213	0.00022557	0.000259844	0.924144	0.5-0.1	1.19709	0.01-0.001	0.995801	>0.5	1.07481	0.5-0.1	1.38063	<0.001	1.55207	<0.001	1.65647	<0.001	0.559159	<0.001	0.597936	<0.001	0.519068	<0.001	glucose-inhibited division protein A
UYEDRAFT_00712	6.00959e-06	1.11952e-05	1.09686e-05	7.86515e-06	3.38731e-06	4.37124e-06	8.75999e-06	1.66034e-06	0.56365	0.1-0.05	1.86288	0.01-0.001	1.82519	0.05-0.02	1.30877	0.5-0.1	0.390458	0.01-0.001	0.79864	>0.5	0.211101	0.01-0.001	0.774907	>0.5	0.386679	0.05-0.02	2.04012	0.5-0.1	D-alanyl-D-alanine carboxypeptidase
UYEDRAFT_00713	2.74724e-05	6.88672e-05	1.86467e-05	2.14107e-05	1.72445e-05	6.47738e-05	4.70849e-05	2.94711e-05	0.627701	0.01-0.001	2.50678	<0.001	0.678742	0.05-0.02	0.779352	0.5-0.1	0.940561	>0.5	2.52511	<0.001	1.37647	0.1-0.05	0.266226	<0.001	0.366242	<0.001	0.585132	0.01-0.001	Peptidase family M48
UYEDRAFT_00714	1.7342e-05	3.49425e-05	1.75498e-05	1.70412e-05	1.07778e-05	3.57647e-05	2.9565e-05	1.78487e-05	0.621486	0.02-0.01	2.01491	<0.001	1.01199	>0.5	0.982654	>0.5	1.02353	>0.5	1.68463	0.05-0.02	1.04739	>0.5	0.301353	<0.001	0.364546	<0.001	0.603842	0.05-0.02	Uncharacterized conserved protein
UYEDRAFT_00715	8.55079e-05	7.46344e-05	1.26139e-05	5.37452e-05	0.000149349	0.000255916	0.000165345	0.000188449	1.74661	<0.001	0.872836	0.1-0.05	0.147518	<0.001	0.628541	<0.001	3.42893	<0.001	13.1081	<0.001	3.50634	<0.001	0.583587	<0.001	0.90326	0.5-0.1	0.79252	<0.001	CAAD domains of cyanobacterial aminoacyl-tRNA synthetase
UYEDRAFT_00716	4.46427e-06	4.10489e-05	3.29059e-06	6.94755e-05	3.38731e-06	0.000113652	3.8325e-05	0.000100036	0.758759	0.5-0.1	9.19499	<0.001	0.737095	0.5-0.1	15.5626	<0.001	2.7687	<0.001	11.6468	<0.001	1.43987	<0.001	0.0298041	<0.001	0.0883838	<0.001	0.033861	<0.001	Response regulators consisting of a CheY-like receiver domain and a winged-helix DNA-binding domain
UYEDRAFT_00717	2.06043e-06	5.42796e-06	4.38745e-06	3.93258e-06	5.23493e-06	1.47033e-05	1.533e-05	7.05645e-06	2.54069	0.02-0.01	2.63438	0.01-0.001	2.12939	0.1-0.05	1.90862	0.5-0.1	2.7088	<0.001	3.49405	0.01-0.001	1.79436	0.5-0.1	0.356039	<0.001	0.341483	0.01-0.001	0.741864	0.5-0.1	Response regulator containing CheY-like receiver, AAA-type ATPase, and DNA-binding domains
UYEDRAFT_00718	3.14216e-05	2.30688e-05	1.42592e-05	2.27216e-05	2.15556e-05	2.74196e-05	2.5185e-05	2.32448e-05	0.686012	0.01-0.001	0.734171	0.05-0.02	0.453803	<0.001	0.723119	0.05-0.02	1.1886	0.5-0.1	1.76622	0.05-0.02	1.02303	>0.5	0.786138	0.5-0.1	0.855891	>0.5	0.92733	>0.5	PAS domain S-box
UYEDRAFT_00719	5.83789e-06	6.78495e-06	7.12961e-06	4.80648e-06	1.53968e-06	9.13986e-06	6.56999e-06	2.9056e-06	0.26374	0.01-0.001	1.16223	>0.5	1.22127	>0.5	0.823325	>0.5	1.34708	0.5-0.1	0.921508	>0.5	0.604517	0.5-0.1	0.168458	<0.001	0.234351	0.01-0.001	0.529903	0.5-0.1	carbohydrate kinase, thermoresistant glucokinase family
UYEDRAFT_00720	2.98763e-05	3.79957e-05	3.1809e-05	1.74781e-05	1.29333e-05	2.38431e-05	3.3945e-05	3.73577e-05	0.432897	<0.001	1.27177	0.05-0.02	1.06469	>0.5	0.585017	0.01-0.001	0.627522	0.01-0.001	1.06715	>0.5	2.1374	<0.001	0.542435	0.01-0.001	0.381009	<0.001	0.346203	<0.001	3-isopropylmalate dehydratase, small subunit
UYEDRAFT_00721	0.000165178	0.000213726	0.000236374	0.000121473	6.46667e-05	0.000183989	0.000174105	0.000148186	0.391497	<0.001	1.29391	<0.001	1.43103	<0.001	0.735406	<0.001	0.860867	0.02-0.01	0.736565	<0.001	1.21991	0.02-0.01	0.35147	<0.001	0.371424	<0.001	0.43639	<0.001	3-isopropylmalate dehydratase, large subunit
UYEDRAFT_00722	7.64077e-05	7.39559e-05	3.94871e-05	6.77277e-05	0.000185378	0.000852392	0.000826724	0.000488141	2.42617	<0.001	0.967912	>0.5	0.516795	<0.001	0.886399	0.5-0.1	11.5257	<0.001	20.9366	<0.001	7.2074	<0.001	0.21748	<0.001	0.224232	<0.001	0.379764	<0.001	Uncharacterized protein conserved in bacteria
UYEDRAFT_00723	2.24931e-05	2.95145e-05	2.13888e-05	2.22846e-05	1.29333e-05	6.83503e-05	9.85499e-05	2.73956e-05	0.574993	0.01-0.001	1.31216	0.05-0.02	0.950909	>0.5	0.990733	>0.5	2.31582	<0.001	4.60754	<0.001	1.22935	0.5-0.1	0.189222	<0.001	0.131237	<0.001	0.472095	<0.001	Uncharacterized conserved protein
UYEDRAFT_00724	1.87156e-05	2.34081e-05	2.19373e-05	1.74781e-05	6.77461e-06	1.0332e-05	7.66499e-06	4.56594e-06	0.361977	<0.001	1.25073	0.5-0.1	1.17214	0.5-0.1	0.93388	>0.5	0.441387	<0.001	0.349405	0.01-0.001	0.261238	<0.001	0.655691	0.5-0.1	0.883838	>0.5	1.48373	0.5-0.1	sugar fermentation stimulation protein
UYEDRAFT_00725	2.5412e-05	3.35855e-05	2.46794e-05	2.31585e-05	2.61746e-05	3.65595e-05	4.161e-05	3.32068e-05	1.03001	>0.5	1.32164	0.05-0.02	0.971172	>0.5	0.911322	>0.5	1.08855	>0.5	1.68602	0.02-0.01	1.43389	0.05-0.02	0.715947	0.05-0.02	0.629047	0.02-0.01	0.78823	0.5-0.1	Tetratricopeptide repeat/TPR repeat
UYEDRAFT_00726	2.19779e-05	1.76409e-05	1.53561e-05	1.48564e-05	1.26254e-05	2.10614e-05	1.533e-05	1.78487e-05	0.574458	0.01-0.001	0.802662	0.5-0.1	0.698705	0.1-0.05	0.675969	0.05-0.02	1.1939	0.5-0.1	0.9983	>0.5	1.20141	0.5-0.1	0.599457	0.02-0.01	0.823576	>0.5	0.707358	0.5-0.1	Uncharacterized protein conserved in cyanobacteria
UYEDRAFT_00727	6.28432e-05	5.12263e-05	4.93589e-05	4.19475e-05	4.8654e-05	4.09307e-05	4.599e-05	6.59986e-05	0.774213	0.01-0.001	0.815146	0.05-0.02	0.785429	0.05-0.02	0.667495	<0.001	0.799016	0.1-0.05	0.931747	>0.5	1.57336	<0.001	1.18869	0.5-0.1	1.05793	>0.5	0.737198	0.01-0.001	N-acyl-D-glucosamine 2-epimerase
UYEDRAFT_00728	0.000231455	0.000143162	0.000195242	0.000125842	0.000195232	0.000132727	0.000202575	0.000249881	0.843498	<0.001	0.618532	<0.001	0.84354	0.01-0.001	0.543701	<0.001	0.927106	0.5-0.1	1.03756	>0.5	1.98567	<0.001	1.47093	<0.001	0.963753	>0.5	0.781298	<0.001	hypothetical protein
UYEDRAFT_00729	0.000193166	9.1936e-05	0.000109686	7.60298e-05	0.000241115	0.000127958	0.00011607	0.000151506	1.24823	<0.001	0.475944	<0.001	0.567836	<0.001	0.393599	<0.001	1.39182	<0.001	1.0582	>0.5	1.99272	<0.001	1.88432	<0.001	2.07732	<0.001	1.59145	<0.001	Mannosyl oligosaccharide glucosidase
UYEDRAFT_00730	6.00959e-06	2.71398e-06	1.6453e-06	1.74781e-06	4.92699e-06	7.94771e-07	1.095e-06	8.30171e-07	0.819854	>0.5	0.451608	0.05-0.02	0.273778	0.05-0.02	0.290837	0.02-0.01	0.292843	0.1-0.05	0.665533	>0.5	0.474977	0.5-0.1	6.19926	0.01-0.001	4.49954	0.5-0.1	5.93491	0.01-0.001	hypothetical protein
UYEDRAFT_00731	2.31799e-05	1.32306e-05	1.48077e-05	1.04869e-05	2.00159e-05	5.96078e-06	5.47499e-06	6.64137e-06	0.863504	0.5-0.1	0.570782	0.01-0.001	0.638816	0.05-0.02	0.452413	<0.001	0.450528	0.01-0.001	0.369741	0.05-0.02	0.633303	0.5-0.1	3.35793	<0.001	3.65588	0.01-0.001	3.01382	<0.001	hypothetical protein
UYEDRAFT_00732	5.09957e-05	4.91909e-05	3.67449e-05	5.06865e-05	9.2689e-05	5.48392e-05	7.55549e-05	0.000101696	1.81758	<0.001	0.964608	>0.5	0.72055	0.02-0.01	0.993938	>0.5	1.11482	0.5-0.1	2.0562	<0.001	2.00637	<0.001	1.6902	<0.001	1.22678	0.5-0.1	0.911432	0.5-0.1	Predicted membrane protein
UYEDRAFT_00733	0.000192994	4.51199e-05	4.8262e-05	4.36953e-05	0.000430496	0.000114447	0.000158775	0.000213354	2.23062	<0.001	0.233789	<0.001	0.25007	<0.001	0.226408	<0.001	2.53651	<0.001	3.28985	<0.001	4.88277	<0.001	3.76153	<0.001	2.71136	<0.001	2.01775	<0.001	Predicted protease of the Abi (CAAX) family
UYEDRAFT_00734	3.38254e-05	1.42484e-05	1.48077e-05	1.00499e-05	9.63842e-05	2.90091e-05	3.942e-05	6.3093e-05	2.84946	<0.001	0.421233	<0.001	0.437767	<0.001	0.297111	<0.001	2.03596	<0.001	2.66213	<0.001	6.27796	<0.001	3.32255	<0.001	2.44506	<0.001	1.52765	<0.001	hypothetical protein
UYEDRAFT_00735	3.41688e-05	9.83817e-06	8.77491e-06	1.35455e-05	0.000110857	4.21228e-05	4.2705e-05	6.35081e-05	3.2444	<0.001	0.287928	<0.001	0.25681	<0.001	0.39643	<0.001	4.28157	<0.001	4.86671	<0.001	4.68849	<0.001	2.63176	<0.001	2.59589	<0.001	1.74556	<0.001	hypothetical protein
UYEDRAFT_00736	0.000186641	9.02398e-05	6.52634e-05	9.00123e-05	0.000411712	0.000247968	0.00034164	0.000202147	2.2059	<0.001	0.483494	<0.001	0.349674	<0.001	0.482276	<0.001	2.74788	<0.001	5.23478	<0.001	2.24577	<0.001	1.66034	<0.001	1.2051	0.01-0.001	2.0367	<0.001	hypothetical protein
UYEDRAFT_00737	3.94916e-06	7.80269e-06	1.09686e-05	5.68039e-06	2.46349e-06	4.37124e-06	6.56999e-06	3.73577e-06	0.623802	0.5-0.1	1.97578	0.02-0.01	2.77746	<0.001	1.43838	0.5-0.1	0.560222	0.5-0.1	0.59898	0.5-0.1	0.657661	0.5-0.1	0.563569	0.5-0.1	0.374962	0.1-0.05	0.659434	0.5-0.1	hypothetical protein
UYEDRAFT_00738	4.12086e-06	9.49892e-06	1.09686e-05	4.80648e-06	4.92699e-06	2.54327e-05	1.8615e-05	9.13188e-06	1.19562	>0.5	2.30508	0.01-0.001	2.66173	<0.001	1.16638	>0.5	2.67743	<0.001	1.69711	0.5-0.1	1.89991	0.1-0.05	0.193727	<0.001	0.264679	<0.001	0.539537	0.1-0.05	hypothetical protein
UYEDRAFT_00739	2.26648e-05	4.34237e-05	4.60683e-05	1.70412e-05	1.9708e-05	6.51712e-05	5.91299e-05	2.28297e-05	0.869542	0.5-0.1	1.91591	<0.001	2.0326	<0.001	0.75188	0.5-0.1	1.50082	<0.001	1.28353	0.5-0.1	1.33968	0.5-0.1	0.302403	<0.001	0.333299	<0.001	0.863259	0.5-0.1	two component transcriptional regulator, LuxR family
UYEDRAFT_00740	2.74724e-06	2.37473e-06	3.29059e-06	2.18476e-06	2.77143e-06	3.45725e-05	2.2995e-05	1.20375e-05	1.0088	>0.5	0.864405	>0.5	1.19778	>0.5	0.795257	>0.5	14.5585	<0.001	6.9881	<0.001	5.50974	<0.001	0.0801628	<0.001	0.120523	<0.001	0.230234	<0.001	hypothetical protein
UYEDRAFT_00741	4.51578e-05	1.93371e-05	1.80982e-05	1.96629e-05	2.00159e-05	1.0332e-05	9.85499e-06	1.53582e-05	0.443243	<0.001	0.428212	<0.001	0.400778	<0.001	0.435426	<0.001	0.534311	0.01-0.001	0.544527	0.5-0.1	0.781074	0.5-0.1	1.93727	0.01-0.001	2.03104	0.05-0.02	1.30327	0.5-0.1	polyphosphate kinase 1
UYEDRAFT_00742	2.40384e-06	3.39247e-06	2.19373e-06	2.18476e-06	3.38731e-06	3.57647e-06	5.47499e-06	2.49051e-06	1.40912	0.5-0.1	1.41127	0.5-0.1	0.912594	>0.5	0.908865	>0.5	1.05424	>0.5	2.49575	0.5-0.1	1.13995	>0.5	0.947109	>0.5	0.618687	0.5-0.1	1.36008	>0.5	two component transcriptional regulator, winged helix family
UYEDRAFT_00743	2.97046e-05	2.17118e-05	1.75498e-05	1.96629e-05	1.66286e-05	1.90745e-05	2.2995e-05	7.47154e-06	0.559799	<0.001	0.730926	0.05-0.02	0.590812	0.01-0.001	0.661948	0.02-0.01	0.87853	0.5-0.1	1.31027	0.5-0.1	0.379982	<0.001	0.871771	0.5-0.1	0.72314	0.5-0.1	2.22559	0.01-0.001	hypothetical protein
UYEDRAFT_00744	1.71703e-07	0	5.48432e-07	0	0	7.94771e-07	0	4.15086e-07	0	0.5-0.1	0	0.5-0.1	3.19408	0.5-0.1	0	>0.5	NONE	0.5-0.1	0	0.5-0.1	NONE	0.5-0.1	0	0.5-0.1	NONE	NONE	0	0.5-0.1	hypothetical protein
UYEDRAFT_00745	2.78158e-05	3.4264e-05	2.74216e-05	2.18476e-05	2.00159e-05	5.8813e-05	6.78899e-05	5.31309e-05	0.719586	0.05-0.02	1.23182	0.1-0.05	0.985827	>0.5	0.785439	0.5-0.1	1.71647	<0.001	2.47578	<0.001	2.43188	<0.001	0.340331	<0.001	0.294829	<0.001	0.376728	<0.001	hypothetical protein
UYEDRAFT_00746	7.38322e-06	5.42796e-06	2.74216e-06	5.68039e-06	1.13937e-05	6.35817e-06	7.66499e-06	5.8112e-06	1.54318	0.1-0.05	0.735175	0.5-0.1	0.371404	0.05-0.02	0.769365	0.5-0.1	1.17137	>0.5	2.79524	0.1-0.05	1.02303	>0.5	1.79197	0.05-0.02	1.48645	0.5-0.1	1.96064	0.05-0.02	ABC-type nitrate/sulfonate/bicarbonate transport system, ATPase component
UYEDRAFT_00747	4.97938e-06	3.05323e-06	2.19373e-06	1.74781e-06	8.62223e-06	3.17908e-06	3.285e-06	3.73577e-06	1.73159	0.05-0.02	0.613174	0.5-0.1	0.440562	0.5-0.1	0.35101	0.05-0.02	1.04122	>0.5	1.49745	>0.5	2.1374	0.5-0.1	2.71218	0.01-0.001	2.62473	0.1-0.05	2.30802	0.05-0.02	ABC-type nitrate/sulfonate/bicarbonate transport system, permease component
UYEDRAFT_00748	4.12086e-06	3.39247e-06	1.6453e-06	2.62172e-06	8.93017e-06	6.75555e-06	4.38e-06	7.47154e-06	2.16706	0.01-0.001	0.823243	>0.5	0.39926	0.5-0.1	0.636206	0.5-0.1	1.99134	0.1-0.05	2.66213	0.5-0.1	2.84986	0.05-0.02	1.3219	0.5-0.1	2.03885	0.5-0.1	1.19522	>0.5	ABC transporter, substrate-binding protein, aliphatic sulfonates family
UYEDRAFT_00749	1.49381e-05	1.25522e-05	6.03275e-06	6.99125e-06	1.60127e-05	1.19216e-05	9.85499e-06	9.13188e-06	1.07194	>0.5	0.840276	0.5-0.1	0.403849	0.01-0.001	0.468013	0.01-0.001	0.949762	>0.5	1.63358	0.5-0.1	1.30619	0.5-0.1	1.34317	0.5-0.1	1.62483	0.5-0.1	1.7535	0.05-0.02	hydrogenase accessory protein HypB
UYEDRAFT_00750	7.89832e-06	4.07097e-06	3.29059e-06	2.18476e-06	8.00636e-06	7.15294e-06	6.56999e-06	2.49051e-06	1.01368	>0.5	0.515422	0.05-0.02	0.416619	0.05-0.02	0.276611	0.01-0.001	1.75706	0.5-0.1	1.9966	0.5-0.1	1.13995	>0.5	1.11931	>0.5	1.21863	>0.5	3.21474	0.01-0.001	hydrogenase nickel insertion protein HypA
UYEDRAFT_00751	3.0048e-05	1.28914e-05	1.86467e-05	9.17601e-06	2.15556e-05	1.98693e-05	2.2995e-05	1.99241e-05	0.717372	0.02-0.01	0.429027	<0.001	0.620564	0.02-0.01	0.305379	<0.001	1.54128	0.05-0.02	1.23319	0.5-0.1	2.17133	0.01-0.001	1.08487	>0.5	0.937404	>0.5	1.08188	>0.5	Arginase/agmatinase/formimionoglutamate hydrolase, arginase family
UYEDRAFT_00752	1.23626e-05	8.82043e-06	6.03275e-06	8.30211e-06	7.69842e-06	2.30484e-05	1.095e-05	4.56594e-06	0.622719	0.05-0.02	0.713477	0.5-0.1	0.487984	0.05-0.02	0.671551	0.5-0.1	2.61306	<0.001	1.81509	0.5-0.1	0.549974	0.5-0.1	0.334012	<0.001	0.703053	0.5-0.1	1.68605	0.5-0.1	ykkC-yxkD leader
UYEDRAFT_00753	5.15108e-07	2.03548e-06	2.74216e-06	2.18476e-06	1.23175e-06	3.57647e-06	0	8.30171e-07	2.39124	0.5-0.1	3.95157	0.05-0.02	5.32346	0.02-0.01	4.24137	0.05-0.02	1.75706	0.5-0.1	0	0.5-0.1	0.379982	0.5-0.1	0.344403	0.1-0.05	NONE	0.5-0.1	1.48373	>0.5	hypothetical protein
UYEDRAFT_00754	4.6188e-05	7.22597e-05	4.33261e-05	3.32084e-05	0.000102235	9.25908e-05	5.47499e-05	0.000112073	2.21345	<0.001	1.56447	<0.001	0.938038	>0.5	0.718983	0.02-0.01	1.28136	0.01-0.001	1.26367	0.5-0.1	3.37484	<0.001	1.10416	0.5-0.1	1.86731	<0.001	0.912217	0.5-0.1	Predicted metal-dependent phosphoesterases (PHP family)
UYEDRAFT_00755	1.56249e-05	1.32306e-05	2.19373e-06	5.24344e-06	1.38572e-05	9.93463e-06	5.47499e-06	1.28677e-05	0.886861	>0.5	0.846764	0.5-0.1	0.140399	<0.001	0.335581	<0.001	0.750881	0.5-0.1	2.49575	0.5-0.1	2.45405	0.01-0.001	1.39483	0.5-0.1	2.53099	0.05-0.02	1.0769	>0.5	Predicted thioesterase involved in non-ribosomal peptide biosynthesis
UYEDRAFT_00756	0.000267169	0.000283272	3.29059e-05	2.27216e-05	0.000276527	0.000310358	0.000292365	0.000197581	1.03503	0.5-0.1	1.06027	0.5-0.1	0.123165	<0.001	0.0850455	<0.001	1.09562	0.1-0.05	8.88487	<0.001	8.69574	<0.001	0.890995	0.02-0.01	0.94583	0.5-0.1	1.39957	<0.001	Predicted membrane protein
UYEDRAFT_00757	7.03981e-06	1.05167e-05	4.38745e-06	6.99125e-06	4.61905e-06	1.11268e-05	4.38e-06	2.07543e-06	0.656133	0.5-0.1	1.49389	0.1-0.05	0.623235	0.5-0.1	0.993102	>0.5	1.05801	>0.5	0.9983	>0.5	0.296861	0.02-0.01	0.415129	0.01-0.001	1.05458	>0.5	2.22559	0.5-0.1	hypothetical protein
UYEDRAFT_00758	1.20192e-06	1.35699e-06	1.6453e-06	8.73906e-07	6.15874e-07	3.97385e-07	0	8.30171e-07	0.512409	0.5-0.1	1.12902	>0.5	1.36889	>0.5	0.727092	>0.5	0.292843	0.5-0.1	0	0.5-0.1	0.949955	>0.5	1.54981	>0.5	NONE	0.5-0.1	0.741864	>0.5	hypothetical protein
UYEDRAFT_00759	3.43405e-07	1.01774e-06	1.6453e-06	0	3.07937e-07	0	1.095e-06	0	0.896715	>0.5	2.96368	0.5-0.1	4.79112	0.1-0.05	0	0.5-0.1	0	0.5-0.1	0.665533	>0.5	NONE	NONE	NONE	0.5-0.1	0.281221	0.5-0.1	NONE	0.5-0.1	two component transcriptional regulator, LuxR family
UYEDRAFT_00760	6.86811e-07	1.69624e-06	5.48432e-07	0	1.23175e-06	1.58954e-06	2.19e-06	4.15086e-07	1.79343	0.5-0.1	2.46973	0.5-0.1	0.798519	>0.5	0	0.5-0.1	0.937099	>0.5	3.9932	0.5-0.1	NONE	0.5-0.1	0.774907	>0.5	0.562442	>0.5	2.96745	0.5-0.1	Trypsin-like serine proteases, typically periplasmic, contain C-terminal PDZ domain
UYEDRAFT_00761	7.89832e-06	1.11952e-05	1.53561e-05	7.4282e-06	6.46667e-06	8.34509e-06	3.285e-06	5.39611e-06	0.81874	0.5-0.1	1.41741	0.5-0.1	1.94422	0.01-0.001	0.940478	>0.5	0.74542	0.5-0.1	0.213921	0.01-0.001	0.726436	0.5-0.1	0.774907	0.5-0.1	1.96855	0.5-0.1	1.1984	>0.5	Trypsin-like serine proteases, typically periplasmic, contain C-terminal PDZ domain
UYEDRAFT_00762	2.33516e-05	2.13726e-05	2.13888e-05	1.39825e-05	4.61905e-06	1.70876e-05	9.85499e-06	7.05645e-06	0.197805	<0.001	0.915253	>0.5	0.915949	>0.5	0.598782	0.01-0.001	0.799509	0.5-0.1	0.460754	0.05-0.02	0.504663	0.05-0.02	0.270317	<0.001	0.468702	0.1-0.05	0.654586	0.5-0.1	Signal transduction histidine kinase
UYEDRAFT_00763	9.61535e-06	8.48118e-06	1.31624e-05	8.30211e-06	3.38731e-06	7.15294e-06	1.095e-05	6.22628e-06	0.352281	<0.001	0.882046	>0.5	1.36889	0.5-0.1	0.863422	>0.5	0.843389	>0.5	0.831917	>0.5	0.749964	0.5-0.1	0.473555	0.05-0.02	0.309343	0.01-0.001	0.544033	0.5-0.1	Response regulators consisting of a CheY-like receiver domain and a winged-helix DNA-binding domain
UYEDRAFT_00764	1.20192e-06	2.03548e-06	2.19373e-06	1.31086e-06	6.15874e-07	0	4.38e-06	1.24526e-06	0.512409	0.5-0.1	1.69353	0.5-0.1	1.82519	0.5-0.1	1.09064	>0.5	0	0.05-0.02	1.9966	0.5-0.1	0.949955	>0.5	NONE	0.5-0.1	0.140611	0.01-0.001	0.494576	0.5-0.1	Glycosyltransferases involved in cell wall biogenesis
UYEDRAFT_00765	9.95876e-06	1.73016e-05	1.59045e-05	1.04869e-05	9.23811e-06	2.38431e-06	6.56999e-06	1.24526e-06	0.927637	>0.5	1.73733	0.01-0.001	1.59704	0.05-0.02	1.05303	>0.5	0.137809	<0.001	0.41309	0.05-0.02	0.118744	<0.001	3.87454	0.01-0.001	1.40611	0.5-0.1	7.41864	<0.001	hypothetical protein
UYEDRAFT_00766	3.43405e-07	2.37473e-06	1.09686e-06	1.31086e-06	0	0	1.095e-06	0	0	0.5-0.1	6.91524	0.01-0.001	3.19408	0.5-0.1	3.81723	0.5-0.1	0	0.02-0.01	0.9983	>0.5	0	0.1-0.05	NONE	NONE	0	0.1-0.05	NONE	NONE	hypothetical protein
UYEDRAFT_00767	2.19779e-05	2.10333e-05	1.86467e-05	1.39825e-05	1.84762e-05	1.35111e-05	2.0805e-05	1.07922e-05	0.840671	0.5-0.1	0.95702	>0.5	0.848427	0.5-0.1	0.636206	0.05-0.02	0.642366	0.05-0.02	1.11575	>0.5	0.771838	0.5-0.1	1.36748	0.5-0.1	0.888067	>0.5	1.71199	0.05-0.02	Methylase involved in ubiquinone/menaquinone biosynthesis
UYEDRAFT_00768	3.77746e-06	3.39247e-06	2.19373e-06	3.93258e-06	3.07937e-06	3.57647e-06	3.285e-06	2.49051e-06	0.815196	>0.5	0.898083	>0.5	0.580741	0.5-0.1	1.04106	>0.5	1.05424	>0.5	1.49745	>0.5	0.633303	0.5-0.1	0.861008	>0.5	0.937404	>0.5	1.23644	>0.5	D-isomer specific 2-hydroxyacid dehydrogenase, NAD binding domain
UYEDRAFT_00769	7.03981e-06	4.74946e-06	9.32334e-06	5.24344e-06	9.23811e-07	6.35817e-06	3.285e-06	1.24526e-06	0.131227	<0.001	0.674658	0.5-0.1	1.32437	0.5-0.1	0.744826	0.5-0.1	1.33871	0.5-0.1	0.352341	0.1-0.05	0.237489	0.02-0.01	0.145295	<0.001	0.281221	0.1-0.05	0.741864	>0.5	hypothetical protein
UYEDRAFT_00770	0.000223729	0.00023883	0.000172208	0.000146816	0.000231261	0.000678734	0.000544214	0.000302597	1.03367	0.5-0.1	1.0675	0.5-0.1	0.769716	<0.001	0.656225	<0.001	2.84191	<0.001	3.16022	<0.001	2.06106	<0.001	0.340723	<0.001	0.424944	<0.001	0.764252	<0.001	RNA-binding proteins (RRM domain)
UYEDRAFT_00771	7.55492e-06	1.08559e-05	3.29059e-06	6.11734e-06	1.50889e-05	1.70876e-05	1.314e-05	1.49431e-05	1.99723	<0.001	1.43693	0.5-0.1	0.435556	0.05-0.02	0.809716	0.5-0.1	1.57403	0.1-0.05	3.9932	0.01-0.001	2.44274	0.01-0.001	0.883034	>0.5	1.14832	>0.5	1.00976	>0.5	ribosomal protein S21
UYEDRAFT_00772	2.62705e-05	4.41022e-05	3.34543e-05	3.49562e-05	4.52667e-05	8.38483e-05	5.69399e-05	5.10555e-05	1.7231	<0.001	1.67877	<0.001	1.27346	0.5-0.1	1.33063	0.05-0.02	1.90123	<0.001	1.70202	0.01-0.001	1.46056	0.01-0.001	0.539864	<0.001	0.794991	0.5-0.1	0.886617	0.5-0.1	hypothetical protein
UYEDRAFT_00773	1.99175e-05	1.76409e-05	1.09686e-05	1.66042e-05	3.69524e-06	3.21882e-05	4.2705e-05	2.49051e-06	0.185527	<0.001	0.885696	0.5-0.1	0.550703	0.02-0.01	0.833649	0.5-0.1	1.82464	<0.001	3.89337	<0.001	0.149993	<0.001	0.114801	<0.001	0.0865296	<0.001	1.48373	0.5-0.1	hypothetical protein
UYEDRAFT_00774	0.000281077	8.31156e-05	9.2685e-05	0.000103558	0.000142883	0.00014584	0.000119355	0.000179732	0.50834	<0.001	0.295704	<0.001	0.329749	<0.001	0.368432	<0.001	1.75467	<0.001	1.28775	0.05-0.02	1.73557	<0.001	0.979719	>0.5	1.19713	0.1-0.05	0.794976	<0.001	hypothetical protein
UYEDRAFT_00775	0.000154532	4.41022e-05	4.49714e-05	4.85018e-05	6.43588e-05	4.88784e-05	4.92749e-05	5.93572e-05	0.416474	<0.001	0.285391	<0.001	0.291016	<0.001	0.313862	<0.001	1.1083	0.5-0.1	1.0957	>0.5	1.22382	0.5-0.1	1.31671	0.02-0.01	1.30612	0.5-0.1	1.08426	0.5-0.1	hypothetical protein
UYEDRAFT_00776	1.45947e-05	2.30688e-05	2.35826e-05	1.61673e-05	3.51048e-05	4.05333e-05	3.3945e-05	4.73198e-05	2.40531	<0.001	1.58063	0.01-0.001	1.61583	0.01-0.001	1.10775	>0.5	1.75706	<0.001	1.43941	0.5-0.1	2.92689	<0.001	0.866073	0.5-0.1	1.03417	>0.5	0.741864	0.05-0.02	Methylase involved in ubiquinone/menaquinone biosynthesis
UYEDRAFT_00777	1.80288e-05	1.62839e-05	1.70014e-05	1.44194e-05	6.15874e-06	1.5498e-05	8.75999e-06	3.32068e-06	0.341606	<0.001	0.903215	>0.5	0.943013	>0.5	0.799802	0.5-0.1	0.951741	>0.5	0.515252	0.1-0.05	0.230292	<0.001	0.397388	<0.001	0.703053	0.5-0.1	1.85466	0.5-0.1	4-amino-4-deoxy-L-arabinose transferase and related glycosyltransferases of PMT family
UYEDRAFT_00778	6.6964e-06	2.17118e-05	1.75498e-05	2.22846e-05	2.67905e-05	8.663e-05	0.000104025	5.64516e-05	4.00073	<0.001	3.24231	<0.001	2.62078	<0.001	3.32785	<0.001	3.98999	<0.001	5.92741	<0.001	2.53321	<0.001	0.309252	<0.001	0.257539	<0.001	0.474575	<0.001	hypothetical protein
UYEDRAFT_00779	3.91482e-05	7.53129e-05	7.12961e-05	6.37951e-05	0.000112089	0.000281349	0.000287985	0.000200071	2.8632	<0.001	1.92379	<0.001	1.82118	<0.001	1.62958	<0.001	3.73573	<0.001	4.03928	<0.001	3.13615	<0.001	0.398399	<0.001	0.389219	<0.001	0.560246	<0.001	hypothetical protein
UYEDRAFT_00780	4.10369e-05	8.27763e-05	7.12961e-05	7.16603e-05	0.000170905	0.000273799	0.000298935	0.000219995	4.16466	<0.001	2.01712	<0.001	1.73736	<0.001	1.74624	<0.001	3.30769	<0.001	4.19286	<0.001	3.06998	<0.001	0.6242	<0.001	0.571713	<0.001	0.776857	<0.001	hypothetical protein
UYEDRAFT_00781	3.55425e-05	0.000104149	9.10397e-05	8.17102e-05	0.000246657	0.000384272	0.000412815	0.000332484	6.9398	<0.001	2.93027	<0.001	2.56143	<0.001	2.29895	<0.001	3.68964	<0.001	4.53445	<0.001	4.06906	<0.001	0.641883	<0.001	0.597502	<0.001	0.741864	<0.001	hypothetical protein
UYEDRAFT_00782	1.30494e-05	4.91909e-05	1.75498e-05	2.92758e-05	7.97556e-05	0.000185579	0.000158775	0.000127016	6.11182	<0.001	3.76959	<0.001	1.34487	0.5-0.1	2.24346	<0.001	3.77263	<0.001	9.04709	<0.001	4.3386	<0.001	0.429767	<0.001	0.502319	<0.001	0.627917	<0.001	Predicted acetyltransferase
UYEDRAFT_00783	5.23693e-05	0.000211351	7.73289e-05	0.000115356	0.000237419	0.000740726	0.000672329	0.000432104	4.53356	<0.001	4.03578	<0.001	1.47661	<0.001	2.20273	<0.001	3.50472	<0.001	8.69441	<0.001	3.74584	<0.001	0.320522	<0.001	0.35313	<0.001	0.549449	<0.001	hypothetical protein
UYEDRAFT_00784	3.55425e-05	2.47651e-05	2.13888e-05	1.52934e-05	2.12476e-05	4.53019e-05	4.0515e-05	1.70185e-05	0.59781	<0.001	0.696774	0.01-0.001	0.601783	0.01-0.001	0.430284	<0.001	1.82927	<0.001	1.89421	0.01-0.001	1.1128	>0.5	0.469023	<0.001	0.524439	0.01-0.001	1.2485	0.5-0.1	galactokinase
UYEDRAFT_00785	8.75684e-06	1.08559e-05	9.87177e-06	6.99125e-06	5.23493e-05	1.86771e-05	1.314e-05	1.90939e-05	5.9781	<0.001	1.23971	0.5-0.1	1.12732	>0.5	0.798376	0.5-0.1	1.72046	0.02-0.01	1.33107	0.5-0.1	2.73112	<0.001	2.80286	<0.001	3.98397	<0.001	2.74167	<0.001	NADH-plastoquinone oxidoreductase subunit I protein
UYEDRAFT_00786	4.29257e-06	2.00156e-05	1.04202e-05	1.39825e-05	4.61905e-06	9.53725e-06	1.314e-05	8.30171e-06	1.07606	>0.5	4.66285	<0.001	2.4275	0.01-0.001	3.25737	<0.001	0.476491	0.01-0.001	1.26101	>0.5	0.593722	0.1-0.05	0.484317	0.05-0.02	0.351526	0.01-0.001	0.556398	0.1-0.05	Uncharacterized low-complexity proteins
UYEDRAFT_00787	6.86811e-06	2.44258e-05	1.09686e-05	1.74781e-05	9.23811e-06	2.30484e-05	1.971e-05	1.53582e-05	1.34507	0.5-0.1	3.55641	<0.001	1.59704	0.1-0.05	2.54482	<0.001	0.943607	>0.5	1.79694	0.1-0.05	0.878708	>0.5	0.400814	<0.001	0.468702	0.01-0.001	0.601511	0.05-0.02	Uncharacterized conserved protein
UYEDRAFT_00788	6.62772e-05	5.7672e-05	3.78418e-05	4.23844e-05	5.60445e-05	0.000313537	0.00035478	6.47533e-05	0.845607	0.1-0.05	0.870164	0.5-0.1	0.570962	<0.001	0.639502	<0.001	5.43655	<0.001	9.37534	<0.001	1.52776	<0.001	0.178749	<0.001	0.15797	<0.001	0.865508	0.5-0.1	phosphoenolpyruvate carboxykinase (ATP)
UYEDRAFT_00789	1.21909e-05	2.00156e-05	1.91951e-05	1.17977e-05	8.93017e-06	1.70876e-05	1.971e-05	1.24526e-05	0.732528	0.5-0.1	1.64185	0.01-0.001	1.57455	0.05-0.02	0.96775	>0.5	0.853713	0.5-0.1	1.02682	>0.5	1.05551	>0.5	0.522612	0.01-0.001	0.453079	0.01-0.001	0.717135	0.5-0.1	Metallo-beta-lactamase superfamily
UYEDRAFT_00790	7.21151e-06	9.49892e-06	5.48432e-06	2.18476e-06	2.77143e-06	7.94771e-07	2.19e-06	4.15086e-07	0.384307	0.01-0.001	1.31719	0.5-0.1	0.760495	0.5-0.1	0.302955	0.01-0.001	0.0836695	<0.001	0.39932	0.5-0.1	0.189991	0.1-0.05	3.48708	0.1-0.05	1.2655	>0.5	6.67677	0.05-0.02	Arabinose efflux permease
UYEDRAFT_00791	4.7905e-05	3.6978e-05	3.67449e-05	2.44694e-05	2.27873e-05	3.05987e-05	2.2995e-05	3.61124e-05	0.475677	<0.001	0.771901	0.05-0.02	0.767037	0.1-0.05	0.510789	<0.001	0.827484	0.5-0.1	0.6258	0.1-0.05	1.47582	0.05-0.02	0.744716	0.1-0.05	0.99097	>0.5	0.63101	0.01-0.001	Beta-lactamase enzyme family
UYEDRAFT_00792	4.08652e-05	5.73328e-05	5.75853e-05	4.23844e-05	2.00159e-05	7.82849e-05	7.55549e-05	5.06404e-05	0.489803	<0.001	1.40297	<0.001	1.40915	0.01-0.001	1.03718	>0.5	1.36545	0.01-0.001	1.31205	0.1-0.05	1.19479	0.5-0.1	0.25568	<0.001	0.264919	<0.001	0.395255	<0.001	Cell wall-associated hydrolases (invasion-associated proteins)
UYEDRAFT_00793	0.000112294	0.000200156	0.000158497	0.000112734	3.97239e-05	0.000439111	0.00040296	0.000239919	0.35375	<0.001	1.78243	<0.001	1.41145	<0.001	1.00392	>0.5	2.19384	<0.001	2.54238	<0.001	2.12819	<0.001	0.0904643	<0.001	0.0985803	<0.001	0.165572	<0.001	Glycosyltransferases involved in cell wall biogenesis
UYEDRAFT_00794	1.88873e-06	3.73172e-06	2.74216e-06	8.73906e-07	3.07937e-06	3.97385e-06	4.38e-06	0	1.63039	0.5-0.1	1.97578	0.5-0.1	1.45185	0.5-0.1	0.462695	0.5-0.1	1.06489	>0.5	1.59728	0.5-0.1	0	0.5-0.1	0.774907	>0.5	0.703053	>0.5	NONE	0.01-0.001	hypothetical protein
UYEDRAFT_00795	2.57554e-06	9.49892e-06	4.93589e-06	8.30211e-06	4.00318e-06	1.15242e-05	4.38e-06	8.30171e-06	1.55431	0.5-0.1	3.68813	<0.001	1.91645	0.5-0.1	3.22344	<0.001	1.21321	0.5-0.1	0.887378	>0.5	0.999952	>0.5	0.347372	<0.001	0.913969	>0.5	0.482211	0.05-0.02	hypothetical protein
UYEDRAFT_00796	9.78705e-06	1.86586e-05	2.0292e-05	1.17977e-05	1.17016e-05	2.7817e-05	2.19e-05	1.9509e-05	1.19562	0.5-0.1	1.90646	<0.001	2.07335	<0.001	1.20544	0.5-0.1	1.49084	0.05-0.02	1.07924	>0.5	1.65363	0.05-0.02	0.420664	<0.001	0.53432	0.05-0.02	0.599805	0.02-0.01	Uncharacterized small protein
UYEDRAFT_00797	1.37362e-06	2.03548e-06	1.09686e-06	3.49562e-06	2.15556e-06	1.98693e-06	2.19e-06	2.49051e-06	1.56925	0.5-0.1	1.48184	0.5-0.1	0.798519	>0.5	2.54482	0.1-0.05	0.976145	>0.5	1.9966	0.5-0.1	0.712466	>0.5	1.08487	>0.5	0.984274	>0.5	0.865508	>0.5	Response regulator containing a CheY-like receiver domain and an HTH DNA-binding domain
UYEDRAFT_00798	6.6964e-06	1.56054e-05	9.32334e-06	1.31086e-05	6.77461e-06	8.34509e-06	4.38e-06	9.13188e-06	1.01168	>0.5	2.33041	<0.001	1.39229	0.5-0.1	1.95756	0.01-0.001	0.534758	0.02-0.01	0.469788	0.5-0.1	0.696634	0.5-0.1	0.811808	0.5-0.1	1.54672	0.5-0.1	0.741864	0.5-0.1	Transcriptional regulator containing an amidase domain and an AraC-type DNA-binding HTH domain
UYEDRAFT_00799	4.63597e-06	8.14194e-06	4.38745e-06	1.09238e-05	8.00636e-06	1.19216e-06	2.19e-06	6.22628e-06	1.72701	0.05-0.02	1.75625	0.05-0.02	0.946393	>0.5	2.35632	0.01-0.001	0.146422	<0.001	0.49915	0.5-0.1	0.569973	0.1-0.05	6.71586	<0.001	3.65588	0.1-0.05	1.2859	0.5-0.1	hypothetical protein
UYEDRAFT_00800	5.32278e-06	1.35699e-05	4.38745e-06	5.68039e-06	4.61905e-06	1.07294e-05	1.533e-05	1.07922e-05	0.867789	>0.5	2.5494	<0.001	0.824278	>0.5	1.06718	>0.5	0.790677	0.5-0.1	3.49405	0.01-0.001	1.89991	0.1-0.05	0.430504	0.01-0.001	0.301308	<0.001	0.427998	0.01-0.001	PD-(D/E)XK nuclease superfamily
UYEDRAFT_00801	0.00017342	0.000196424	0.00014698	0.000124095	0.000125638	0.000467723	0.000430335	0.000226637	0.724475	<0.001	1.13265	0.02-0.01	0.847538	0.02-0.01	0.715574	<0.001	2.38119	<0.001	2.92785	<0.001	1.82632	<0.001	0.268617	<0.001	0.291955	<0.001	0.55436	<0.001	Phosphomannomutase
UYEDRAFT_00802	8.58513e-06	2.03548e-05	1.6453e-05	8.73906e-06	1.17016e-05	4.17255e-05	4.599e-05	1.4528e-05	1.36301	0.5-0.1	2.37094	<0.001	1.91645	0.01-0.001	1.01793	>0.5	2.0499	<0.001	2.79524	<0.001	1.66242	0.1-0.05	0.280443	<0.001	0.254438	<0.001	0.805452	0.5-0.1	Protein of unknown function (DUF1049)
UYEDRAFT_00803	1.03022e-06	1.69624e-06	1.09686e-06	4.36953e-07	9.23811e-07	5.96078e-06	1.095e-06	1.24526e-06	0.896715	>0.5	1.64649	0.5-0.1	1.06469	>0.5	0.424137	0.5-0.1	3.51412	0.01-0.001	0.9983	>0.5	2.84986	0.5-0.1	0.154981	<0.001	0.843664	>0.5	0.741864	>0.5	Methylase involved in ubiquinone/menaquinone biosynthesis
UYEDRAFT_00804	0.00099536	0.000788072	0.000749158	0.000634893	0.000144114	0.000265851	0.000250755	0.000190109	0.144786	<0.001	0.791745	<0.001	0.75265	<0.001	0.637852	<0.001	0.337344	<0.001	0.334716	<0.001	0.299435	<0.001	0.542088	<0.001	0.574723	<0.001	0.758062	<0.001	hypothetical protein
UYEDRAFT_00805	5.61468e-05	4.71554e-05	5.92306e-05	3.58301e-05	1.9708e-05	2.22536e-05	1.4235e-05	1.86788e-05	0.351008	<0.001	0.839859	0.1-0.05	1.05492	>0.5	0.638151	<0.001	0.47192	<0.001	0.240331	<0.001	0.521317	<0.001	0.885608	>0.5	1.38447	0.5-0.1	1.05509	>0.5	hypothetical protein
UYEDRAFT_00806	5.75204e-05	3.73172e-05	4.33261e-05	3.27715e-05	2.58667e-05	1.78823e-05	2.19e-05	3.4037e-05	0.449696	<0.001	0.648765	<0.001	0.75323	0.05-0.02	0.569737	<0.001	0.479198	<0.001	0.505468	0.01-0.001	1.03862	>0.5	1.44649	0.05-0.02	1.18113	>0.5	0.759958	0.1-0.05	Cell division protein FtsI/penicillin-binding protein 2
UYEDRAFT_00807	3.43405e-07	3.73172e-06	1.6453e-06	1.74781e-06	9.23811e-07	1.58954e-06	1.095e-06	2.07543e-06	2.69015	0.5-0.1	10.8668	<0.001	4.79112	0.1-0.05	5.08965	0.05-0.02	0.425954	0.5-0.1	0.665533	>0.5	1.18744	>0.5	0.581181	0.5-0.1	0.843664	>0.5	0.445118	0.5-0.1	hypothetical protein
UYEDRAFT_00808	3.43405e-06	3.39247e-06	1.6453e-06	4.36953e-07	6.15874e-07	3.97385e-06	3.285e-06	5.39611e-06	0.179343	0.01-0.001	0.987892	>0.5	0.479112	0.5-0.1	0.127241	0.02-0.01	1.17137	>0.5	1.9966	0.5-0.1	12.3494	0.01-0.001	0.154981	0.01-0.001	0.187481	0.05-0.02	0.114133	<0.001	hypothetical protein
UYEDRAFT_00809	2.31799e-05	4.47806e-05	6.58118e-06	4.36953e-06	9.51525e-05	3.49699e-05	4.599e-05	6.84891e-05	4.10496	<0.001	1.93188	<0.001	0.283918	<0.001	0.188505	<0.001	0.780916	0.1-0.05	6.9881	<0.001	15.6743	<0.001	2.72098	<0.001	2.06898	<0.001	1.38931	<0.001	Iron-containing redox enzyme
UYEDRAFT_00810	2.23213e-06	3.73172e-06	2.74216e-06	8.73906e-07	2.06318e-05	3.17908e-06	3.285e-06	3.32068e-06	9.24307	<0.001	1.67182	0.5-0.1	1.22849	>0.5	0.391511	0.5-0.1	0.851908	>0.5	1.19796	>0.5	3.79982	0.1-0.05	6.48985	<0.001	6.28061	<0.001	6.21311	<0.001	Methyltransferase domain
UYEDRAFT_00811	3.43405e-07	0	0	0	0	0	0	0	0	0.5-0.1	0	0.5-0.1	0	0.5-0.1	0	0.5-0.1	NONE	NONE	NONE	NONE	NONE	NONE	NONE	NONE	NONE	NONE	NONE	NONE	hypothetical protein
UYEDRAFT_00812	2.06043e-06	1.35699e-06	5.48432e-07	1.31086e-06	0	7.94771e-07	0	2.49051e-06	0	0.01-0.001	0.658595	0.5-0.1	0.266173	0.5-0.1	0.636206	0.5-0.1	0.585687	>0.5	0	0.5-0.1	1.89991	0.5-0.1	0	0.5-0.1	NONE	NONE	0	0.01-0.001	Photosystem II protein
UYEDRAFT_00813	0	1.35699e-06	0	0	6.15874e-07	0	0	0	NONE	0.1-0.05	NONE	0.01-0.001	NONE	NONE	NONE	NONE	0	0.1-0.05	NONE	NONE	NONE	NONE	NONE	0.5-0.1	NONE	0.5-0.1	NONE	0.5-0.1	Antisense RNA which regulates isiA expression
UYEDRAFT_00814	8.75684e-06	3.39247e-06	1.6453e-06	4.36953e-06	2.77143e-06	1.98693e-06	3.285e-06	2.07543e-06	0.316488	<0.001	0.387409	0.01-0.001	0.187887	0.01-0.001	0.498985	0.05-0.02	0.585687	0.5-0.1	1.9966	0.5-0.1	0.474977	0.5-0.1	1.39483	>0.5	0.843664	>0.5	1.33535	>0.5	chlorophyll a/b binding light-harvesting protein
UYEDRAFT_00815	3.43405e-07	2.03548e-06	1.09686e-06	8.73906e-07	0	0	1.095e-06	0	0	0.5-0.1	5.92735	0.02-0.01	3.19408	0.5-0.1	2.54482	0.5-0.1	0	0.05-0.02	0.9983	>0.5	0	0.5-0.1	NONE	NONE	0	0.1-0.05	NONE	NONE	Antisense RNA which regulates isiA expression
UYEDRAFT_00816	6.86811e-07	2.37473e-06	2.19373e-06	1.31086e-06	6.15874e-07	3.97385e-07	2.19e-06	4.15086e-07	0.896715	>0.5	3.45762	0.05-0.02	3.19408	0.1-0.05	1.90862	0.5-0.1	0.167339	0.1-0.05	0.9983	>0.5	0.316652	0.5-0.1	1.54981	>0.5	0.281221	0.5-0.1	1.48373	>0.5	Sortase and related acyltransferases
UYEDRAFT_00817	1.88873e-06	3.05323e-06	6.58118e-06	1.74781e-06	2.77143e-06	4.37124e-06	2.19e-06	8.30171e-07	1.46735	0.5-0.1	1.61655	0.5-0.1	3.48445	0.01-0.001	0.92539	>0.5	1.43168	0.5-0.1	0.332767	0.5-0.1	0.474977	0.5-0.1	0.634015	0.5-0.1	1.2655	>0.5	3.33839	0.5-0.1	hypothetical protein
UYEDRAFT_00818	2.74724e-06	1.35699e-06	5.48432e-07	1.74781e-06	1.84762e-06	1.98693e-06	3.285e-06	8.30171e-07	0.672537	0.5-0.1	0.493946	0.5-0.1	0.19963	0.1-0.05	0.636206	0.5-0.1	1.46422	>0.5	5.9898	0.1-0.05	0.474977	0.5-0.1	0.929889	>0.5	0.562442	0.5-0.1	2.22559	0.5-0.1	Uncharacterized protein conserved in bacteria
UYEDRAFT_00819	8.75684e-06	1.08559e-05	2.19373e-06	3.93258e-06	1.4473e-05	6.75555e-06	5.47499e-06	1.4528e-05	1.65277	0.02-0.01	1.23971	0.5-0.1	0.250516	0.01-0.001	0.449086	0.05-0.02	0.622292	0.5-0.1	2.49575	0.5-0.1	3.69427	<0.001	2.14239	0.01-0.001	2.64348	0.05-0.02	0.996217	>0.5	Predicted membrane protein
UYEDRAFT_00820	6.5247e-06	6.10645e-06	3.83902e-06	3.93258e-06	8.93017e-06	9.53725e-06	6.56999e-06	1.12073e-05	1.36867	0.5-0.1	0.935897	>0.5	0.588383	0.5-0.1	0.602721	0.5-0.1	1.56183	0.5-0.1	1.71137	0.5-0.1	2.84986	0.01-0.001	0.936346	>0.5	1.35924	0.5-0.1	0.796816	0.5-0.1	conserved hypothetical protein, ribA/ribD-fused
UYEDRAFT_00821	1.75137e-05	1.69624e-05	1.31624e-05	8.30211e-06	1.32413e-05	1.5498e-05	1.6425e-05	9.96205e-06	0.756054	0.5-0.1	0.968521	>0.5	0.751548	0.5-0.1	0.474036	0.01-0.001	0.913671	>0.5	1.24788	>0.5	1.19994	>0.5	0.854385	0.5-0.1	0.806167	0.5-0.1	1.32917	0.5-0.1	Bacteriophytochrome (light-regulated signal transduction histidine kinase)
UYEDRAFT_00822	0.000123626	8.75258e-05	0.000139302	0.000102247	4.95778e-05	3.65595e-05	7.44599e-05	8.46774e-05	0.401031	<0.001	0.707989	<0.001	1.1268	0.5-0.1	0.827067	0.02-0.01	0.417699	<0.001	0.534523	<0.001	0.828166	0.05-0.02	1.35609	0.02-0.01	0.665832	0.01-0.001	0.58549	<0.001	Beta-propeller domains of methanol dehydrogenase type
UYEDRAFT_00823	2.86743e-05	5.29226e-05	3.56481e-05	1.61673e-05	2.9254e-05	5.68261e-05	4.70849e-05	2.57353e-05	1.02022	>0.5	1.84564	<0.001	1.2432	0.5-0.1	0.563823	0.01-0.001	1.07376	>0.5	1.32083	0.5-0.1	1.59182	0.05-0.02	0.514799	<0.001	0.621303	0.01-0.001	1.13673	0.5-0.1	Dihydropteroate synthase and related enzymes
UYEDRAFT_00824	2.85026e-05	3.22285e-05	2.57763e-05	1.61673e-05	2.27873e-05	3.37778e-05	3.8325e-05	3.8603e-05	0.799481	0.5-0.1	1.13072	0.5-0.1	0.904347	>0.5	0.56722	0.01-0.001	1.04807	>0.5	1.48683	0.1-0.05	2.38772	<0.001	0.674625	0.02-0.01	0.594582	0.02-0.01	0.5903	<0.001	Uncharacterized protein conserved in bacteria
UYEDRAFT_00825	1.66552e-05	1.93371e-05	1.48077e-05	8.30211e-06	6.77461e-06	9.13986e-06	1.752e-05	3.32068e-06	0.406757	<0.001	1.16103	0.5-0.1	0.889073	>0.5	0.49847	0.01-0.001	0.47266	0.01-0.001	1.18317	>0.5	0.399981	0.05-0.02	0.741216	0.5-0.1	0.386679	0.01-0.001	2.04012	0.1-0.05	Uncharacterized protein conserved in bacteria
UYEDRAFT_00826	1.51098e-05	2.00156e-05	1.6453e-05	7.4282e-06	4.61905e-06	1.51006e-05	6.56999e-06	7.47154e-06	0.305698	<0.001	1.32467	0.1-0.05	1.08889	>0.5	0.491614	0.01-0.001	0.754444	0.5-0.1	0.39932	0.05-0.02	1.00583	>0.5	0.305884	<0.001	0.703053	0.5-0.1	0.61822	0.5-0.1	Pyrimidine reductase, riboflavin biosynthesis
UYEDRAFT_00827	4.99655e-05	8.37941e-05	6.52634e-05	6.24843e-05	3.84921e-05	5.96078e-05	4.38e-05	3.94331e-05	0.770374	0.02-0.01	1.67704	<0.001	1.30617	0.02-0.01	1.25055	0.05-0.02	0.711361	<0.001	0.671126	0.05-0.02	0.631089	<0.001	0.645756	<0.001	0.878816	0.5-0.1	0.976136	>0.5	Signal transduction histidine kinase
UYEDRAFT_00828	5.83789e-06	2.03548e-06	2.19373e-06	2.18476e-06	1.84762e-06	1.58954e-06	3.285e-06	2.07543e-06	0.316488	0.01-0.001	0.348668	0.02-0.01	0.375774	0.1-0.05	0.374239	0.05-0.02	0.780916	>0.5	1.49745	>0.5	0.949955	>0.5	1.16236	>0.5	0.562442	0.5-0.1	0.890236	>0.5	Predicted dehydrogenases and related proteins
UYEDRAFT_00829	1.32211e-05	1.86586e-05	1.42592e-05	1.8352e-05	1.57048e-05	3.2983e-05	4.599e-05	2.69806e-05	1.18786	0.5-0.1	1.41127	0.05-0.02	1.07852	>0.5	1.38809	0.1-0.05	1.76771	<0.001	3.22528	<0.001	1.47017	0.1-0.05	0.476148	<0.001	0.341483	<0.001	0.582078	0.01-0.001	ribonuclease III, bacterial
UYEDRAFT_00830	0.00375273	0.00437595	0.00388948	0.00405798	0.00512776	0.0126567	0.00981995	0.00755041	1.36641	<0.001	1.16607	<0.001	1.03644	0.01-0.001	1.08134	<0.001	2.89234	<0.001	2.52475	<0.001	1.86063	<0.001	0.405142	<0.001	0.522178	<0.001	0.679138	<0.001	Bacterial RNase P class A
UYEDRAFT_00831	7.89832e-06	1.22129e-05	1.42592e-05	6.99125e-06	6.15874e-06	1.07294e-05	9.85499e-06	9.13188e-06	0.779752	0.5-0.1	1.54627	0.05-0.02	1.80535	0.02-0.01	0.885156	>0.5	0.87853	>0.5	0.691131	0.5-0.1	1.30619	0.5-0.1	0.574005	0.1-0.05	0.624936	0.5-0.1	0.674421	0.5-0.1	hypothetical protein
UYEDRAFT_00832	8.92854e-06	9.49892e-06	9.87177e-06	1.00499e-05	8.62223e-06	1.11268e-05	6.56999e-06	9.96205e-06	0.965693	>0.5	1.06388	>0.5	1.10564	>0.5	1.12559	>0.5	1.17137	>0.5	0.665533	0.5-0.1	0.991257	>0.5	0.774907	0.5-0.1	1.31237	>0.5	0.865508	>0.5	magnesium Mg(2+) and cobalt Co(2+) transport protein (corA)
UYEDRAFT_00833	0.000851474	0.000807748	0.000886814	0.000922408	0.000761528	0.000238431	0.00019053	0.000365275	0.894365	<0.001	0.948647	0.05-0.02	1.04151	0.5-0.1	1.08331	0.01-0.001	0.29518	<0.001	0.214847	<0.001	0.396002	<0.001	3.19391	<0.001	3.9969	<0.001	2.08481	<0.001	chaperonin GroL
UYEDRAFT_00834	7.16e-05	8.20979e-05	8.0071e-05	8.73906e-05	8.86858e-05	8.82196e-05	9.41699e-05	0.00014445	1.23863	0.01-0.001	1.14662	0.1-0.05	1.11831	0.5-0.1	1.22054	0.05-0.02	1.07457	0.5-0.1	1.17608	0.5-0.1	1.65292	<0.001	1.00529	>0.5	0.941764	>0.5	0.613956	<0.001	UDP-N-acetylmuramyl pentapeptide phosphotransferase/UDP-N-acetylglucosamine-1-phosphate transferase
UYEDRAFT_00835	0.000131353	6.0386e-05	6.19728e-05	5.28713e-05	1.9708e-05	2.50353e-05	2.0805e-05	2.86409e-05	0.150039	<0.001	0.459725	<0.001	0.471805	<0.001	0.402514	<0.001	0.414587	<0.001	0.335712	<0.001	0.54171	<0.001	0.787208	0.5-0.1	0.947271	>0.5	0.688105	0.05-0.02	3-oxoacyl-[acyl-carrier-protein] reductase (EC 1.1.1.100)
UYEDRAFT_00836	0.000190075	0.000122808	0.000108589	0.000103558	0.00016413	0.000263069	0.000226665	0.000140714	0.863504	0.01-0.001	0.646101	<0.001	0.571298	<0.001	0.544827	<0.001	2.14213	<0.001	2.08735	<0.001	1.3588	<0.001	0.623906	<0.001	0.724111	<0.001	1.16641	0.05-0.02	thioredoxin
UYEDRAFT_00837	3.94916e-06	1.73016e-05	1.15171e-05	5.68039e-06	1.23175e-06	1.70876e-05	2.409e-05	7.47154e-06	0.311901	0.05-0.02	4.38109	<0.001	2.91633	<0.001	1.43838	0.5-0.1	0.987629	>0.5	2.09168	0.02-0.01	1.31532	0.5-0.1	0.0720844	<0.001	0.0511311	<0.001	0.164859	<0.001	S-layer homology domain
UYEDRAFT_00838	1.71703e-07	3.39247e-07	0	4.36953e-07	0	0	0	4.15086e-07	0	0.5-0.1	1.97578	>0.5	0	>0.5	2.54482	0.5-0.1	0	0.5-0.1	NONE	NONE	0.949955	>0.5	NONE	NONE	NONE	NONE	0	0.5-0.1	hypothetical protein
UYEDRAFT_00839	0.000587567	0.000207959	0.000227051	0.000230711	0.000269445	0.000161736	0.00015549	0.000168525	0.458577	<0.001	0.353932	<0.001	0.386426	<0.001	0.392655	<0.001	0.777731	<0.001	0.684824	<0.001	0.730458	<0.001	1.66596	<0.001	1.73288	<0.001	1.59884	<0.001	1-deoxy-D-xylulose-5-phosphate synthase (EC 2.2.1.7)
UYEDRAFT_00840	6.6964e-05	7.76876e-05	7.07477e-05	4.89387e-05	9.20731e-05	7.27215e-05	6.67949e-05	8.38473e-05	1.37496	<0.001	1.16014	0.1-0.05	1.0565	>0.5	0.730821	0.01-0.001	0.936076	>0.5	0.944129	>0.5	1.71331	<0.001	1.26611	0.02-0.01	1.37844	0.05-0.02	1.09811	0.5-0.1	S-methyl-5-thioribose-1-phosphate isomerase
UYEDRAFT_00841	6.5247e-06	1.35699e-06	0	8.73906e-07	2.15556e-06	7.94771e-07	1.095e-06	4.56594e-06	0.330369	0.01-0.001	0.207977	<0.001	0	<0.001	0.133938	0.01-0.001	0.585687	>0.5	NONE	0.5-0.1	5.22475	0.02-0.01	2.71218	0.5-0.1	1.96855	>0.5	0.472095	0.5-0.1	hypothetical protein
UYEDRAFT_00842	4.97938e-06	0	0	8.73906e-07	0	0	0	7.47154e-06	0	<0.001	0	<0.001	0	0.01-0.001	0.175505	0.01-0.001	NONE	NONE	NONE	NONE	8.54959	<0.001	NONE	NONE	NONE	NONE	0	<0.001	hypothetical protein
UYEDRAFT_00843	6.00959e-06	0	0	0	0	0	2.19e-06	1.20375e-05	0	<0.001	0	<0.001	0	<0.001	0	<0.001	NONE	NONE	NONE	0.05-0.02	NONE	<0.001	NONE	NONE	0	0.01-0.001	0	<0.001	hypothetical protein
UYEDRAFT_00844	8.41343e-06	2.71398e-06	4.93589e-06	4.80648e-06	4.61905e-06	5.16601e-06	4.38e-06	7.05645e-06	0.549009	0.05-0.02	0.322577	0.01-0.001	0.586667	0.5-0.1	0.571287	0.1-0.05	1.90348	0.5-0.1	0.887378	>0.5	1.46811	0.5-0.1	0.894124	>0.5	1.05458	>0.5	0.654586	0.5-0.1	Uncharacterized protein conserved in bacteria
UYEDRAFT_00845	2.59271e-05	1.69624e-06	5.48432e-07	3.05867e-06	2.15556e-06	1.58954e-06	0	1.61883e-05	0.0831392	<0.001	0.0654233	<0.001	0.0211528	<0.001	0.117972	<0.001	0.937099	>0.5	0	0.5-0.1	5.29261	<0.001	1.35609	>0.5	NONE	0.5-0.1	0.133155	<0.001	Nucleoside-diphosphate-sugar epimerases
UYEDRAFT_00846	1.63118e-05	0	1.09686e-06	3.49562e-06	2.46349e-06	0	0	9.13188e-06	0.151026	<0.001	0	<0.001	0.0672437	<0.001	0.214301	<0.001	NONE	NONE	0	0.5-0.1	2.61238	0.02-0.01	NONE	0.02-0.01	NONE	0.5-0.1	0.269769	<0.001	Uncharacterized protein containing a NRPS condensation (elongation) domain
UYEDRAFT_00847	2.31799e-05	1.01774e-06	0	1.31086e-06	2.46349e-06	1.19216e-06	0	1.86788e-05	0.106277	<0.001	0.0439063	<0.001	0	<0.001	0.0565516	<0.001	1.17137	>0.5	NONE	NONE	14.2493	<0.001	2.06642	0.5-0.1	NONE	0.5-0.1	0.131887	<0.001	Uncharacterized protein containing a NRPS condensation (elongation) domain
UYEDRAFT_00848	2.66139e-05	3.39247e-07	5.48432e-07	8.73906e-07	6.77461e-06	3.97385e-07	2.19e-06	2.07543e-05	0.254551	<0.001	0.012747	<0.001	0.020607	<0.001	0.0328364	<0.001	1.17137	>0.5	3.9932	0.5-0.1	23.7489	<0.001	17.048	<0.001	3.09343	0.5-0.1	0.32642	<0.001	Uncharacterized protein containing a NRPS condensation (elongation) domain
UYEDRAFT_00849	4.39559e-05	1.69624e-06	1.6453e-06	4.36953e-07	6.77461e-06	3.97385e-07	1.095e-06	2.9056e-05	0.154123	<0.001	0.0385895	<0.001	0.0374306	<0.001	0.00994072	<0.001	0.234275	0.5-0.1	0.665533	>0.5	66.4968	<0.001	17.048	<0.001	6.18687	0.05-0.02	0.233157	<0.001	hypothetical protein
UYEDRAFT_00850	1.11607e-05	3.39247e-07	5.48432e-07	8.73906e-07	1.53968e-06	1.58954e-06	0	1.61883e-05	0.137956	<0.001	0.0303967	<0.001	0.0491397	<0.001	0.0783022	<0.001	4.68549	0.5-0.1	0	0.5-0.1	18.5241	<0.001	0.968634	>0.5	NONE	0.5-0.1	0.0951107	<0.001	Aryl carrier domain
UYEDRAFT_00851	3.82897e-05	3.39247e-07	0	4.36953e-06	8.00636e-06	1.58954e-06	0	4.31689e-05	0.2091	<0.001	0.00886002	<0.001	0	<0.001	0.114118	<0.001	4.68549	0.5-0.1	NONE	NONE	9.87953	<0.001	5.0369	<0.001	NONE	0.01-0.001	0.185466	<0.001	3-oxoacyl-[acyl-carrier-protein] synthase III
UYEDRAFT_00852	4.77333e-05	1.35699e-06	0	1.31086e-06	5.54286e-06	1.19216e-06	2.19e-06	3.77728e-05	0.116121	<0.001	0.0284285	<0.001	0	<0.001	0.0274621	<0.001	0.87853	>0.5	NONE	0.05-0.02	28.8153	<0.001	4.64944	0.01-0.001	2.53099	0.5-0.1	0.146742	<0.001	hypothetical protein
UYEDRAFT_00853	7.82964e-05	2.37473e-06	2.74216e-06	6.11734e-06	1.35492e-05	3.57647e-06	2.19e-06	8.17719e-05	0.17305	<0.001	0.03033	<0.001	0.0350228	<0.001	0.0781305	<0.001	1.50605	0.5-0.1	0.79864	>0.5	13.3672	<0.001	3.78844	<0.001	6.18687	0.01-0.001	0.165695	<0.001	PfaD family protein
UYEDRAFT_00854	0.000173076	4.41022e-06	3.83902e-06	1.13608e-05	2.00159e-05	4.37124e-06	6.56999e-06	0.000206713	0.115648	<0.001	0.0254813	<0.001	0.0221811	<0.001	0.0656403	<0.001	0.991162	>0.5	1.71137	0.5-0.1	18.1953	<0.001	4.579	<0.001	3.04656	0.01-0.001	0.0968296	<0.001	PfaB family protein
UYEDRAFT_00855	0.000512361	7.12419e-06	8.22648e-06	2.7528e-05	6.49747e-05	1.11268e-05	2.628e-05	0.000622628	0.126814	<0.001	0.0139046	<0.001	0.016056	<0.001	0.0537278	<0.001	1.56183	0.5-0.1	3.19456	<0.001	22.618	<0.001	5.83948	<0.001	2.4724	<0.001	0.104355	<0.001	polyketide-type polyunsaturated fatty acid synthase PfaA
UYEDRAFT_00856	2.40384e-06	1.35699e-06	1.09686e-06	1.74781e-06	4.61905e-06	5.5634e-06	5.47499e-06	5.39611e-06	1.92153	0.1-0.05	0.56451	0.5-0.1	0.456297	0.5-0.1	0.727092	>0.5	4.09981	0.01-0.001	4.9915	0.05-0.02	3.08735	0.05-0.02	0.830258	>0.5	0.843664	>0.5	0.855996	>0.5	hypothetical protein
UYEDRAFT_00857	3.8118e-05	5.08871e-06	5.48432e-07	5.24344e-06	3.60286e-05	1.35111e-05	1.4235e-05	8.21869e-05	0.945186	>0.5	0.133499	<0.001	0.0143877	<0.001	0.137558	<0.001	2.65511	0.01-0.001	25.9558	<0.001	15.6743	<0.001	2.66659	<0.001	2.53099	<0.001	0.438374	<0.001	hypothetical protein
UYEDRAFT_00858	7.34887e-05	3.73172e-06	2.74216e-06	7.86515e-06	4.64985e-05	1.35111e-05	1.752e-05	0.000181807	0.632729	<0.001	0.0507795	<0.001	0.037314	<0.001	0.107025	<0.001	3.62061	<0.001	6.38912	<0.001	23.1156	<0.001	3.4415	<0.001	2.65402	<0.001	0.255757	<0.001	ABC exporter membrane fusion protein, DevB family
UYEDRAFT_00859	1.9059e-05	1.01774e-06	1.6453e-06	3.49562e-06	9.85398e-06	3.97385e-07	9.85499e-06	4.10935e-05	0.517025	<0.001	0.0533996	<0.001	0.0863264	<0.001	0.183411	<0.001	0.390458	0.5-0.1	5.9898	0.01-0.001	11.7557	<0.001	24.797	<0.001	0.999898	>0.5	0.239794	<0.001	DevC protein
UYEDRAFT_00860	8.75684e-06	2.37473e-06	5.48432e-07	3.49562e-06	5.23493e-06	1.19216e-06	2.19e-06	2.32448e-05	0.59781	0.1-0.05	0.271186	<0.001	0.062629	<0.001	0.399188	0.02-0.01	0.502017	0.5-0.1	3.9932	0.5-0.1	6.64968	<0.001	4.39114	0.01-0.001	2.39038	0.5-0.1	0.225209	<0.001	ABC exporter ATP-binding subunit, DevA family
UYEDRAFT_00861	2.28365e-05	2.71398e-05	1.75498e-05	1.09238e-05	1.9708e-05	1.0332e-05	1.2045e-05	7.88663e-06	0.863004	0.5-0.1	1.18844	0.5-0.1	0.7685	0.5-0.1	0.47835	<0.001	0.380696	<0.001	0.686331	0.5-0.1	0.721966	0.5-0.1	1.90746	0.01-0.001	1.6362	0.5-0.1	2.49891	<0.001	Predicted permeases
UYEDRAFT_00862	5.32278e-05	5.97075e-05	6.08759e-05	4.76279e-05	2.40191e-05	8.06692e-05	0.00011607	6.26779e-05	0.45125	<0.001	1.12174	0.5-0.1	1.14369	0.5-0.1	0.894793	0.5-0.1	1.35107	0.01-0.001	1.90666	<0.001	1.31599	0.05-0.02	0.297748	<0.001	0.206936	<0.001	0.383214	<0.001	Predicted amidohydrolase
UYEDRAFT_00863	5.75204e-05	4.17274e-05	5.92306e-05	3.10237e-05	2.37111e-05	3.57647e-05	6.13199e-05	2.94711e-05	0.412221	<0.001	0.725437	0.01-0.001	1.02973	>0.5	0.539351	<0.001	0.857103	0.5-0.1	1.03527	>0.5	0.949955	>0.5	0.662976	0.01-0.001	0.386679	<0.001	0.804556	0.5-0.1	NAD-dependent aldehyde dehydrogenases
UYEDRAFT_00864	1.94024e-05	1.89978e-05	1.80982e-05	1.44194e-05	6.15874e-06	1.66902e-05	1.8615e-05	1.57733e-05	0.317421	<0.001	0.979149	>0.5	0.932784	>0.5	0.743178	0.5-0.1	0.87853	>0.5	1.02855	>0.5	1.09389	>0.5	0.369004	<0.001	0.330848	<0.001	0.390455	<0.001	hypothetical protein
UYEDRAFT_00865	1.68269e-05	1.76409e-05	1.86467e-05	1.39825e-05	8.3143e-06	1.62928e-05	1.095e-05	1.36978e-05	0.494108	<0.001	1.04837	>0.5	1.10815	>0.5	0.830963	0.5-0.1	0.923583	>0.5	0.587235	0.5-0.1	0.979641	>0.5	0.510305	0.01-0.001	0.759297	0.5-0.1	0.606979	0.1-0.05	hypothetical protein
UYEDRAFT_00866	4.7905e-05	3.59602e-05	2.30341e-05	2.57802e-05	2.67905e-05	5.32496e-05	3.942e-05	2.61504e-05	0.559242	<0.001	0.750656	0.02-0.01	0.480829	<0.001	0.538153	<0.001	1.48079	0.01-0.001	1.71137	0.02-0.01	1.01436	>0.5	0.503112	<0.001	0.679618	0.05-0.02	1.02448	>0.5	histidyl-tRNA synthetase (EC 6.1.1.21)
UYEDRAFT_00867	2.16345e-05	3.79957e-05	3.72934e-05	1.70412e-05	8.62223e-06	3.33804e-05	3.6135e-05	1.20375e-05	0.39854	<0.001	1.75625	<0.001	1.72379	<0.001	0.787683	0.5-0.1	0.87853	0.5-0.1	0.968938	>0.5	0.706377	0.5-0.1	0.258302	<0.001	0.238612	<0.001	0.716282	0.5-0.1	hypothetical protein
UYEDRAFT_00868	1.2706e-05	1.56054e-05	1.26139e-05	9.17601e-06	6.46667e-06	1.98693e-05	1.8615e-05	2.9056e-06	0.508947	0.01-0.001	1.22819	0.5-0.1	0.992754	>0.5	0.72218	0.5-0.1	1.27323	0.5-0.1	1.47575	0.5-0.1	0.316652	0.01-0.001	0.325461	<0.001	0.347391	<0.001	2.22559	0.1-0.05	hypothetical protein
UYEDRAFT_00869	2.40384e-06	3.73172e-06	2.74216e-06	1.31086e-06	2.46349e-06	4.37124e-06	4.38e-06	4.15086e-06	1.02482	>0.5	1.5524	0.5-0.1	1.14074	>0.5	0.545319	0.5-0.1	1.17137	>0.5	1.59728	0.5-0.1	3.16652	0.1-0.05	0.563569	0.5-0.1	0.562442	0.5-0.1	0.593491	0.5-0.1	hypothetical protein
UYEDRAFT_00870	2.33516e-05	1.96763e-05	1.04202e-05	1.35455e-05	8.93017e-06	1.86771e-05	1.4235e-05	1.70185e-05	0.382423	<0.001	0.842614	0.5-0.1	0.446231	<0.001	0.58007	0.01-0.001	0.949217	>0.5	1.36609	0.5-0.1	1.25639	0.5-0.1	0.478134	0.01-0.001	0.62734	0.5-0.1	0.524733	0.01-0.001	Putative translation initiation inhibitor, yjgF family
UYEDRAFT_00871	1.92307e-05	1.18737e-05	1.53561e-05	2.18476e-05	1.66286e-05	2.62274e-05	1.4235e-05	2.07543e-05	0.86469	0.5-0.1	0.617432	0.02-0.01	0.798519	0.5-0.1	1.13608	0.5-0.1	2.20888	<0.001	0.926993	>0.5	0.949955	>0.5	0.634015	0.02-0.01	1.16815	>0.5	0.801213	0.5-0.1	Predicted hydrolases or acyltransferases (alpha/beta hydrolase superfamily)
UYEDRAFT_00872	3.5199e-05	2.06941e-05	2.24857e-05	4.6317e-05	1.90921e-05	3.57647e-05	2.7375e-05	4.73198e-05	0.542403	<0.001	0.587916	<0.001	0.638816	0.01-0.001	1.31586	0.05-0.02	1.72826	<0.001	1.21744	0.5-0.1	1.02165	>0.5	0.533825	<0.001	0.697429	0.5-0.1	0.40347	<0.001	Uncharacterized conserved protein
UYEDRAFT_00873	2.43818e-05	2.6122e-05	2.52279e-05	2.18476e-05	9.85398e-06	2.583e-05	1.533e-05	1.12073e-05	0.404153	<0.001	1.07138	>0.5	1.0347	>0.5	0.896064	>0.5	0.988822	>0.5	0.607661	0.1-0.05	0.512976	0.01-0.001	0.381493	<0.001	0.642791	0.5-0.1	0.879246	>0.5	Predicted hydrolases or acyltransferases (alpha/beta hydrolase superfamily)
UYEDRAFT_00874	0	6.78495e-07	0	0	0	0	0	0	NONE	NONE	NONE	0.05-0.02	NONE	NONE	NONE	NONE	0	0.5-0.1	NONE	NONE	NONE	NONE	NONE	NONE	NONE	NONE	NONE	NONE	hypothetical protein
UYEDRAFT_00875	1.45947e-05	2.03548e-05	1.37108e-05	1.57303e-05	2.4327e-05	2.10614e-05	1.752e-05	2.53202e-05	1.66684	<0.001	1.39467	0.05-0.02	0.939435	>0.5	1.07781	>0.5	1.03471	>0.5	1.27782	0.5-0.1	1.60965	0.05-0.02	1.15505	0.5-0.1	1.38853	0.5-0.1	0.960774	>0.5	Aspartyl/asparaginyl beta-hydroxylase and related dioxygenases
UYEDRAFT_00876	7.89832e-06	8.82043e-06	1.15171e-05	7.86515e-06	1.20095e-05	9.13986e-06	7.66499e-06	6.64137e-06	1.52052	0.1-0.05	1.11675	>0.5	1.45817	0.5-0.1	0.9958	>0.5	1.03622	>0.5	0.665533	0.5-0.1	0.844404	>0.5	1.31397	0.5-0.1	1.5668	0.5-0.1	1.80829	0.05-0.02	Antibiotic biosynthesis monooxygenase
UYEDRAFT_00877	2.67856e-05	2.91753e-05	2.52279e-05	2.14107e-05	1.94e-05	3.49699e-05	2.5185e-05	2.36599e-05	0.72427	0.05-0.02	1.08921	>0.5	0.941843	>0.5	0.799335	0.5-0.1	1.19861	0.5-0.1	0.9983	>0.5	1.10505	>0.5	0.554763	<0.001	0.770301	0.5-0.1	0.819955	0.5-0.1	Putative NADP-dependent oxidoreductases
UYEDRAFT_00878	1.80288e-05	2.34081e-05	1.6453e-05	1.79151e-05	4.98858e-05	3.57647e-05	3.723e-05	6.76589e-05	2.76701	<0.001	1.29837	0.1-0.05	0.912594	>0.5	0.993693	>0.5	1.52788	0.01-0.001	2.26281	<0.001	3.77665	<0.001	1.39483	0.02-0.01	1.33994	0.5-0.1	0.737312	0.01-0.001	Dehydrogenases with different specificities (related to short-chain alcohol dehydrogenases)
UYEDRAFT_00879	3.03914e-05	4.07097e-05	3.1809e-05	2.97128e-05	4.4035e-05	0.000155775	0.000156585	5.43762e-05	1.44893	<0.001	1.33951	0.02-0.01	1.04665	>0.5	0.977672	>0.5	3.82649	<0.001	4.92265	<0.001	1.83006	<0.001	0.282683	<0.001	0.281221	<0.001	0.809821	0.1-0.05	CHAT domain/NB-ARC domain/Tetratricopeptide repeat
UYEDRAFT_00880	9.27194e-06	1.96763e-05	1.80982e-05	1.26716e-05	9.85398e-06	2.0664e-05	3.8325e-05	1.57733e-05	1.06277	>0.5	2.12214	<0.001	1.95194	0.01-0.001	1.36666	0.5-0.1	1.0502	>0.5	2.11761	0.01-0.001	1.24477	0.5-0.1	0.476866	<0.001	0.257117	<0.001	0.624727	0.05-0.02	Predicted nucleic acid-binding protein, contains PIN domain
UYEDRAFT_00881	9.78705e-06	1.69624e-05	1.37108e-05	1.31086e-05	1.17016e-05	2.94065e-05	2.0805e-05	1.32827e-05	1.19562	0.5-0.1	1.73314	0.01-0.001	1.40091	0.5-0.1	1.33938	0.5-0.1	1.73363	0.01-0.001	1.51742	0.5-0.1	1.01329	>0.5	0.397925	<0.001	0.562442	0.05-0.02	0.880963	>0.5	hypothetical protein
UYEDRAFT_00882	1.4423e-05	1.32306e-05	1.04202e-05	7.86515e-06	4.61905e-06	9.53725e-06	8.75999e-06	7.47154e-06	0.320255	<0.001	0.917328	>0.5	0.72247	0.5-0.1	0.545319	0.02-0.01	0.720845	0.5-0.1	0.840674	>0.5	0.949955	>0.5	0.484317	0.05-0.02	0.52729	0.5-0.1	0.61822	0.5-0.1	hypothetical protein
UYEDRAFT_00883	6.1813e-06	6.78495e-06	2.19373e-06	3.05867e-06	5.8508e-06	8.34509e-06	7.66499e-06	2.07543e-06	0.946533	>0.5	1.09766	>0.5	0.354898	0.05-0.02	0.494827	0.1-0.05	1.22994	>0.5	3.49405	0.05-0.02	0.678539	>0.5	0.701107	0.5-0.1	0.763315	>0.5	2.81908	0.05-0.02	Lactoylglutathione lyase and related lyases
UYEDRAFT_00884	1.9059e-05	1.25522e-05	1.20655e-05	1.04869e-05	1.50889e-05	1.0332e-05	1.2045e-05	1.12073e-05	0.791695	0.5-0.1	0.658595	0.05-0.02	0.63306	0.05-0.02	0.550232	0.01-0.001	0.823127	0.5-0.1	0.9983	>0.5	1.0687	>0.5	1.4604	0.5-0.1	1.25271	0.5-0.1	1.34635	0.5-0.1	Site-specific recombinases, DNA invertase Pin homologs
UYEDRAFT_00885	1.04739e-05	1.45876e-05	7.12961e-06	7.4282e-06	7.39048e-06	1.62928e-05	1.533e-05	1.32827e-05	0.705612	0.5-0.1	1.39277	0.1-0.05	0.680705	0.5-0.1	0.709213	0.5-0.1	1.11689	>0.5	2.15018	0.05-0.02	1.78815	0.05-0.02	0.453604	0.01-0.001	0.482093	0.05-0.02	0.556398	0.05-0.02	Glycosyltransferase
UYEDRAFT_00886	5.15108e-06	8.82043e-06	5.48432e-06	3.49562e-06	2.46349e-06	1.15242e-05	1.095e-05	3.32068e-06	0.478248	0.1-0.05	1.71235	0.05-0.02	1.06469	>0.5	0.678619	0.5-0.1	1.30653	0.5-0.1	1.9966	0.5-0.1	0.949955	>0.5	0.213768	<0.001	0.224977	<0.001	0.741864	>0.5	Glycosyltransferase
UYEDRAFT_00887	1.54532e-06	4.74946e-06	3.29059e-06	1.74781e-06	7.69842e-06	7.94771e-06	1.2045e-05	4.15086e-06	4.98175	<0.001	3.07344	0.01-0.001	2.12939	0.5-0.1	1.13103	>0.5	1.67339	0.5-0.1	3.66043	0.01-0.001	2.37489	0.5-0.1	0.968634	>0.5	0.639139	0.5-0.1	1.85466	0.1-0.05	Glycosyltransferase
UYEDRAFT_00888	1.88873e-06	3.39247e-06	3.29059e-06	1.31086e-06	4.92699e-06	7.55032e-06	6.56999e-06	7.47154e-06	2.60863	0.02-0.01	1.79617	0.5-0.1	1.74222	0.5-0.1	0.694043	>0.5	2.22561	0.05-0.02	1.9966	0.5-0.1	5.69973	0.01-0.001	0.652554	0.5-0.1	0.749923	>0.5	0.659434	0.5-0.1	ABC-type multidrug transport system, ATPase and permease components
UYEDRAFT_00889	1.37362e-06	6.78495e-07	1.6453e-06	1.74781e-06	2.15556e-06	5.16601e-06	5.47499e-06	3.73577e-06	1.56925	0.5-0.1	0.493946	0.5-0.1	1.19778	>0.5	1.27241	>0.5	7.61393	0.01-0.001	3.32767	0.1-0.05	2.1374	0.5-0.1	0.417258	0.1-0.05	0.39371	0.1-0.05	0.577005	0.5-0.1	Glycosyltransferase
UYEDRAFT_00890	1.37362e-06	3.39247e-07	0	8.73906e-07	2.77143e-06	2.7817e-06	4.38e-06	9.96205e-06	2.01761	0.5-0.1	0.246973	0.5-0.1	0	0.5-0.1	0.636206	>0.5	8.19962	0.02-0.01	NONE	0.01-0.001	11.3995	<0.001	0.99631	>0.5	0.632748	0.5-0.1	0.278199	<0.001	Glycosyltransferases involved in cell wall biogenesis
UYEDRAFT_00891	2.93612e-05	1.79801e-05	1.91951e-05	2.27216e-05	0.000117016	0.000118023	0.000141255	0.000184713	3.9854	<0.001	0.612377	0.01-0.001	0.653759	0.05-0.02	0.773864	0.5-0.1	6.56411	<0.001	7.3589	<0.001	8.12942	<0.001	0.991464	>0.5	0.828403	0.1-0.05	0.633502	<0.001	Glycosyltransferase
UYEDRAFT_00892	2.40384e-06	1.69624e-06	2.19373e-06	8.73906e-07	2.77143e-06	9.93463e-06	8.75999e-06	4.56594e-06	1.15292	>0.5	0.705637	>0.5	0.912594	>0.5	0.363546	0.5-0.1	5.85687	<0.001	3.9932	0.02-0.01	5.22475	0.02-0.01	0.278967	<0.001	0.316374	0.02-0.01	0.606979	0.5-0.1	Glycosyltransferases involved in cell wall biogenesis
UYEDRAFT_00893	1.20192e-06	2.37473e-06	0	1.31086e-06	1.84762e-06	1.98693e-06	2.19e-06	2.07543e-06	1.53723	0.5-0.1	1.97578	0.5-0.1	0	0.5-0.1	1.09064	>0.5	0.836695	>0.5	NONE	0.05-0.02	1.58326	>0.5	0.929889	>0.5	0.843664	>0.5	0.890236	>0.5	hypothetical protein
UYEDRAFT_00894	1.71703e-07	0	0	0	0	7.94771e-07	2.19e-06	0	0	0.5-0.1	0	0.5-0.1	0	>0.5	0	>0.5	NONE	0.5-0.1	NONE	0.05-0.02	NONE	NONE	0	0.5-0.1	0	0.01-0.001	NONE	NONE	Serine acetyltransferase
UYEDRAFT_00895	1.20192e-06	2.71398e-06	1.6453e-06	0	3.38731e-06	1.62928e-05	3.1755e-05	2.03392e-05	2.81825	0.05-0.02	2.25804	0.5-0.1	1.36889	>0.5	0	0.1-0.05	6.00329	<0.001	19.3005	<0.001	NONE	<0.001	0.207902	<0.001	0.10667	<0.001	0.166541	<0.001	Lipid A core - O-antigen ligase and related enzymes
UYEDRAFT_00896	1.71703e-06	2.71398e-06	5.48432e-07	8.73906e-07	1.04699e-05	2.62274e-05	3.504e-05	3.15465e-05	6.09766	<0.001	1.58063	0.5-0.1	0.319408	0.5-0.1	0.508965	0.5-0.1	9.66383	<0.001	63.8912	<0.001	36.0983	<0.001	0.399195	<0.001	0.298798	<0.001	0.331886	<0.001	capsular exopolysaccharide family
UYEDRAFT_00897	2.06043e-06	3.05323e-06	1.09686e-06	3.05867e-06	1.87841e-05	2.50353e-05	2.2995e-05	4.27538e-05	9.11661	<0.001	1.48184	0.5-0.1	0.532346	0.5-0.1	1.48448	0.5-0.1	8.19962	<0.001	20.9643	<0.001	13.9779	<0.001	0.750307	0.5-0.1	0.816881	0.5-0.1	0.439356	<0.001	Glycosyltransferase
UYEDRAFT_00898	7.55492e-06	7.12419e-06	2.19373e-06	2.18476e-06	2.55588e-05	4.17255e-05	4.38e-05	5.18857e-05	3.38306	<0.001	0.942988	>0.5	0.290371	0.02-0.01	0.289184	0.01-0.001	5.85687	<0.001	19.966	<0.001	23.7489	<0.001	0.612546	<0.001	0.583534	0.01-0.001	0.492597	<0.001	Glycosyltransferase
UYEDRAFT_00899	3.36537e-05	1.89978e-05	1.75498e-05	1.74781e-05	4.92699e-06	1.51006e-05	2.847e-05	1.66034e-06	0.146403	<0.001	0.56451	<0.001	0.521482	<0.001	0.519352	<0.001	0.794861	0.5-0.1	1.62224	0.1-0.05	0.0949955	<0.001	0.326277	<0.001	0.173059	<0.001	2.96745	0.05-0.02	hypothetical protein
UYEDRAFT_00900	0.000115556	0.00011704	0.000110783	9.35079e-05	6.8054e-05	0.000139085	0.000114975	0.000101281	0.588927	<0.001	1.01285	>0.5	0.958698	>0.5	0.809201	0.01-0.001	1.18835	0.05-0.02	1.03784	>0.5	1.08313	0.5-0.1	0.489299	<0.001	0.591904	<0.001	0.671934	<0.001	4-amino-4-deoxy-L-arabinose transferase and related glycosyltransferases of PMT family
UYEDRAFT_00901	2.40384e-05	3.79957e-05	3.1809e-05	1.57303e-05	1.29333e-05	1.90745e-05	1.8615e-05	1.03771e-05	0.538029	<0.001	1.58063	<0.001	1.32326	0.1-0.05	0.654383	0.05-0.02	0.502017	<0.001	0.58521	0.05-0.02	0.659691	0.5-0.1	0.678044	0.1-0.05	0.694782	0.5-0.1	1.24633	0.5-0.1	hypothetical protein
UYEDRAFT_00902	6.12979e-05	6.10645e-05	5.37463e-05	3.84519e-05	5.82001e-05	7.82849e-05	6.46049e-05	6.47533e-05	0.949463	>0.5	0.996193	>0.5	0.876806	0.5-0.1	0.627295	<0.001	1.282	0.02-0.01	1.20203	0.5-0.1	1.68401	<0.001	0.743439	0.01-0.001	0.900861	0.5-0.1	0.898796	0.5-0.1	Chloride channel protein EriC
UYEDRAFT_00903	0.000654359	0.00058147	0.000704186	0.000507302	0.00026575	0.000435137	0.000492749	0.000290145	0.406122	<0.001	0.88861	<0.001	1.07615	0.05-0.02	0.775266	<0.001	0.74834	<0.001	0.699743	<0.001	0.571937	<0.001	0.610726	<0.001	0.53932	<0.001	0.91592	0.1-0.05	AbrB-like transcriptional regulator
UYEDRAFT_00904	1.23626e-05	1.62839e-05	1.70014e-05	9.61296e-06	5.54286e-06	5.16601e-06	5.47499e-06	3.73577e-06	0.448358	0.01-0.001	1.31719	0.5-0.1	1.37523	0.5-0.1	0.777585	0.5-0.1	0.317247	<0.001	0.322032	0.02-0.01	0.388618	0.02-0.01	1.07295	>0.5	1.0124	>0.5	1.48373	0.5-0.1	transcriptional regulator, BadM/Rrf2 family
UYEDRAFT_00905	1.16758e-05	1.79801e-05	1.80982e-05	1.17977e-05	4.61905e-06	8.34509e-06	8.75999e-06	4.15086e-06	0.39561	<0.001	1.53995	0.02-0.01	1.55007	0.05-0.02	1.01044	>0.5	0.464129	0.01-0.001	0.484024	0.1-0.05	0.351835	0.01-0.001	0.553505	0.1-0.05	0.52729	0.5-0.1	1.1128	>0.5	cobalamin biosynthesis protein CobD
UYEDRAFT_00906	2.62705e-05	2.13726e-05	2.35826e-05	1.52934e-05	9.54604e-06	1.43059e-05	1.2045e-05	6.64137e-06	0.363375	<0.001	0.813558	0.5-0.1	0.897682	>0.5	0.582149	0.01-0.001	0.669356	0.1-0.05	0.510758	0.05-0.02	0.434265	0.01-0.001	0.667281	0.1-0.05	0.792532	>0.5	1.43736	0.5-0.1	Pyrimidine operon attenuation protein/uracil phosphoribosyltransferase
UYEDRAFT_00907	1.78571e-05	1.66231e-05	1.6453e-05	7.4282e-06	2.15556e-06	5.16601e-06	1.095e-06	4.15086e-07	0.120712	<0.001	0.930898	>0.5	0.921369	>0.5	0.415981	<0.001	0.310773	<0.001	0.0665533	<0.001	0.0558797	<0.001	0.417258	0.1-0.05	1.96855	>0.5	5.19305	0.1-0.05	hypothetical protein
UYEDRAFT_00908	0.000163633	0.00011738	0.000142044	0.000130212	2.49429e-05	2.98039e-05	3.3945e-05	2.07543e-05	0.152432	<0.001	0.717336	<0.001	0.868065	0.05-0.02	0.795758	<0.001	0.25391	<0.001	0.238975	<0.001	0.159388	<0.001	0.8369	0.5-0.1	0.734804	0.5-0.1	1.20182	0.5-0.1	Domain of unknown function (DUF3854)
UYEDRAFT_00909	1.37362e-06	3.05323e-06	1.6453e-06	3.49562e-06	6.15874e-07	4.37124e-06	7.66499e-06	1.24526e-06	0.448358	0.5-0.1	2.22276	0.1-0.05	1.19778	>0.5	2.54482	0.1-0.05	1.43168	0.5-0.1	4.65873	0.02-0.01	0.356233	0.5-0.1	0.140892	0.01-0.001	0.0803489	<0.001	0.494576	0.5-0.1	hypothetical protein
UYEDRAFT_00910	3.43405e-06	3.73172e-06	4.93589e-06	7.4282e-06	1.53968e-06	3.17908e-06	4.38e-06	4.15086e-07	0.448358	0.1-0.05	1.08668	>0.5	1.43734	0.5-0.1	2.1631	0.02-0.01	0.851908	>0.5	0.887378	>0.5	0.0558797	<0.001	0.484317	0.5-0.1	0.351526	0.5-0.1	3.70932	0.5-0.1	Uncharacterized protein conserved in bacteria
UYEDRAFT_00911	1.54532e-06	4.74946e-06	3.83902e-06	3.05867e-06	9.23811e-07	4.76862e-06	1.095e-06	2.49051e-06	0.59781	0.5-0.1	3.07344	0.01-0.001	2.48428	0.1-0.05	1.97931	0.5-0.1	1.00403	>0.5	0.285229	0.5-0.1	0.814247	>0.5	0.193727	0.01-0.001	0.843664	>0.5	0.370932	0.5-0.1	Protein of unknown function (DUF1822)
UYEDRAFT_00912	3.43405e-07	1.35699e-06	5.48432e-07	2.18476e-06	0	1.58954e-06	5.47499e-06	0	0	0.5-0.1	3.95157	0.1-0.05	1.59704	>0.5	6.36206	0.02-0.01	1.17137	>0.5	9.983	0.01-0.001	0	0.05-0.02	0	0.05-0.02	0	<0.001	NONE	NONE	hypothetical protein
UYEDRAFT_00913	2.91895e-06	1.01774e-05	2.19373e-06	1.74781e-06	1.84762e-06	3.21882e-05	2.2995e-05	8.30171e-06	0.632976	0.5-0.1	3.48668	<0.001	0.751548	>0.5	0.598782	0.5-0.1	3.16271	<0.001	10.4822	<0.001	4.74977	0.01-0.001	0.0574005	<0.001	0.0803489	<0.001	0.222559	<0.001	hypothetical protein
UYEDRAFT_00914	0.000355081	0.000225939	0.000191951	0.000599936	0.000251276	0.000361621	0.000436905	0.000266485	0.707659	<0.001	0.636302	<0.001	0.540584	<0.001	1.68958	<0.001	1.60053	<0.001	2.27612	<0.001	0.444189	<0.001	0.694862	<0.001	0.575129	<0.001	0.942929	0.5-0.1	Secreted and surface protein containing fasciclin-like repeats
UYEDRAFT_00915	0.000146634	4.34237e-05	4.99073e-05	3.62671e-05	2.37111e-05	2.42405e-05	1.2045e-05	2.57353e-05	0.161703	<0.001	0.296136	<0.001	0.340353	<0.001	0.247331	<0.001	0.558233	<0.001	0.241347	<0.001	0.709605	0.05-0.02	0.978162	>0.5	1.96855	0.05-0.02	0.921347	>0.5	Uncharacterized protein conserved in bacteria
UYEDRAFT_00916	9.64969e-05	4.57984e-05	4.49714e-05	3.88888e-05	1.20095e-05	2.0664e-05	1.8615e-05	1.57733e-05	0.124455	<0.001	0.47461	<0.001	0.46604	<0.001	0.403006	<0.001	0.451196	<0.001	0.413929	<0.001	0.405599	<0.001	0.581181	0.01-0.001	0.645154	0.5-0.1	0.761386	0.5-0.1	filamentous hemagglutinin family N-terminal domain
UYEDRAFT_00917	0.000209477	9.63462e-05	0.000112429	7.99624e-05	1.17016e-05	3.69568e-05	3.066e-05	1.53582e-05	0.055861	<0.001	0.459936	<0.001	0.53671	<0.001	0.381723	<0.001	0.383584	<0.001	0.272706	<0.001	0.192067	<0.001	0.316629	<0.001	0.381657	<0.001	0.761914	0.5-0.1	filamentous hemagglutinin family N-terminal domain
UYEDRAFT_00918	0.000330356	0.000260203	0.000355384	0.000117103	2.30953e-05	3.53673e-05	3.6135e-05	2.19995e-05	0.0699102	<0.001	0.787643	<0.001	1.07576	0.5-0.1	0.354476	<0.001	0.135922	<0.001	0.101679	<0.001	0.187864	<0.001	0.653012	0.01-0.001	0.639139	0.05-0.02	1.04981	>0.5	filamentous hemagglutinin family N-terminal domain
UYEDRAFT_00919	0.000167238	0.000104827	0.000144238	4.01997e-05	5.8508e-06	1.35111e-05	1.6425e-05	4.56594e-06	0.0349848	<0.001	0.626814	<0.001	0.862467	0.05-0.02	0.240373	<0.001	0.128889	<0.001	0.113875	<0.001	0.113582	<0.001	0.433036	0.01-0.001	0.356213	0.01-0.001	1.2814	>0.5	Hemolysin activation/secretion protein
UYEDRAFT_00920	0.000115899	8.37941e-05	7.45867e-05	6.64168e-05	5.3581e-05	0.00013074	0.000171915	5.18857e-05	0.462307	<0.001	0.72299	<0.001	0.643548	<0.001	0.573056	<0.001	1.56025	<0.001	2.3049	<0.001	0.781213	0.05-0.02	0.409829	<0.001	0.311672	<0.001	1.03267	>0.5	Serine/threonine protein kinase
UYEDRAFT_00921	4.46427e-06	4.41022e-06	2.74216e-06	3.49562e-06	2.15556e-06	6.35817e-06	4.38e-06	2.49051e-06	0.482847	0.1-0.05	0.987892	>0.5	0.614246	0.5-0.1	0.783022	>0.5	1.44169	0.5-0.1	1.59728	0.5-0.1	0.712466	>0.5	0.339022	0.02-0.01	0.492137	0.5-0.1	0.865508	>0.5	FOG: WD40 repeat
UYEDRAFT_00922	9.10024e-06	1.01774e-05	4.93589e-06	6.55429e-06	1.84762e-06	5.96078e-06	0	0	0.20303	<0.001	1.11837	>0.5	0.542391	0.1-0.05	0.720233	0.5-0.1	0.585687	0.1-0.05	0	0.05-0.02	0	<0.001	0.309963	0.02-0.01	NONE	0.5-0.1	NONE	0.05-0.02	hypothetical protein
UYEDRAFT_00923	5.18542e-05	4.78339e-05	5.26494e-05	4.01997e-05	2.06318e-05	4.13281e-05	3.6135e-05	2.19995e-05	0.39788	<0.001	0.922468	0.5-0.1	1.01534	>0.5	0.775244	0.05-0.02	0.863992	0.5-0.1	0.686331	0.1-0.05	0.547257	<0.001	0.499219	<0.001	0.570964	0.01-0.001	0.937828	>0.5	PAS domain S-box
UYEDRAFT_00924	3.09065e-06	5.08871e-06	3.29059e-06	4.36953e-06	1.84762e-06	3.97385e-06	4.38e-06	3.32068e-06	0.59781	0.5-0.1	1.64649	0.5-0.1	1.06469	>0.5	1.41379	0.5-0.1	0.780916	>0.5	1.33107	>0.5	0.759964	>0.5	0.464944	0.5-0.1	0.421832	0.5-0.1	0.556398	0.5-0.1	hypothetical protein
UYEDRAFT_00925	1.71703e-06	1.01774e-06	2.19373e-06	3.49562e-06	3.07937e-07	5.96078e-06	0	4.15086e-07	0.179343	0.1-0.05	0.592735	0.5-0.1	1.27763	>0.5	2.03586	0.5-0.1	5.85687	0.01-0.001	0	0.5-0.1	0.118744	0.02-0.01	0.0516605	<0.001	NONE	>0.5	0.741864	>0.5	hypothetical protein
UYEDRAFT_00926	0.000247939	9.1936e-05	6.19728e-05	8.95754e-05	0.00020293	0.000178029	0.00016206	0.000250297	0.81847	<0.001	0.370801	<0.001	0.249952	<0.001	0.36128	<0.001	1.93644	<0.001	2.61502	<0.001	2.79426	<0.001	1.13987	0.05-0.02	1.25219	0.02-0.01	0.81076	<0.001	Serine-pyruvate aminotransferase/archaeal aspartate aminotransferase
UYEDRAFT_00927	2.55837e-05	4.20667e-05	2.85185e-05	1.96629e-05	3.04857e-05	5.16601e-05	3.942e-05	3.4037e-05	1.19161	0.5-0.1	1.64428	<0.001	1.11471	0.5-0.1	0.768571	0.5-0.1	1.22805	0.5-0.1	1.38226	0.5-0.1	1.73103	0.01-0.001	0.590122	<0.001	0.773358	0.5-0.1	0.895665	0.5-0.1	Protein of unknown function (DUF3891)
UYEDRAFT_00929	1.4423e-05	1.49269e-05	9.87177e-06	7.4282e-06	6.15874e-06	1.27163e-05	1.4235e-05	8.30171e-06	0.427007	<0.001	1.03493	>0.5	0.684445	0.5-0.1	0.515024	0.02-0.01	0.851908	0.5-0.1	1.44199	0.5-0.1	1.11759	>0.5	0.484317	0.01-0.001	0.432648	0.02-0.01	0.741864	0.5-0.1	ferredoxin [2Fe-2S]
UYEDRAFT_00930	6.5247e-06	1.28914e-05	9.32334e-06	3.93258e-06	3.38731e-06	5.16601e-06	8.75999e-06	2.07543e-06	0.519151	0.1-0.05	1.97578	0.01-0.001	1.42893	0.5-0.1	0.602721	0.5-0.1	0.400733	0.01-0.001	0.939576	>0.5	0.527753	0.5-0.1	0.655691	0.5-0.1	0.386679	0.05-0.02	1.6321	0.5-0.1	Micrococcal nuclease (thermonuclease) homologs
UYEDRAFT_00931	1.01305e-05	1.08559e-05	7.12961e-06	3.93258e-06	1.23175e-06	7.15294e-06	9.85499e-06	3.73577e-06	0.121589	<0.001	1.07161	>0.5	0.70378	0.5-0.1	0.388193	0.01-0.001	0.658898	0.5-0.1	1.38226	0.5-0.1	0.949955	>0.5	0.172202	<0.001	0.124987	<0.001	0.329717	0.1-0.05	Archaeal fructose-1,6-bisphosphatase and related enzymes of inositol monophosphatase family
UYEDRAFT_00932	3.43405e-07	1.69624e-06	1.6453e-06	1.74781e-06	0	3.97385e-07	0	4.15086e-07	0	0.5-0.1	4.93946	0.05-0.02	4.79112	0.1-0.05	5.08965	0.05-0.02	0.234275	0.5-0.1	0	0.5-0.1	0.237489	0.5-0.1	0	0.5-0.1	NONE	NONE	0	0.5-0.1	AraC-type DNA-binding domain-containing proteins
UYEDRAFT_00933	2.06043e-05	3.35855e-05	2.57763e-05	2.00998e-05	2.34032e-05	3.57647e-05	3.8325e-05	3.52823e-05	1.13584	0.5-0.1	1.63002	<0.001	1.25101	0.5-0.1	0.975516	>0.5	1.06489	>0.5	1.48683	0.1-0.05	1.75535	0.01-0.001	0.654366	0.01-0.001	0.610652	0.02-0.01	0.663313	0.01-0.001	conserved hypothetical protein (putative transposase or invertase)
UYEDRAFT_00934	1.03022e-06	3.39247e-06	1.09686e-06	8.73906e-07	0	7.94771e-07	0	1.24526e-06	0	0.1-0.05	3.29297	0.02-0.01	1.06469	>0.5	0.848274	>0.5	0.234275	0.05-0.02	0	0.5-0.1	1.42493	>0.5	0	0.5-0.1	NONE	NONE	0	0.05-0.02	hypothetical protein
UYEDRAFT_00935	5.56317e-05	3.155e-05	3.67449e-05	1.8789e-05	1.4473e-05	2.0664e-05	8.75999e-06	1.12073e-05	0.260158	<0.001	0.567123	<0.001	0.660504	0.01-0.001	0.337739	<0.001	0.654962	0.02-0.01	0.2384	<0.001	0.596483	0.05-0.02	0.700397	0.1-0.05	1.65217	0.5-0.1	1.29139	0.5-0.1	DnaJ-class molecular chaperone with C-terminal Zn finger domain
UYEDRAFT_00936	0.000280906	0.000165213	0.00016782	0.000107927	7.02096e-05	6.55686e-05	6.13199e-05	6.8074e-05	0.24994	<0.001	0.588146	<0.001	0.597425	<0.001	0.384212	<0.001	0.396872	<0.001	0.365391	<0.001	0.630739	<0.001	1.07078	>0.5	1.14497	0.5-0.1	1.03137	>0.5	ATP phosphoribosyltransferase, regulatory subunit
UYEDRAFT_00937	2.83309e-05	4.74946e-05	2.68732e-05	2.35955e-05	6.49747e-05	7.78875e-05	7.66499e-05	8.05266e-05	2.29342	<0.001	1.67642	<0.001	0.948544	>0.5	0.832851	0.5-0.1	1.63992	<0.001	2.85229	<0.001	3.4128	<0.001	0.834212	0.1-0.05	0.847681	0.5-0.1	0.806872	0.05-0.02	haloacid dehalogenase superfamily, subfamily IA, variant 3 with third motif having DD or ED/haloacid dehalogenase superfamily, subfamily IA, variant 1 with third motif having Dx(3-4)D or Dx(3-4)E
UYEDRAFT_00938	0.000884097	0.000731417	0.000338382	0.000375343	0.00142113	0.00233941	0.00248017	0.00219705	1.60743	<0.001	0.827304	<0.001	0.382743	<0.001	0.424549	<0.001	3.19846	<0.001	7.3295	<0.001	5.85345	<0.001	0.607474	<0.001	0.572996	<0.001	0.646836	<0.001	hypothetical protein
UYEDRAFT_00939	0.000109718	7.66699e-05	3.29059e-05	4.76279e-05	0.000236803	0.000176042	0.00015987	0.000140714	2.15829	<0.001	0.69879	<0.001	0.299913	<0.001	0.434093	<0.001	2.2961	<0.001	4.85839	<0.001	2.95445	<0.001	1.34516	<0.001	1.48123	<0.001	1.68287	<0.001	CAAD domains of cyanobacterial aminoacyl-tRNA synthetase
UYEDRAFT_00940	2.12911e-05	2.06941e-05	2.08404e-05	8.30211e-06	6.77461e-06	1.70876e-05	1.314e-05	4.15086e-06	0.318189	<0.001	0.971958	>0.5	0.97883	>0.5	0.389933	<0.001	0.825722	0.5-0.1	0.630505	0.5-0.1	0.499976	0.1-0.05	0.396464	<0.001	0.515572	0.1-0.05	1.6321	0.5-0.1	hypothetical protein
UYEDRAFT_00941	4.53295e-05	6.47962e-05	6.8554e-05	4.15105e-05	2.80223e-05	3.45725e-05	2.409e-05	3.8603e-05	0.61819	<0.001	1.42945	<0.001	1.51235	<0.001	0.915751	0.5-0.1	0.533558	<0.001	0.351402	<0.001	0.929956	>0.5	0.810535	0.5-0.1	1.16323	>0.5	0.72591	0.05-0.02	ATP:corrinoid adenosyltransferase
UYEDRAFT_00942	1.20192e-06	0	0	8.73906e-07	9.23811e-07	0	2.19e-06	0	0.768613	>0.5	0	0.1-0.05	0	0.5-0.1	0.727092	>0.5	NONE	NONE	NONE	0.05-0.02	0	0.5-0.1	NONE	0.5-0.1	0.421832	0.5-0.1	NONE	0.5-0.1	hypothetical protein
UYEDRAFT_00943	1.92307e-05	2.03548e-05	2.08404e-05	9.61296e-06	1.29333e-05	2.74196e-05	1.6425e-05	6.22628e-06	0.672537	0.05-0.02	1.05846	>0.5	1.08371	>0.5	0.499876	0.01-0.001	1.34708	0.1-0.05	0.788132	0.5-0.1	0.647696	0.5-0.1	0.471683	<0.001	0.787419	0.5-0.1	2.07722	0.02-0.01	hypothetical protein
UYEDRAFT_00944	5.66619e-06	6.10645e-06	4.38745e-06	3.49562e-06	0	1.58954e-06	0	1.24526e-06	0	<0.001	1.0777	>0.5	0.774322	>0.5	0.616927	0.5-0.1	0.260305	0.01-0.001	0	0.05-0.02	0.356233	0.5-0.1	0	0.05-0.02	NONE	NONE	0	0.05-0.02	hypothetical protein
UYEDRAFT_00945	1.80288e-05	1.25522e-05	7.67804e-06	6.55429e-06	1.53968e-06	5.16601e-06	8.75999e-06	2.49051e-06	0.0854015	<0.001	0.696228	0.1-0.05	0.425877	0.01-0.001	0.363546	<0.001	0.411564	0.01-0.001	1.14091	>0.5	0.379982	0.05-0.02	0.298041	0.02-0.01	0.175763	<0.001	0.61822	0.5-0.1	ABC-type transport system involved in multi-copper enzyme maturation, permease component
UYEDRAFT_00946	0.00010285	6.4457e-05	5.86822e-05	6.5106e-05	6.55906e-05	5.84156e-05	6.78899e-05	4.93952e-05	0.637731	<0.001	0.626709	<0.001	0.570561	<0.001	0.633019	<0.001	0.906273	0.5-0.1	1.15691	0.5-0.1	0.758689	0.05-0.02	1.12283	0.5-0.1	0.966131	>0.5	1.32787	0.02-0.01	Uncharacterized low-complexity proteins
UYEDRAFT_00947	6.5247e-05	4.54591e-05	3.67449e-05	2.70911e-05	7.63683e-05	4.92758e-05	3.942e-05	4.69047e-05	1.17045	0.1-0.05	0.696724	<0.001	0.563166	<0.001	0.415208	<0.001	1.08396	>0.5	1.0728	>0.5	1.73137	<0.001	1.54981	<0.001	1.9373	<0.001	1.62816	<0.001	Predicted membrane protein
UYEDRAFT_00948	2.23213e-05	2.47651e-05	1.59045e-05	1.22347e-05	1.32413e-05	1.51006e-05	1.752e-05	1.12073e-05	0.593212	0.01-0.001	1.10948	0.5-0.1	0.712525	0.1-0.05	0.548116	0.01-0.001	0.609756	0.02-0.01	1.10157	>0.5	0.916028	>0.5	0.876869	>0.5	0.755782	0.5-0.1	1.18149	0.5-0.1	carbohydrate ABC transporter membrane protein 1, CUT1 family (TC 3.A.1.1.-)
UYEDRAFT_00949	9.04873e-05	9.56677e-05	0.000107493	5.63669e-05	3.29492e-05	5.5634e-05	5.14649e-05	3.19616e-05	0.364131	<0.001	1.05725	0.5-0.1	1.18793	0.05-0.02	0.622926	<0.001	0.581533	<0.001	0.478777	<0.001	0.567027	<0.001	0.592251	<0.001	0.640227	0.02-0.01	1.0309	>0.5	Predicted Na+-dependent transporter
UYEDRAFT_00950	2.40384e-05	1.76409e-05	1.80982e-05	9.17601e-06	9.85398e-06	7.15294e-06	6.56999e-06	4.98103e-06	0.409927	<0.001	0.733862	0.1-0.05	0.75289	0.5-0.1	0.381723	<0.001	0.405475	<0.001	0.363018	0.02-0.01	0.542831	0.1-0.05	1.37761	0.5-0.1	1.49985	0.5-0.1	1.9783	0.05-0.02	phosphoribosylglycinamide formyltransferase, formyltetrahydrofolate-dependent
UYEDRAFT_00951	3.09065e-06	3.39247e-06	3.83902e-06	2.18476e-06	5.8508e-06	5.5634e-06	4.38e-06	7.88663e-06	1.89307	0.05-0.02	1.09766	>0.5	1.24214	>0.5	0.706895	0.5-0.1	1.63992	0.5-0.1	1.14091	>0.5	3.60983	0.01-0.001	1.05166	>0.5	1.3358	>0.5	0.741864	0.5-0.1	Predicted transcription regulator containing HTH domain
UYEDRAFT_00952	2.7129e-05	3.90134e-05	3.89387e-05	3.53932e-05	1.84762e-05	4.3315e-05	4.38e-05	3.69426e-05	0.68105	0.02-0.01	1.43807	0.01-0.001	1.43531	0.02-0.01	1.30462	0.1-0.05	1.11026	0.5-0.1	1.12485	>0.5	1.04378	>0.5	0.426555	<0.001	0.421832	<0.001	0.500133	<0.001	CAAX protease self-immunity
UYEDRAFT_00953	0.000104567	8.54903e-05	9.87177e-05	7.20972e-05	3.38731e-05	4.41098e-05	3.8325e-05	4.69047e-05	0.323937	<0.001	0.817566	0.01-0.001	0.944062	0.5-0.1	0.689484	<0.001	0.515962	<0.001	0.388228	<0.001	0.650575	<0.001	0.767926	0.05-0.02	0.883838	>0.5	0.722168	0.02-0.01	Protein of unknown function (DUF3326)
UYEDRAFT_00954	4.72182e-05	5.49581e-05	4.33261e-05	3.6704e-05	1.72445e-05	1.86771e-05	2.409e-05	8.7168e-06	0.365208	<0.001	1.16392	0.5-0.1	0.917571	>0.5	0.777328	0.05-0.02	0.339843	<0.001	0.556015	0.02-0.01	0.237489	<0.001	0.923294	>0.5	0.715836	0.5-0.1	1.9783	0.01-0.001	hypothetical protein
UYEDRAFT_00955	5.27127e-05	4.78339e-05	5.64885e-05	3.53932e-05	2.00159e-05	1.66902e-05	1.314e-05	1.4528e-05	0.379717	<0.001	0.907445	0.5-0.1	1.07163	>0.5	0.671435	0.01-0.001	0.34892	<0.001	0.232614	<0.001	0.410474	<0.001	1.19926	0.5-0.1	1.52328	0.5-0.1	1.37775	0.5-0.1	ferredoxin [2Fe-2S]
UYEDRAFT_00956	0.000163461	0.000110255	0.000116268	0.000132834	0.000226642	0.000197898	0.000150015	0.000299692	1.38652	<0.001	0.674506	<0.001	0.711286	<0.001	0.812633	0.01-0.001	1.7949	<0.001	1.29026	0.02-0.01	2.25614	<0.001	1.14524	0.02-0.01	1.51079	<0.001	0.756249	<0.001	aconitase (EC 4.2.1.3)
UYEDRAFT_00957	2.91895e-06	2.37473e-06	1.09686e-06	1.74781e-06	3.07937e-06	6.35817e-06	5.47499e-06	2.49051e-06	1.05496	>0.5	0.813558	>0.5	0.375774	0.5-0.1	0.598782	0.5-0.1	2.67743	0.05-0.02	4.9915	0.05-0.02	1.42493	>0.5	0.484317	0.1-0.05	0.562442	0.5-0.1	1.23644	>0.5	XisH protein
UYEDRAFT_00958	3.09065e-06	2.37473e-06	3.29059e-06	1.31086e-06	5.23493e-06	9.53725e-06	9.85499e-06	2.9056e-06	1.6938	0.5-0.1	0.76836	>0.5	1.06469	>0.5	0.424137	0.5-0.1	4.01614	<0.001	2.9949	0.05-0.02	2.21656	0.5-0.1	0.548893	0.1-0.05	0.531196	0.5-0.1	1.80167	0.5-0.1	XisI protein
UYEDRAFT_00959	2.74724e-06	3.73172e-06	1.6453e-06	3.05867e-06	2.15556e-06	8.34509e-06	6.56999e-06	3.32068e-06	0.784626	>0.5	1.35835	0.5-0.1	0.59889	0.5-0.1	1.11336	>0.5	2.23626	0.05-0.02	3.9932	0.05-0.02	1.08566	>0.5	0.258302	<0.001	0.328091	0.05-0.02	0.649131	0.5-0.1	hypothetical protein
UYEDRAFT_00960	6.86811e-07	2.37473e-06	5.48432e-07	4.36953e-07	9.23811e-07	2.38431e-06	1.095e-06	8.30171e-07	1.34507	>0.5	3.45762	0.05-0.02	0.798519	>0.5	0.636206	>0.5	1.00403	>0.5	1.9966	>0.5	1.89991	>0.5	0.387454	0.5-0.1	0.843664	>0.5	1.1128	>0.5	hypothetical protein
UYEDRAFT_00961	1.01305e-05	4.41022e-06	3.29059e-06	2.18476e-06	3.07937e-06	3.97385e-06	1.095e-06	1.24526e-06	0.303971	<0.001	0.435342	0.01-0.001	0.324821	0.01-0.001	0.215663	<0.001	0.901057	>0.5	0.332767	0.5-0.1	0.569973	0.5-0.1	0.774907	>0.5	2.81221	0.5-0.1	2.47288	0.5-0.1	hypothetical protein
UYEDRAFT_00962	1.54532e-06	4.41022e-06	4.93589e-06	1.74781e-06	1.23175e-06	3.97385e-06	5.47499e-06	1.66034e-06	0.79708	>0.5	2.85391	0.02-0.01	3.19408	0.01-0.001	1.13103	>0.5	0.901057	>0.5	1.10922	>0.5	0.949955	>0.5	0.309963	0.05-0.02	0.224977	0.02-0.01	0.741864	>0.5	Uncharacterized protein conserved in cyanobacteria
UYEDRAFT_00963	3.72595e-05	2.40866e-05	2.0292e-05	2.88389e-05	4.06477e-05	8.62326e-05	0.00011388	6.3093e-05	1.09093	0.5-0.1	0.646455	0.01-0.001	0.544612	<0.001	0.774001	0.1-0.05	3.58011	<0.001	5.61206	<0.001	2.18777	<0.001	0.471372	<0.001	0.356935	<0.001	0.64425	<0.001	Protein distantly related to bacterial ferritins
UYEDRAFT_00964	8.41343e-06	7.80269e-06	9.87177e-06	9.17601e-06	8.00636e-06	1.43059e-05	2.19e-05	1.36978e-05	0.951616	>0.5	0.927409	>0.5	1.17333	>0.5	1.09064	>0.5	1.83345	0.05-0.02	2.21844	0.02-0.01	1.49279	0.5-0.1	0.559655	0.05-0.02	0.365588	<0.001	0.584499	0.05-0.02	Ferredoxin subunits of nitrite reductase and ring-hydroxylating dioxygenases
UYEDRAFT_00965	1.33928e-05	1.73016e-05	1.53561e-05	1.35455e-05	1.41651e-05	3.61621e-05	3.942e-05	2.28297e-05	1.05766	>0.5	1.29186	0.5-0.1	1.14659	>0.5	1.0114	>0.5	2.0901	<0.001	2.56706	<0.001	1.6854	0.02-0.01	0.391711	<0.001	0.359338	<0.001	0.620468	0.02-0.01	Uncharacterized low-complexity proteins
UYEDRAFT_00966	1.71703e-06	2.03548e-06	2.19373e-06	8.73906e-07	1.23175e-06	3.17908e-06	4.38e-06	4.15086e-07	0.717372	>0.5	1.18547	>0.5	1.27763	>0.5	0.508965	0.5-0.1	1.56183	0.5-0.1	1.9966	0.5-0.1	0.474977	>0.5	0.387454	0.5-0.1	0.281221	0.1-0.05	2.96745	0.5-0.1	Protoglobin
UYEDRAFT_00967	4.58446e-05	3.79957e-05	2.52279e-05	2.57802e-05	0.000102235	5.00706e-05	5.80349e-05	0.000106677	2.23003	<0.001	0.828793	0.1-0.05	0.550291	<0.001	0.562339	<0.001	1.3178	0.05-0.02	2.30043	<0.001	4.13794	<0.001	2.04182	<0.001	1.76161	<0.001	0.958361	>0.5	Predicted hydrolases or acyltransferases (alpha/beta hydrolase superfamily)
UYEDRAFT_00968	3.26235e-06	3.73172e-06	3.29059e-06	3.05867e-06	2.15556e-06	3.97385e-07	5.47499e-06	8.30171e-07	0.660738	0.5-0.1	1.14387	>0.5	1.00866	>0.5	0.937566	>0.5	0.106489	0.01-0.001	1.66383	0.5-0.1	0.271416	0.1-0.05	5.42435	0.1-0.05	0.39371	0.1-0.05	2.59652	0.5-0.1	Acetyltransferases, including N-acetylases of ribosomal proteins
UYEDRAFT_00969	6.67923e-05	1.45876e-05	1.97435e-05	8.73906e-06	6.15874e-05	7.94771e-06	1.8615e-05	1.28677e-05	0.922072	0.5-0.1	0.218403	<0.001	0.295596	<0.001	0.130839	<0.001	0.544825	0.05-0.02	0.942839	>0.5	1.47243	0.5-0.1	7.74907	<0.001	3.30848	<0.001	4.78622	<0.001	ABC-type nitrate/sulfonate/bicarbonate transport systems, periplasmic components
UYEDRAFT_00970	5.46015e-05	1.66231e-05	1.53561e-05	1.17977e-05	5.60445e-05	5.96078e-06	3.285e-06	9.54697e-06	1.02643	>0.5	0.304445	<0.001	0.28124	<0.001	0.21607	<0.001	0.358584	<0.001	0.213921	0.01-0.001	0.809221	0.5-0.1	9.40221	<0.001	17.0608	<0.001	5.8704	<0.001	nitrate ABC transporter, permease protein
UYEDRAFT_00971	0.000169642	4.13882e-05	5.04557e-05	3.49562e-05	0.000132721	3.93412e-05	4.70849e-05	4.3584e-05	0.782357	<0.001	0.243973	<0.001	0.297424	<0.001	0.206059	<0.001	0.950541	>0.5	0.933193	>0.5	1.24682	0.5-0.1	3.37359	<0.001	2.81875	<0.001	3.04517	<0.001	nitrate transport ATP-binding subunits C and D
UYEDRAFT_00972	7.76096e-05	1.59446e-05	1.80982e-05	2.14107e-05	6.58985e-05	9.93463e-06	1.2045e-05	2.82258e-05	0.849102	0.05-0.02	0.205447	<0.001	0.233196	<0.001	0.275877	<0.001	0.623071	0.1-0.05	0.665533	0.5-0.1	1.3183	0.5-0.1	6.63321	<0.001	5.47103	<0.001	2.33469	<0.001	nitrate transport ATP-binding subunits C and D
UYEDRAFT_00973	7.55492e-06	1.35699e-06	2.74216e-06	1.31086e-06	2.74064e-05	9.53725e-06	4.38e-06	7.47154e-06	3.62762	<0.001	0.179617	<0.001	0.362963	0.05-0.02	0.173511	<0.001	7.02824	<0.001	1.59728	0.5-0.1	5.69973	0.01-0.001	2.87361	<0.001	6.25717	<0.001	3.6681	<0.001	hypothetical protein
UYEDRAFT_00974	3.43405e-07	3.39247e-07	0	0	9.23811e-07	0	0	0	2.69015	0.5-0.1	0.987892	>0.5	0	0.5-0.1	0	0.5-0.1	0	0.5-0.1	NONE	NONE	NONE	NONE	NONE	0.5-0.1	NONE	0.5-0.1	NONE	0.5-0.1	hypothetical protein
UYEDRAFT_00975	6.00959e-06	4.07097e-06	2.19373e-06	5.24344e-06	3.07937e-06	3.17908e-06	6.56999e-06	2.49051e-06	0.512409	0.1-0.05	0.677411	0.5-0.1	0.365037	0.05-0.02	0.872511	>0.5	0.780916	>0.5	2.9949	0.1-0.05	0.474977	0.5-0.1	0.968634	>0.5	0.468702	0.5-0.1	1.23644	>0.5	Response regulator containing CheY-like receiver, AAA-type ATPase, and DNA-binding domains
UYEDRAFT_00976	0.000167925	7.87054e-05	5.42947e-05	3.45193e-05	0.000227565	0.00011246	0.00017301	0.000187204	1.35516	<0.001	0.468693	<0.001	0.323327	<0.001	0.205563	<0.001	1.42887	<0.001	3.18649	<0.001	5.42316	<0.001	2.02352	<0.001	1.31533	0.01-0.001	1.2156	0.01-0.001	PAS domain S-box
UYEDRAFT_00977	0.000264937	0.000264952	0.000144238	8.65167e-05	0.000549359	0.000378708	0.00042048	0.000440821	2.07355	<0.001	1.00006	>0.5	0.544422	<0.001	0.326555	<0.001	1.42935	<0.001	2.91519	<0.001	5.09521	<0.001	1.45061	<0.001	1.30651	<0.001	1.24622	<0.001	diguanylate cyclase (GGDEF) domain
UYEDRAFT_00978	0.00013513	0.00013977	7.18446e-05	2.14107e-05	1.26254e-05	2.74196e-05	4.81799e-05	1.78487e-05	0.0934316	<0.001	1.03434	>0.5	0.53167	<0.001	0.158445	<0.001	0.196177	<0.001	0.670614	0.05-0.02	0.833634	0.5-0.1	0.460452	<0.001	0.262047	<0.001	0.707358	0.5-0.1	hypothetical protein
UYEDRAFT_00979	0.000703981	0.000381314	0.000224857	8.03993e-05	1.60127e-05	7.27215e-05	0.00019272	4.19236e-05	0.022746	<0.001	0.541654	<0.001	0.319408	<0.001	0.114207	<0.001	0.190713	<0.001	0.857077	0.1-0.05	0.521443	<0.001	0.220192	<0.001	0.0830881	<0.001	0.38195	<0.001	Sporulation and spore germination
UYEDRAFT_00980	0.0009933	0.000287682	0.000197435	6.68538e-05	2.09397e-05	9.13986e-05	0.00022776	3.03012e-05	0.0210809	<0.001	0.289622	<0.001	0.198767	<0.001	0.0673047	<0.001	0.317707	<0.001	1.15359	0.5-0.1	0.453246	<0.001	0.229103	<0.001	0.0919377	<0.001	0.691051	0.05-0.02	Molecular chaperone (small heat shock protein)
UYEDRAFT_00981	4.46427e-06	4.41022e-06	3.29059e-06	2.18476e-06	1.07778e-05	4.37124e-06	1.533e-05	1.03771e-05	2.41423	<0.001	0.987892	>0.5	0.737095	0.5-0.1	0.489389	0.5-0.1	0.991162	>0.5	4.65873	<0.001	4.74977	<0.001	2.46561	0.01-0.001	0.703053	0.5-0.1	1.03861	>0.5	Predicted transcriptional regulator
UYEDRAFT_00982	0.000128777	8.71866e-05	6.14244e-05	6.24843e-05	0.000118864	0.000121203	0.00012045	0.000117469	0.923019	0.5-0.1	0.677035	<0.001	0.476982	<0.001	0.485213	<0.001	1.39015	<0.001	1.96095	<0.001	1.87998	<0.001	0.980702	>0.5	0.986831	>0.5	1.01187	>0.5	PAS domain S-box
UYEDRAFT_00983	2.02609e-05	1.01774e-05	7.67804e-06	2.18476e-06	1.41651e-05	1.5498e-05	2.19e-05	8.30171e-06	0.699134	0.05-0.02	0.502318	<0.001	0.378958	<0.001	0.107831	<0.001	1.52279	0.1-0.05	2.85229	0.01-0.001	3.79982	0.01-0.001	0.913993	>0.5	0.646809	0.5-0.1	1.70629	0.05-0.02	Response regulator containing a CheY-like receiver domain and an HD-GYP domain
UYEDRAFT_00984	0.000194367	0.000100417	9.70724e-05	0.000102247	0.000161667	0.000225318	0.00023652	0.000151921	0.831759	<0.001	0.516636	<0.001	0.499427	<0.001	0.52605	<0.001	2.24381	<0.001	2.43653	<0.001	1.48583	<0.001	0.717507	<0.001	0.683524	<0.001	1.06415	0.5-0.1	PAS domain S-box
UYEDRAFT_00985	6.97113e-05	6.00468e-05	4.8262e-05	5.24344e-05	4.95778e-05	0.000100538	9.85499e-05	9.13188e-05	0.711188	<0.001	0.861364	0.1-0.05	0.692312	0.01-0.001	0.752164	0.01-0.001	1.67434	<0.001	2.04198	<0.001	1.74158	<0.001	0.493123	<0.001	0.503073	<0.001	0.542909	<0.001	Multidrug resistance efflux pump
UYEDRAFT_00986	1.56249e-05	1.45876e-05	1.26139e-05	1.04869e-05	1.4781e-05	1.43059e-05	1.8615e-05	1.32827e-05	0.945985	>0.5	0.933612	>0.5	0.807294	0.5-0.1	0.671162	0.1-0.05	0.980685	>0.5	1.47575	0.5-0.1	1.26661	0.5-0.1	1.03321	>0.5	0.794036	0.5-0.1	1.1128	>0.5	ABC-type multidrug transport system, ATPase component
UYEDRAFT_00987	1.87156e-05	1.05167e-05	1.37108e-05	6.11734e-06	1.07778e-05	1.07294e-05	1.095e-05	1.03771e-05	0.575872	0.01-0.001	0.56192	0.01-0.001	0.732587	0.5-0.1	0.326858	<0.001	1.02023	>0.5	0.79864	>0.5	1.69635	0.5-0.1	1.00451	>0.5	0.984274	>0.5	1.03861	>0.5	ABC-type multidrug transport system, permease component
UYEDRAFT_00988	2.57554e-06	1.35699e-06	2.74216e-06	1.74781e-06	3.38731e-06	1.19216e-06	2.19e-06	1.24526e-06	1.31518	0.5-0.1	0.526876	0.5-0.1	1.06469	>0.5	0.678619	0.5-0.1	0.87853	>0.5	0.79864	>0.5	0.712466	>0.5	2.84133	0.1-0.05	1.54672	>0.5	2.72017	0.5-0.1	Uncharacterized conserved protein
UYEDRAFT_00989	5.66619e-06	4.74946e-06	3.83902e-06	3.93258e-06	1.17016e-05	6.35817e-06	9.85499e-06	1.07922e-05	2.06516	0.01-0.001	0.838211	>0.5	0.677532	0.5-0.1	0.694043	0.5-0.1	1.33871	0.5-0.1	2.56706	0.1-0.05	2.74431	0.01-0.001	1.84041	0.05-0.02	1.18738	>0.5	1.08426	>0.5	Predicted membrane protein
UYEDRAFT_00990	5.66619e-06	4.07097e-06	6.58118e-06	2.18476e-06	8.93017e-06	4.76862e-06	2.19e-06	7.05645e-06	1.57605	0.1-0.05	0.718467	0.5-0.1	1.16148	>0.5	0.385579	0.05-0.02	1.17137	>0.5	0.332767	0.5-0.1	3.22985	0.02-0.01	1.87269	0.1-0.05	4.07771	0.05-0.02	1.26553	0.5-0.1	Protein of unknown function (DUF3611)
UYEDRAFT_00991	6.353e-05	3.6978e-05	2.90669e-05	4.15105e-05	0.00011486	6.04026e-05	3.285e-05	9.96205e-05	1.80797	<0.001	0.582055	<0.001	0.45753	<0.001	0.653401	<0.001	1.63348	<0.001	1.13015	>0.5	2.39989	<0.001	1.90158	<0.001	3.49652	<0.001	1.15298	0.1-0.05	Glycosidases
UYEDRAFT_00992	5.15108e-07	3.39247e-07	5.48432e-07	4.36953e-07	3.07937e-07	0	2.19e-06	1.24526e-06	0.59781	>0.5	0.658595	>0.5	1.06469	>0.5	0.848274	>0.5	0	0.5-0.1	3.9932	0.5-0.1	2.84986	0.5-0.1	NONE	0.5-0.1	0.140611	0.1-0.05	0.247288	0.5-0.1	hypothetical protein
UYEDRAFT_00993	3.41688e-05	3.155e-05	3.56481e-05	2.53433e-05	4.92699e-06	1.51006e-05	2.409e-05	1.66034e-06	0.144195	<0.001	0.923356	>0.5	1.04329	>0.5	0.741707	0.05-0.02	0.478626	<0.001	0.675772	0.5-0.1	0.0655141	<0.001	0.326277	<0.001	0.204524	<0.001	2.96745	0.05-0.02	hypothetical protein
UYEDRAFT_00994	1.54532e-06	1.69624e-06	1.6453e-06	3.05867e-06	1.84762e-06	2.38431e-06	1.095e-06	2.49051e-06	1.19562	>0.5	1.09766	>0.5	1.06469	>0.5	1.97931	0.5-0.1	1.40565	>0.5	0.665533	>0.5	0.814247	>0.5	0.774907	>0.5	1.68733	>0.5	0.741864	>0.5	hypothetical protein
UYEDRAFT_00995	1.51098e-05	4.74946e-06	7.67804e-06	8.73906e-06	1.23175e-06	4.76862e-06	8.75999e-06	4.15086e-07	0.0815196	<0.001	0.314329	<0.001	0.508149	0.02-0.01	0.578369	0.05-0.02	1.00403	>0.5	1.14091	>0.5	0.0474977	<0.001	0.258302	0.02-0.01	0.140611	<0.001	2.96745	0.5-0.1	Uncharacterized conserved protein
UYEDRAFT_00996	1.06456e-05	8.48118e-06	6.03275e-06	6.11734e-06	2.46349e-06	5.96078e-06	7.66499e-06	2.07543e-06	0.23141	<0.001	0.796687	0.5-0.1	0.566691	0.1-0.05	0.574637	0.1-0.05	0.702824	0.5-0.1	1.27056	>0.5	0.33927	0.05-0.02	0.413284	0.05-0.02	0.321396	0.05-0.02	1.18698	>0.5	6-pyruvoyl-tetrahydropterin synthase
UYEDRAFT_00997	8.07003e-06	6.78495e-06	6.58118e-06	6.11734e-06	4.31112e-06	1.51006e-05	1.8615e-05	2.9056e-06	0.534213	0.05-0.02	0.840759	>0.5	0.815509	>0.5	0.758032	0.5-0.1	2.22561	0.01-0.001	2.82852	0.01-0.001	0.474977	0.1-0.05	0.285492	<0.001	0.231594	<0.001	1.48373	0.5-0.1	hypothetical protein
UYEDRAFT_00998	9.15175e-05	0.000107541	7.84257e-05	5.15604e-05	0.000106854	0.000104512	0.00010512	0.000131582	1.16758	0.05-0.02	1.17509	0.05-0.02	0.856948	0.5-0.1	0.563394	<0.001	0.971834	>0.5	1.34037	0.05-0.02	2.552	<0.001	1.02241	>0.5	1.0165	>0.5	0.812072	0.01-0.001	Trypsin-like serine proteases, typically periplasmic, contain C-terminal PDZ domain
UYEDRAFT_00999	1.54532e-06	1.69624e-06	1.6453e-06	3.49562e-06	5.54286e-06	6.35817e-06	3.285e-06	2.07543e-06	3.58686	<0.001	1.09766	>0.5	1.06469	>0.5	2.26206	0.1-0.05	3.7484	0.01-0.001	1.9966	0.5-0.1	0.593722	0.5-0.1	0.871771	>0.5	1.68733	0.5-0.1	2.67071	0.05-0.02	Protein of unknown function (DUF1997)
UYEDRAFT_01000	2.57554e-06	6.10645e-06	4.93589e-06	4.36953e-06	8.93017e-06	5.96078e-06	4.38e-06	1.57733e-05	3.4673	<0.001	2.37094	0.02-0.01	1.91645	0.5-0.1	1.69655	0.5-0.1	0.976145	>0.5	0.887378	>0.5	3.60983	<0.001	1.49815	0.5-0.1	2.03885	0.5-0.1	0.566159	0.02-0.01	Uncharacterized protein conserved in bacteria
UYEDRAFT_01001	2.66139e-05	3.5621e-05	3.67449e-05	2.66541e-05	1.13937e-05	2.54327e-05	2.9565e-05	2.9056e-05	0.428109	<0.001	1.33843	0.05-0.02	1.38067	0.05-0.02	1.00151	>0.5	0.71398	0.05-0.02	0.8046	0.5-0.1	1.09011	>0.5	0.447993	<0.001	0.385377	<0.001	0.392128	<0.001	Predicted NAD/FAD-dependent oxidoreductase
UYEDRAFT_01002	3.94916e-06	1.69624e-06	2.19373e-06	3.93258e-06	3.38731e-06	3.97385e-06	0	8.30171e-07	0.857728	>0.5	0.429518	0.1-0.05	0.555492	0.5-0.1	0.9958	>0.5	2.34275	0.5-0.1	0	0.5-0.1	0.211101	0.05-0.02	0.852398	>0.5	NONE	0.1-0.05	4.08025	0.05-0.02	Predicted hydrolases or acyltransferases (alpha/beta hydrolase superfamily)
UYEDRAFT_01003	4.12086e-06	3.73172e-06	2.74216e-06	3.49562e-06	1.84762e-06	2.7817e-06	1.095e-06	2.07543e-06	0.448358	0.1-0.05	0.905567	>0.5	0.665433	0.5-0.1	0.848274	>0.5	0.74542	>0.5	0.39932	0.5-0.1	0.593722	0.5-0.1	0.664206	0.5-0.1	1.68733	>0.5	0.890236	>0.5	hypothetical protein
UYEDRAFT_01004	8.8942e-05	9.1936e-05	6.63602e-05	6.20473e-05	0.000143807	0.000123587	0.00015549	0.000176411	1.61686	<0.001	1.03366	>0.5	0.746107	0.01-0.001	0.697616	<0.001	1.34427	<0.001	2.34312	<0.001	2.84317	<0.001	1.16361	0.05-0.02	0.924861	0.5-0.1	0.815177	0.01-0.001	TPR repeat
UYEDRAFT_01005	5.04806e-05	6.24215e-05	4.71651e-05	4.01997e-05	3.75683e-05	5.32496e-05	3.942e-05	8.7168e-05	0.744213	0.01-0.001	1.23654	0.05-0.02	0.934322	>0.5	0.796339	0.1-0.05	0.853066	0.5-0.1	0.835786	0.5-0.1	2.16838	<0.001	0.705513	0.01-0.001	0.953027	>0.5	0.430987	<0.001	Universal stress protein UspA and related nucleotide-binding proteins
UYEDRAFT_01006	0.000522491	0.000213387	0.00024131	0.000306304	0.000343965	0.000162133	0.000143445	0.000305088	0.658318	<0.001	0.408402	<0.001	0.461845	<0.001	0.586238	<0.001	0.75981	<0.001	0.594442	<0.001	0.99603	>0.5	2.1215	<0.001	2.39789	<0.001	1.12743	0.02-0.01	phosphoglycerate kinase (EC 2.7.2.3)
UYEDRAFT_01007	4.49861e-05	6.14038e-05	6.52634e-05	4.32583e-05	3.11016e-05	0.000108089	7.88399e-05	5.18857e-05	0.691361	0.01-0.001	1.36495	0.01-0.001	1.45075	<0.001	0.961593	>0.5	1.7603	<0.001	1.20803	0.5-0.1	1.19944	0.5-0.1	0.287741	<0.001	0.394491	<0.001	0.599426	<0.001	Cysteine-rich secretory protein family
UYEDRAFT_01008	7.72662e-06	8.14194e-06	5.48432e-06	5.68039e-06	3.69524e-06	7.55032e-06	5.47499e-06	3.73577e-06	0.478248	0.05-0.02	1.05375	>0.5	0.709795	0.5-0.1	0.735171	0.5-0.1	0.927337	>0.5	0.9983	>0.5	0.657661	0.5-0.1	0.489415	0.05-0.02	0.674931	0.5-0.1	0.989151	>0.5	hypothetical protein
UYEDRAFT_01009	3.12499e-05	3.39247e-05	2.57763e-05	1.74781e-05	2.30953e-05	3.89438e-05	4.161e-05	2.82258e-05	0.739051	0.05-0.02	1.0856	>0.5	0.824844	0.5-0.1	0.559302	<0.001	1.14795	0.5-0.1	1.61427	0.05-0.02	1.61492	0.02-0.01	0.593041	<0.001	0.555042	0.01-0.001	0.818232	0.5-0.1	glycerol kinase (EC 2.7.1.30)
UYEDRAFT_01010	4.22389e-05	4.64769e-05	4.60683e-05	4.01997e-05	2.80223e-05	6.00052e-05	5.25599e-05	3.27918e-05	0.663424	<0.001	1.10033	0.5-0.1	1.09066	0.5-0.1	0.951722	>0.5	1.29108	0.05-0.02	1.14091	0.5-0.1	0.815722	0.5-0.1	0.466997	<0.001	0.533148	<0.001	0.854552	0.5-0.1	Glycosyltransferase
UYEDRAFT_01011	5.7177e-05	6.88672e-05	7.89742e-05	6.02995e-05	4.15715e-05	8.26562e-05	0.000110595	6.26779e-05	0.727067	0.01-0.001	1.20446	0.05-0.02	1.38122	0.01-0.001	1.05461	>0.5	1.20023	0.1-0.05	1.40039	0.01-0.001	1.03944	>0.5	0.502945	<0.001	0.37589	<0.001	0.663256	<0.001	hypothetical protein
UYEDRAFT_01012	0.000234889	0.000217797	0.000193048	0.000169975	0.000206318	0.000284925	0.00023652	0.000260259	0.878362	0.01-0.001	0.927232	0.5-0.1	0.821868	0.01-0.001	0.723638	<0.001	1.30822	<0.001	1.22519	0.02-0.01	1.53116	<0.001	0.724112	<0.001	0.872306	0.1-0.05	0.792741	<0.001	Response regulator containing a CheY-like receiver domain and an HTH DNA-binding domain
UYEDRAFT_01013	5.70053e-05	4.24059e-05	4.93589e-05	4.36953e-05	2.52508e-05	4.53019e-05	5.36549e-05	3.4037e-05	0.442956	<0.001	0.743894	0.01-0.001	0.865864	0.5-0.1	0.766513	0.02-0.01	1.06829	>0.5	1.08704	>0.5	0.778963	0.1-0.05	0.55739	<0.001	0.470615	<0.001	0.741864	0.1-0.05	Sugar kinases, ribokinase family
UYEDRAFT_01014	9.61535e-06	8.14194e-06	8.77491e-06	7.4282e-06	1.32413e-05	5.16601e-06	1.2045e-05	8.7168e-06	1.3771	0.5-0.1	0.846764	0.5-0.1	0.912594	>0.5	0.772536	0.5-0.1	0.634494	0.5-0.1	1.37266	0.5-0.1	1.17347	>0.5	2.56316	0.01-0.001	1.09932	>0.5	1.51905	0.5-0.1	hypothetical protein
UYEDRAFT_01015	1.13324e-05	2.13726e-05	1.59045e-05	1.04869e-05	4.92699e-06	1.66902e-05	1.752e-05	1.12073e-05	0.434771	0.01-0.001	1.88598	<0.001	1.40346	0.5-0.1	0.92539	>0.5	0.780916	0.5-0.1	1.10157	>0.5	1.0687	>0.5	0.295203	<0.001	0.281221	<0.001	0.439623	0.01-0.001	Arabinose efflux permease
UYEDRAFT_01016	3.07348e-05	3.52817e-05	2.52279e-05	1.66042e-05	1.78603e-05	3.21882e-05	1.752e-05	1.53582e-05	0.581112	<0.001	1.14794	0.5-0.1	0.820824	0.5-0.1	0.540242	<0.001	0.91232	>0.5	0.69447	0.5-0.1	0.924956	>0.5	0.554872	<0.001	1.01943	>0.5	1.16292	0.5-0.1	molybdate ABC transporter, permease protein
UYEDRAFT_01017	1.04739e-05	1.22129e-05	9.87177e-06	2.62172e-06	9.23811e-06	7.94771e-06	1.095e-05	7.88663e-06	0.882015	>0.5	1.16604	0.5-0.1	0.942515	>0.5	0.25031	<0.001	0.650763	0.5-0.1	1.10922	>0.5	3.00819	0.02-0.01	1.16236	>0.5	0.843664	>0.5	1.17136	>0.5	molybdenum ABC transporter, periplasmic molybdate-binding protein
UYEDRAFT_01018	9.44365e-06	2.03548e-05	1.09686e-05	8.73906e-06	1.72445e-05	2.38431e-05	1.752e-05	1.70185e-05	1.82604	0.01-0.001	2.1554	<0.001	1.16148	>0.5	0.92539	>0.5	1.17137	0.5-0.1	1.59728	0.5-0.1	1.94741	0.02-0.01	0.723247	0.1-0.05	0.984274	>0.5	1.01328	>0.5	molybdenum-pterin binding domain
UYEDRAFT_01019	1.06456e-05	7.12419e-06	5.48432e-07	8.73906e-07	1.20095e-05	9.13986e-06	9.85499e-06	3.32068e-06	1.12813	>0.5	0.669217	0.5-0.1	0.0515174	<0.001	0.0820911	<0.001	1.28293	0.5-0.1	17.9694	<0.001	3.79982	0.1-0.05	1.31397	0.5-0.1	1.21863	>0.5	3.61659	<0.001	KaiB domain
UYEDRAFT_01020	1.15041e-05	1.35699e-05	9.87177e-06	1.00499e-05	2.9254e-05	6.23895e-05	7.11749e-05	3.11314e-05	2.54292	<0.001	1.17957	0.5-0.1	0.85811	>0.5	0.873596	>0.5	4.59764	<0.001	7.20994	<0.001	3.09768	<0.001	0.468893	<0.001	0.411016	<0.001	0.939694	>0.5	Zn-dependent hydrolases, including glyoxylases
UYEDRAFT_01021	1.42513e-05	2.71398e-06	3.29059e-06	2.18476e-06	3.38731e-06	1.0332e-05	6.56999e-06	2.07543e-06	0.237684	<0.001	0.190437	<0.001	0.230897	<0.001	0.153303	<0.001	3.80696	<0.001	1.9966	0.5-0.1	0.949955	>0.5	0.327845	0.01-0.001	0.515572	0.5-0.1	1.6321	0.5-0.1	Cellulase (glycosyl hydrolase family 5)
UYEDRAFT_01022	5.33995e-05	8.17586e-05	7.12961e-05	4.80648e-05	2.46349e-05	4.25202e-05	2.409e-05	3.11314e-05	0.461333	<0.001	1.53107	<0.001	1.33515	0.01-0.001	0.900098	0.5-0.1	0.52007	<0.001	0.337886	<0.001	0.647696	0.01-0.001	0.57937	<0.001	1.02262	>0.5	0.791321	0.5-0.1	Spermidine synthase
UYEDRAFT_01023	0.000102506	0.000197103	0.000161787	0.000124969	1.78603e-05	8.78222e-05	7.55549e-05	4.23387e-05	0.174236	<0.001	1.92283	<0.001	1.57831	<0.001	1.21913	0.01-0.001	0.445566	<0.001	0.467001	<0.001	0.338795	<0.001	0.203369	<0.001	0.236389	<0.001	0.421844	<0.001	S-adenosylmethionine decarboxylase proenzyme, Bacillus form
UYEDRAFT_01024	2.45535e-05	2.00156e-05	2.19373e-05	1.48564e-05	1.38572e-05	2.22536e-05	6.56999e-06	2.15844e-05	0.564366	<0.001	0.815183	0.5-0.1	0.893448	>0.5	0.605063	0.01-0.001	1.11181	>0.5	0.29949	0.01-0.001	1.45287	0.1-0.05	0.622693	0.02-0.01	2.10916	0.1-0.05	0.641997	0.05-0.02	Serine/threonine protein kinase
UYEDRAFT_01025	3.38254e-05	7.93839e-05	4.11324e-05	7.16603e-05	8.16033e-05	0.000162531	0.00013359	0.000152336	2.41248	<0.001	2.34687	<0.001	1.21602	0.5-0.1	2.11853	<0.001	2.0474	<0.001	3.2478	<0.001	2.12581	<0.001	0.502079	<0.001	0.610849	<0.001	0.535678	<0.001	Serine/threonine protein kinase
UYEDRAFT_01026	5.68336e-05	2.57828e-05	2.90669e-05	2.88389e-05	2.74064e-05	2.82144e-05	2.5185e-05	3.19616e-05	0.482222	<0.001	0.453654	<0.001	0.511438	<0.001	0.507427	<0.001	1.09431	>0.5	0.866449	>0.5	1.10828	>0.5	0.971363	>0.5	1.0882	>0.5	0.857479	0.5-0.1	Coenzyme F390 synthetase
UYEDRAFT_01027	1.13324e-05	1.08559e-05	9.32334e-06	9.17601e-06	6.77461e-06	1.19216e-05	1.6425e-05	5.8112e-06	0.59781	0.05-0.02	0.957956	>0.5	0.822717	0.5-0.1	0.809716	0.5-0.1	1.09816	>0.5	1.76171	0.5-0.1	0.633303	0.5-0.1	0.568265	0.05-0.02	0.412458	0.01-0.001	1.16579	>0.5	hypothetical protein
UYEDRAFT_01028	7.21151e-06	9.83817e-06	6.58118e-06	1.04869e-05	3.69524e-06	1.43059e-05	7.66499e-06	5.8112e-06	0.512409	0.05-0.02	1.36423	0.5-0.1	0.912594	>0.5	1.45418	0.5-0.1	1.45412	0.5-0.1	1.16468	>0.5	0.55414	0.1-0.05	0.258302	<0.001	0.482093	0.5-0.1	0.635883	0.5-0.1	hypothetical protein
UYEDRAFT_01029	4.63597e-06	9.83817e-06	7.12961e-06	4.80648e-06	4.92699e-06	9.93463e-06	7.66499e-06	7.88663e-06	1.06277	>0.5	2.12214	0.01-0.001	1.53789	0.5-0.1	1.03678	>0.5	1.0098	>0.5	1.07509	>0.5	1.64083	0.5-0.1	0.495941	0.05-0.02	0.642791	0.5-0.1	0.624727	0.5-0.1	hypothetical protein
UYEDRAFT_01030	3.02197e-05	4.47806e-05	2.46794e-05	2.31585e-05	0.000104699	0.000124382	0.000145635	0.000177657	3.46458	<0.001	1.48184	<0.001	0.816668	0.5-0.1	0.766339	0.1-0.05	2.77758	<0.001	5.90106	<0.001	7.67133	<0.001	0.841752	0.05-0.02	0.718911	0.01-0.001	0.589331	<0.001	4-hydroxyphenylpyruvate dioxygenase
UYEDRAFT_01031	4.56729e-05	7.05634e-05	4.77136e-05	4.93757e-05	0.000145346	0.000310358	0.000235425	0.000314635	3.18233	<0.001	1.54497	<0.001	1.04468	>0.5	1.08107	0.5-0.1	4.39828	<0.001	4.93413	<0.001	6.37226	<0.001	0.468318	<0.001	0.617379	<0.001	0.461952	<0.001	homogentisate 1,2-dioxygenase (EC 1.13.11.5)
UYEDRAFT_01032	2.31799e-05	3.2907e-05	2.13888e-05	2.62172e-05	0.000115784	0.000151801	0.000176295	0.000219165	4.99504	<0.001	1.41964	0.01-0.001	0.922734	>0.5	1.13103	0.5-0.1	4.61304	<0.001	8.24237	<0.001	8.3596	<0.001	0.762736	<0.001	0.656765	<0.001	0.528297	<0.001	hypothetical protein
UYEDRAFT_01033	5.32278e-06	6.4457e-06	3.83902e-06	1.31086e-06	3.07937e-06	1.0332e-05	2.19e-06	4.15086e-07	0.578526	0.5-0.1	1.21096	>0.5	0.721243	0.5-0.1	0.246273	0.02-0.01	1.60293	0.5-0.1	0.570457	0.5-0.1	0.316652	0.5-0.1	0.298041	<0.001	1.40611	>0.5	7.41864	0.05-0.02	Transcriptional regulators
UYEDRAFT_01034	5.83789e-06	9.83817e-06	7.12961e-06	2.18476e-06	2.46349e-06	9.13986e-06	4.38e-06	7.05645e-06	0.421984	0.05-0.02	1.68523	0.05-0.02	1.22127	>0.5	0.374239	0.05-0.02	0.92902	>0.5	0.614338	0.5-0.1	3.22985	0.02-0.01	0.269533	<0.001	0.562442	0.5-0.1	0.349112	0.02-0.01	Uncharacterized protein conserved in bacteria
UYEDRAFT_01035	1.03022e-06	1.01774e-06	1.6453e-06	8.73906e-07	1.23175e-06	2.38431e-06	1.095e-06	4.15086e-07	1.19562	>0.5	0.987892	>0.5	1.59704	>0.5	0.848274	>0.5	2.34275	0.5-0.1	0.665533	>0.5	0.474977	>0.5	0.516605	0.5-0.1	1.12488	>0.5	2.96745	0.5-0.1	hypothetical protein
UYEDRAFT_01036	2.06043e-05	1.52661e-05	1.04202e-05	1.26716e-05	4.09556e-05	3.41751e-05	3.8325e-05	4.56594e-05	1.98772	<0.001	0.740919	0.1-0.05	0.505729	0.01-0.001	0.614999	0.02-0.01	2.23863	<0.001	3.67795	<0.001	3.60328	<0.001	1.1984	0.5-0.1	1.06864	>0.5	0.896981	0.5-0.1	transcriptional regulator, TetR family
UYEDRAFT_01037	1.04739e-05	6.10645e-06	3.83902e-06	5.24344e-06	1.60127e-05	1.35111e-05	1.752e-05	1.86788e-05	1.52883	0.05-0.02	0.583018	0.05-0.02	0.366534	0.01-0.001	0.500621	0.05-0.02	2.21259	0.01-0.001	4.56366	<0.001	3.56233	<0.001	1.18515	0.5-0.1	0.913969	>0.5	0.857265	0.5-0.1	Membrane transporters of cations and cationic drugs
UYEDRAFT_01038	1.42513e-05	1.08559e-05	7.67804e-06	6.99125e-06	1.53968e-05	1.51006e-05	1.095e-05	2.449e-05	1.08038	>0.5	0.761748	0.5-0.1	0.53876	0.05-0.02	0.490568	0.01-0.001	1.39101	0.5-0.1	1.42614	0.5-0.1	3.50296	<0.001	1.01961	>0.5	1.40611	0.5-0.1	0.628698	0.02-0.01	glycosyltransferase, MGT family
UYEDRAFT_01039	4.80767e-06	7.80269e-06	6.58118e-06	5.68039e-06	1.26254e-05	7.15294e-06	7.66499e-06	3.73577e-06	2.62609	<0.001	1.62297	0.1-0.05	1.36889	0.5-0.1	1.18152	>0.5	0.916727	>0.5	1.16468	>0.5	0.657661	0.5-0.1	1.76507	0.05-0.02	1.64715	0.5-0.1	3.3796	<0.001	Beta-lactamase class C and other penicillin binding proteins
UYEDRAFT_01040	2.11194e-05	1.52661e-05	1.09686e-05	1.57303e-05	0.000109318	5.8813e-05	6.89849e-05	0.000129092	5.17616	<0.001	0.722848	0.1-0.05	0.519362	0.01-0.001	0.744826	0.5-0.1	3.85252	<0.001	6.28929	<0.001	8.20655	<0.001	1.85873	<0.001	1.58466	<0.001	0.846822	0.05-0.02	Phytoene dehydrogenase and related proteins
UYEDRAFT_01041	0	3.39247e-07	5.48432e-07	0	0	3.97385e-07	0	0	NONE	NONE	NONE	0.5-0.1	NONE	0.1-0.05	NONE	NONE	1.17137	>0.5	0	0.5-0.1	NONE	NONE	0	0.5-0.1	NONE	NONE	NONE	NONE	hypothetical protein
UYEDRAFT_01042	5.49449e-06	1.01774e-05	6.03275e-06	4.80648e-06	1.23175e-06	5.16601e-06	6.56999e-06	1.66034e-06	0.224179	0.01-0.001	1.8523	0.02-0.01	1.09796	>0.5	0.874783	>0.5	0.507595	0.05-0.02	1.08905	>0.5	0.345438	0.1-0.05	0.238433	0.01-0.001	0.187481	0.01-0.001	0.741864	>0.5	Nucleoside-diphosphate-sugar epimerases
UYEDRAFT_01043	5.83789e-06	8.82043e-06	7.12961e-06	1.74781e-06	1.23175e-06	1.98693e-06	2.19e-06	8.30171e-07	0.210992	0.01-0.001	1.51089	0.5-0.1	1.22127	>0.5	0.299391	0.02-0.01	0.225264	<0.001	0.307169	0.1-0.05	0.474977	0.5-0.1	0.619926	0.5-0.1	0.562442	>0.5	1.48373	>0.5	Domain of unknown function (DUF4343)
UYEDRAFT_01044	1.45947e-05	2.34081e-05	2.85185e-05	1.79151e-05	1.4781e-05	8.34509e-06	5.47499e-06	8.30171e-06	1.01276	>0.5	1.60387	0.01-0.001	1.95402	<0.001	1.2275	0.5-0.1	0.356505	<0.001	0.191981	<0.001	0.463393	0.01-0.001	1.77122	0.05-0.02	2.69972	0.05-0.02	1.78047	0.05-0.02	carbohydrate ABC transporter substrate-binding protein, CUT1 family (TC 3.A.1.1.-)
UYEDRAFT_01045	3.26235e-06	5.7672e-06	4.38745e-06	3.05867e-06	2.46349e-06	4.76862e-06	4.38e-06	1.24526e-06	0.755129	>0.5	1.76781	0.1-0.05	1.34487	0.5-0.1	0.937566	>0.5	0.826852	>0.5	0.9983	>0.5	0.407123	0.5-0.1	0.516605	0.5-0.1	0.562442	0.5-0.1	1.9783	0.5-0.1	hypothetical protein
UYEDRAFT_01046	2.24931e-05	1.01774e-05	9.32334e-06	7.86515e-06	1.84762e-06	5.16601e-06	1.533e-05	4.56594e-06	0.0821419	<0.001	0.45247	<0.001	0.414499	<0.001	0.34967	<0.001	0.507595	0.05-0.02	1.64426	0.5-0.1	0.580528	0.5-0.1	0.35765	0.05-0.02	0.120523	<0.001	0.404653	0.1-0.05	His Kinase A (phospho-acceptor) domain/HAMP domain/Histidine kinase-, DNA gyrase B-, and HSP90-like ATPase
UYEDRAFT_01047	0.000147493	7.90446e-05	8.88459e-05	4.85018e-05	3.97239e-05	3.25856e-05	4.161e-05	2.94711e-05	0.269328	<0.001	0.535923	<0.001	0.602376	<0.001	0.328842	<0.001	0.412243	<0.001	0.468338	<0.001	0.607629	<0.001	1.21906	0.5-0.1	0.954672	>0.5	1.34789	0.05-0.02	translation elongation factor P
UYEDRAFT_01048	4.97938e-05	3.96919e-05	4.00355e-05	2.49063e-05	1.41651e-05	1.39085e-05	1.752e-05	1.12073e-05	0.284475	<0.001	0.797126	0.05-0.02	0.804027	0.1-0.05	0.500189	<0.001	0.350411	<0.001	0.437611	0.01-0.001	0.449979	<0.001	1.01845	>0.5	0.808511	0.5-0.1	1.26392	0.5-0.1	acetyl-CoA carboxylase, biotin carboxyl carrier protein
UYEDRAFT_01049	5.59751e-05	3.49425e-05	4.33261e-05	2.40324e-05	1.75524e-05	2.0664e-05	2.409e-05	1.66034e-05	0.313575	<0.001	0.624251	<0.001	0.774025	0.05-0.02	0.429341	<0.001	0.591373	0.01-0.001	0.556015	0.02-0.01	0.690876	0.1-0.05	0.849418	0.5-0.1	0.728619	0.5-0.1	1.05716	>0.5	Predicted transcriptional regulators
UYEDRAFT_01050	1.30494e-05	1.08559e-05	1.26139e-05	3.93258e-06	5.23493e-06	3.97385e-06	5.47499e-06	2.49051e-06	0.401162	<0.001	0.831909	0.5-0.1	0.966629	>0.5	0.301361	<0.001	0.366054	0.01-0.001	0.434043	0.1-0.05	0.633303	0.5-0.1	1.31734	0.5-0.1	0.956152	>0.5	2.10195	0.5-0.1	hypothetical protein
UYEDRAFT_01051	5.4258e-05	0.000106863	8.28132e-05	8.3458e-05	0.000103159	0.000154186	0.00018177	0.000205052	1.90126	<0.001	1.96953	<0.001	1.52628	<0.001	1.53817	<0.001	1.44283	<0.001	2.19494	<0.001	2.45695	<0.001	0.669057	<0.001	0.567525	<0.001	0.503086	<0.001	Spore germination protein
UYEDRAFT_01052	4.46427e-05	5.9029e-05	5.594e-05	4.89387e-05	4.98858e-05	7.1132e-05	4.92749e-05	4.64896e-05	1.11745	0.5-0.1	1.32226	0.01-0.001	1.25306	0.1-0.05	1.09623	0.5-0.1	1.20503	0.1-0.05	0.880853	0.5-0.1	0.949955	>0.5	0.701313	0.01-0.001	1.0124	>0.5	1.07305	>0.5	Protein of unknown function (DUF2993)
UYEDRAFT_01053	0.000193337	0.000167927	0.000187015	0.000145505	0.000119787	0.000109678	7.33649e-05	0.000111658	0.619578	<0.001	0.868573	0.01-0.001	0.967301	>0.5	0.752599	<0.001	0.65313	<0.001	0.392294	<0.001	0.767381	0.01-0.001	1.09217	0.5-0.1	1.63276	<0.001	1.07281	0.5-0.1	prolyl-tRNA synthetase (EC 6.1.1.15)
UYEDRAFT_01054	2.98763e-05	2.7479e-05	1.53561e-05	1.8352e-05	2.40191e-05	3.57647e-05	2.19e-05	3.44521e-05	0.803952	0.5-0.1	0.919761	>0.5	0.51399	<0.001	0.614268	0.01-0.001	1.30153	0.1-0.05	1.42614	0.5-0.1	1.87729	<0.001	0.671586	0.01-0.001	1.09676	>0.5	0.697173	0.05-0.02	hypothetical protein
UYEDRAFT_01055	3.93199e-05	3.39247e-05	3.12606e-05	2.40324e-05	2.30953e-05	2.62274e-05	2.7375e-05	1.82638e-05	0.587368	<0.001	0.862788	0.5-0.1	0.795032	0.5-0.1	0.611202	<0.001	0.773107	0.5-0.1	0.875702	>0.5	0.759964	0.5-0.1	0.880577	0.5-0.1	0.843664	0.5-0.1	1.26454	0.5-0.1	Uncharacterized protein conserved in cyanobacteria
UYEDRAFT_01056	0.000100961	9.8721e-05	0.000135463	7.77776e-05	7.72922e-05	7.98745e-05	8.32199e-05	9.33942e-05	0.765563	<0.001	0.977811	>0.5	1.34173	<0.001	0.770372	0.01-0.001	0.809093	0.05-0.02	0.614338	<0.001	1.20079	0.1-0.05	0.96767	>0.5	0.92877	>0.5	0.82759	0.05-0.02	FAD binding domain
UYEDRAFT_01057	4.60163e-05	3.86742e-05	3.50996e-05	2.44694e-05	3.97239e-05	2.66248e-05	2.5185e-05	3.11314e-05	0.863256	0.5-0.1	0.840445	0.5-0.1	0.762765	0.1-0.05	0.531754	<0.001	0.688439	0.02-0.01	0.717528	0.5-0.1	1.27226	0.5-0.1	1.49199	0.01-0.001	1.57728	0.05-0.02	1.27601	0.1-0.05	KaiB domain
UYEDRAFT_01058	5.40863e-05	2.98538e-05	3.1809e-05	2.27216e-05	1.81683e-05	2.66248e-05	4.38e-05	3.03012e-05	0.335912	<0.001	0.551965	<0.001	0.588116	<0.001	0.420098	<0.001	0.891841	0.5-0.1	1.37697	0.5-0.1	1.33359	0.5-0.1	0.682381	0.05-0.02	0.414801	<0.001	0.599588	0.01-0.001	pilus retraction protein PilT
UYEDRAFT_01059	1.03022e-06	3.39247e-06	4.38745e-06	3.05867e-06	6.15874e-07	5.5634e-06	3.285e-06	8.30171e-07	0.59781	>0.5	3.29297	0.02-0.01	4.25877	0.01-0.001	2.96896	0.05-0.02	1.63992	0.5-0.1	0.748725	>0.5	0.271416	0.1-0.05	0.110701	<0.001	0.187481	0.05-0.02	0.741864	>0.5	hypothetical protein
UYEDRAFT_01060	0.00203777	0.00183092	0.00149448	0.00153545	0.00472745	0.00478055	0.00566881	0.00339623	2.31991	<0.001	0.898492	<0.001	0.733389	<0.001	0.753497	<0.001	2.61101	<0.001	3.79317	<0.001	2.21188	<0.001	0.988893	0.5-0.1	0.83394	<0.001	1.39197	<0.001	hypothetical protein
UYEDRAFT_01061	0.000144402	0.000183194	0.000190306	0.000111423	4.4035e-05	0.00010491	0.00010074	5.10555e-05	0.304947	<0.001	1.26864	<0.001	1.31789	<0.001	0.771617	<0.001	0.572672	<0.001	0.529358	<0.001	0.458213	<0.001	0.419742	<0.001	0.437116	<0.001	0.862492	0.5-0.1	UDP-N-acetylglucosamine 2-epimerase
UYEDRAFT_01062	0.000932517	0.000385385	0.000404743	0.000692133	0.000258975	0.000344136	0.000468659	0.00021626	0.277716	<0.001	0.413274	<0.001	0.434032	<0.001	0.742221	<0.001	0.892966	0.02-0.01	1.15792	0.02-0.01	0.312454	<0.001	0.752537	<0.001	0.552586	<0.001	1.19752	0.01-0.001	Putative peptidoglycan-binding domain-containing protein
UYEDRAFT_01063	1.52815e-05	1.83194e-05	5.48432e-06	1.39825e-05	3.72604e-05	1.78823e-05	2.5185e-05	2.53202e-05	2.43826	<0.001	1.19879	0.5-0.1	0.358885	0.01-0.001	0.914993	>0.5	0.976145	>0.5	4.59218	<0.001	1.81085	0.01-0.001	2.08364	<0.001	1.47947	0.1-0.05	1.47157	0.02-0.01	Membrane proteins related to metalloendopeptidases
UYEDRAFT_01064	1.33928e-05	2.03548e-05	1.75498e-05	1.17977e-05	1.26254e-05	1.43059e-05	1.971e-05	4.98103e-06	0.942701	>0.5	1.51983	0.02-0.01	1.31039	0.5-0.1	0.8809	>0.5	0.702824	0.1-0.05	1.12309	>0.5	0.422202	0.02-0.01	0.882533	>0.5	0.640559	0.5-0.1	2.5347	0.01-0.001	hypothetical protein
UYEDRAFT_01065	0.000390795	0.000318214	0.000342221	0.000251685	0.000223562	0.000210614	0.00020148	0.000243655	0.57207	<0.001	0.814273	<0.001	0.875705	0.01-0.001	0.644033	<0.001	0.661864	<0.001	0.588741	<0.001	0.968096	>0.5	1.06148	0.5-0.1	1.1096	0.5-0.1	0.917535	0.5-0.1	glycogen/starch synthase, ADP-glucose type
UYEDRAFT_01066	0.000506008	0.00032432	0.000424486	0.000362234	0.000200159	0.00032069	0.000314265	0.000245316	0.395565	<0.001	0.64094	<0.001	0.838893	<0.001	0.715866	<0.001	0.988806	>0.5	0.740341	<0.001	0.67723	<0.001	0.624151	<0.001	0.636912	<0.001	0.815924	<0.001	hydroxymethylbilane synthase (EC 2.5.1.61)
UYEDRAFT_01067	1.18475e-05	1.35699e-05	8.77491e-06	1.35455e-05	2.34032e-05	1.27163e-05	2.409e-05	2.98862e-05	1.97537	<0.001	1.14538	0.5-0.1	0.740656	0.5-0.1	1.14333	>0.5	0.937099	>0.5	2.74533	0.01-0.001	2.20635	<0.001	1.84041	0.01-0.001	0.971491	>0.5	0.783078	0.5-0.1	Transcriptional regulator containing an amidase domain and an AraC-type DNA-binding HTH domain
UYEDRAFT_01068	4.77333e-05	6.34392e-05	6.47149e-05	3.58301e-05	4.95778e-05	0.000127561	0.000114975	9.38093e-05	1.03864	>0.5	1.32903	0.01-0.001	1.35576	0.01-0.001	0.750631	0.05-0.02	2.01075	<0.001	1.77664	<0.001	2.61817	<0.001	0.388661	<0.001	0.431206	<0.001	0.528496	<0.001	putative efflux protein, MATE family
UYEDRAFT_01069	0.0014466	9.63462e-05	0.000147528	0.000145505	5.69683e-05	1.58954e-05	2.5185e-05	1.9509e-05	0.039381	<0.001	0.0666021	<0.001	0.101983	<0.001	0.100585	<0.001	0.164982	<0.001	0.170713	<0.001	0.134078	<0.001	3.58395	<0.001	2.262	<0.001	2.9201	<0.001	Cytochrome c peroxidase
UYEDRAFT_01070	0.000163118	0.000156393	0.00013985	0.000128027	0.000141651	0.000290091	0.000290175	0.000181807	0.868398	0.02-0.01	0.958775	0.5-0.1	0.857358	0.05-0.02	0.784877	<0.001	1.85489	<0.001	2.0749	<0.001	1.42007	<0.001	0.488298	<0.001	0.488158	<0.001	0.779126	<0.001	lipid kinase, YegS/Rv2252/BmrU family
UYEDRAFT_01071	6.37017e-05	5.59758e-05	4.99073e-05	4.6317e-05	5.23493e-05	6.11973e-05	7.44599e-05	5.64516e-05	0.821788	0.05-0.02	0.878718	0.5-0.1	0.783453	0.05-0.02	0.727092	0.01-0.001	1.09328	0.5-0.1	1.49196	0.02-0.01	1.21881	0.5-0.1	0.855417	0.5-0.1	0.703053	0.02-0.01	0.92733	>0.5	Serine/threonine protein kinase
UYEDRAFT_01072	6.07827e-05	5.56366e-05	2.68732e-05	2.7965e-05	6.8362e-05	3.73542e-05	5.80349e-05	7.84512e-05	1.12469	0.5-0.1	0.915335	0.5-0.1	0.442118	<0.001	0.460081	<0.001	0.671397	0.01-0.001	2.15959	<0.001	2.80534	<0.001	1.8301	<0.001	1.17795	0.5-0.1	0.871395	0.5-0.1	ABC-type phosphate transport system, periplasmic component
UYEDRAFT_01074	2.81592e-05	2.27296e-05	2.30341e-05	1.13608e-05	1.4781e-05	1.35111e-05	1.533e-05	1.20375e-05	0.524907	<0.001	0.80718	0.5-0.1	0.817996	0.5-0.1	0.403448	<0.001	0.594428	0.02-0.01	0.665533	0.5-0.1	1.05956	>0.5	1.09399	>0.5	0.964187	>0.5	1.22791	0.5-0.1	Succinate dehydrogenase/fumarate reductase, flavoprotein subunit
UYEDRAFT_01075	4.97938e-05	6.41177e-05	2.24857e-05	4.85018e-05	0.000431727	0.000366389	0.00029346	0.000700664	8.67031	<0.001	1.28767	0.01-0.001	0.451577	<0.001	0.974053	>0.5	5.71432	<0.001	13.0509	<0.001	14.4462	<0.001	1.17833	<0.001	1.47116	<0.001	0.616169	<0.001	Uncharacterized conserved protein
UYEDRAFT_01076	0.000238838	7.09027e-05	7.07477e-05	6.37951e-05	6.09715e-05	0.000594886	0.000491654	0.000335804	0.255283	<0.001	0.296865	<0.001	0.296216	<0.001	0.267106	<0.001	8.39017	<0.001	6.94941	<0.001	5.26379	<0.001	0.102493	<0.001	0.124013	<0.001	0.181569	<0.001	hypothetical protein
UYEDRAFT_01077	0.00219316	0.000868812	0.0011528	0.000663295	0.00057461	0.000224125	0.00026499	0.000275617	0.262001	<0.001	0.396147	<0.001	0.525636	<0.001	0.302438	<0.001	0.257967	<0.001	0.229865	<0.001	0.415527	<0.001	2.56379	<0.001	2.16842	<0.001	2.08482	<0.001	glutamine synthetase, type I
UYEDRAFT_01078	0.00154086	0.00101605	0.000931237	0.000786515	0.000788626	0.00102327	0.000819059	0.000805681	0.511809	<0.001	0.659402	<0.001	0.604362	<0.001	0.510439	<0.001	1.00711	>0.5	0.879539	0.01-0.001	1.02437	0.5-0.1	0.770694	<0.001	0.962844	0.5-0.1	0.978832	0.5-0.1	allophycocyanin beta-18 subunit apoprotein
UYEDRAFT_01079	2.62705e-05	1.93371e-05	1.70014e-05	1.31086e-05	7.69842e-06	1.58954e-05	1.533e-05	8.30171e-06	0.293044	<0.001	0.736076	0.05-0.02	0.647166	0.05-0.02	0.498985	<0.001	0.822017	0.5-0.1	0.90169	>0.5	0.633303	0.5-0.1	0.484317	0.01-0.001	0.502181	0.05-0.02	0.92733	>0.5	hemolysin TlyA family protein
UYEDRAFT_01080	6.00959e-06	5.42796e-06	7.12961e-06	7.4282e-06	7.69842e-06	1.43059e-05	5.47499e-06	8.7168e-06	1.28102	0.5-0.1	0.903215	>0.5	1.18637	>0.5	1.23606	0.5-0.1	2.63559	<0.001	0.767923	>0.5	1.17347	>0.5	0.53813	0.02-0.01	1.40611	0.5-0.1	0.883171	>0.5	CP12 domain
UYEDRAFT_01081	1.15041e-05	1.73016e-05	9.87177e-06	1.22347e-05	2.37111e-05	2.34457e-05	2.2995e-05	2.11694e-05	2.06111	<0.001	1.50395	0.05-0.02	0.85811	>0.5	1.06351	>0.5	1.35512	0.5-0.1	2.32937	0.01-0.001	1.73027	0.02-0.01	1.01132	>0.5	1.03114	>0.5	1.12007	>0.5	hypothetical protein
UYEDRAFT_01082	1.78571e-05	3.12108e-05	2.08404e-05	2.62172e-05	3.72604e-05	3.37778e-05	3.942e-05	4.06784e-05	2.08659	<0.001	1.74781	<0.001	1.16707	0.5-0.1	1.46817	0.02-0.01	1.08225	>0.5	1.89152	0.01-0.001	1.55159	0.01-0.001	1.1031	0.5-0.1	0.945216	>0.5	0.915974	>0.5	small GTP-binding protein domain
UYEDRAFT_01083	2.55837e-05	3.35855e-05	2.96153e-05	1.8789e-05	1.04699e-05	1.86771e-05	2.7375e-05	1.16224e-05	0.409239	<0.001	1.31277	0.05-0.02	1.15759	0.5-0.1	0.734412	0.1-0.05	0.556107	<0.001	0.924352	>0.5	0.618575	0.05-0.02	0.560571	0.01-0.001	0.382461	<0.001	0.900834	>0.5	Signal transduction histidine kinase regulating C4-dicarboxylate transport system
UYEDRAFT_01084	7.55492e-06	1.89978e-05	1.09686e-05	6.99125e-06	4.31112e-06	2.583e-05	3.6135e-05	1.4528e-05	0.570637	0.1-0.05	2.51463	<0.001	1.45185	0.5-0.1	0.92539	>0.5	1.35963	0.1-0.05	3.29439	<0.001	2.07803	0.02-0.01	0.166903	<0.001	0.119306	<0.001	0.296745	<0.001	hypothetical protein
UYEDRAFT_01085	1.25343e-05	1.42484e-05	1.15171e-05	6.11734e-06	1.29333e-05	1.82797e-05	2.847e-05	5.8112e-06	1.03184	>0.5	1.13675	>0.5	0.918844	>0.5	0.488048	0.02-0.01	1.28293	0.5-0.1	2.47198	0.01-0.001	0.949955	>0.5	0.707524	0.5-0.1	0.45428	0.01-0.001	2.22559	0.01-0.001	hypothetical protein
UYEDRAFT_01086	0.00058688	0.000568579	0.00057695	0.000528713	0.00107285	0.00142701	0.0014224	0.00131831	1.82806	<0.001	0.968816	0.5-0.1	0.983081	>0.5	0.900888	0.01-0.001	2.50979	<0.001	2.46538	<0.001	2.49344	<0.001	0.751818	<0.001	0.754253	<0.001	0.813808	<0.001	Subtilisin-like serine proteases
UYEDRAFT_01087	5.63185e-05	2.7479e-05	3.50996e-05	3.40823e-05	9.82319e-05	9.6962e-05	0.000104025	0.000109583	1.74422	<0.001	0.487922	<0.001	0.623235	<0.001	0.605171	<0.001	3.52858	<0.001	2.9637	<0.001	3.21523	<0.001	1.0131	>0.5	0.944311	>0.5	0.896419	0.5-0.1	hypothetical protein
UYEDRAFT_01088	1.23626e-05	2.68005e-05	2.35826e-05	1.66042e-05	1.9708e-05	4.37124e-05	3.1755e-05	2.24146e-05	1.59416	0.01-0.001	2.16787	<0.001	1.90757	<0.001	1.3431	0.5-0.1	1.63103	<0.001	1.34654	0.5-0.1	1.34994	0.5-0.1	0.450855	<0.001	0.620626	0.05-0.02	0.879246	0.5-0.1	hypothetical protein
UYEDRAFT_01089	8.8942e-05	0.000128235	0.000104202	8.87014e-05	4.3727e-05	0.00016571	0.00014454	0.000105847	0.491635	<0.001	1.44179	<0.001	1.17157	0.1-0.05	0.997296	>0.5	1.29223	<0.001	1.38711	0.01-0.001	1.19329	0.1-0.05	0.263877	<0.001	0.302526	<0.001	0.413116	<0.001	CHAT domain
UYEDRAFT_01090	0.000146119	9.53285e-05	0.000111332	6.37951e-05	0.000157664	0.000158954	0.000182865	0.000136978	1.07901	0.5-0.1	0.652403	<0.001	0.761925	<0.001	0.436597	<0.001	1.66744	<0.001	1.64252	<0.001	2.14716	<0.001	0.991881	>0.5	0.862187	0.1-0.05	1.15101	0.05-0.02	Tetratricopeptide repeat/TPR repeat
UYEDRAFT_01091	4.96221e-05	3.79957e-05	3.94871e-05	2.62172e-05	5.8508e-05	4.09307e-05	4.38e-05	4.89801e-05	1.17907	0.1-0.05	0.765702	0.02-0.01	0.795756	0.1-0.05	0.528337	<0.001	1.07725	>0.5	1.10922	>0.5	1.86824	<0.001	1.42944	0.01-0.001	1.3358	0.1-0.05	1.19453	0.5-0.1	Uncharacterized protein conserved in bacteria
UYEDRAFT_01092	0	0	0	0	3.07937e-07	0	0	0	NONE	0.5-0.1	NONE	NONE	NONE	NONE	NONE	NONE	NONE	NONE	NONE	NONE	NONE	NONE	NONE	0.5-0.1	NONE	>0.5	NONE	0.5-0.1	Helix-turn-helix domain
UYEDRAFT_01093	2.06043e-06	1.62839e-05	6.03275e-06	3.49562e-06	3.69524e-06	7.94771e-06	8.75999e-06	9.96205e-06	1.79343	0.5-0.1	7.90313	<0.001	2.9279	0.01-0.001	1.69655	0.5-0.1	0.488072	0.01-0.001	1.45207	0.5-0.1	2.84986	0.01-0.001	0.464944	0.05-0.02	0.421832	0.1-0.05	0.370932	0.01-0.001	Protein of unknown function (DUF760)
UYEDRAFT_01094	4.63597e-06	5.7672e-06	2.19373e-06	3.05867e-06	6.46667e-06	1.15242e-05	1.314e-05	1.24526e-05	1.39489	0.5-0.1	1.24401	0.5-0.1	0.473197	0.5-0.1	0.659769	0.5-0.1	1.99823	0.05-0.02	5.9898	<0.001	4.07123	<0.001	0.56114	0.05-0.02	0.492137	0.05-0.02	0.519305	0.02-0.01	hypothetical protein
UYEDRAFT_01095	3.43405e-05	2.44258e-05	2.35826e-05	1.26716e-05	1.10857e-05	1.43059e-05	1.533e-05	9.13188e-06	0.322818	<0.001	0.711282	0.02-0.01	0.686727	0.05-0.02	0.368999	<0.001	0.585687	0.01-0.001	0.650056	0.5-0.1	0.720655	0.5-0.1	0.774907	0.5-0.1	0.72314	0.5-0.1	1.21396	0.5-0.1	hypothetical protein
UYEDRAFT_01096	0.000144059	9.09183e-05	0.000103105	7.73407e-05	9.36128e-05	5.72235e-05	5.36549e-05	9.13188e-05	0.649825	<0.001	0.63112	<0.001	0.715717	<0.001	0.53687	<0.001	0.629395	<0.001	0.52039	<0.001	1.18073	0.1-0.05	1.63592	<0.001	1.74472	<0.001	1.02512	>0.5	phosphoserine aminotransferase apoenzyme (EC 2.6.1.52)
UYEDRAFT_01097	1.33928e-05	3.22285e-05	1.80982e-05	1.48564e-05	3.51048e-05	4.01359e-05	3.6135e-05	4.52443e-05	2.62117	<0.001	2.4064	<0.001	1.35134	0.5-0.1	1.10928	>0.5	1.24536	0.5-0.1	1.9966	0.01-0.001	3.04544	<0.001	0.874648	0.5-0.1	0.971491	>0.5	0.775894	0.1-0.05	molybdenum cofactor biosynthesis protein A, bacterial
UYEDRAFT_01098	0.000706041	0.000546867	0.000543496	0.000340823	7.60604e-05	0.000174452	0.000139065	7.92813e-05	0.107728	<0.001	0.774553	<0.001	0.769779	<0.001	0.482724	<0.001	0.319003	<0.001	0.255871	<0.001	0.232617	<0.001	0.435996	<0.001	0.546942	<0.001	0.959373	>0.5	SSU ribosomal protein S4P
UYEDRAFT_01099	0.000156765	0.000104827	9.6524e-05	0.000108801	0.000133645	0.000151801	0.000147825	0.000164374	0.852518	0.01-0.001	0.668693	<0.001	0.615726	<0.001	0.694043	<0.001	1.44811	<0.001	1.53148	<0.001	1.51077	<0.001	0.880392	0.1-0.05	0.904074	0.5-0.1	0.813053	0.01-0.001	hypothetical protein
UYEDRAFT_01100	0.00082589	0.00059945	0.000628503	0.000389325	0.000273756	0.000204653	0.00021462	0.000205882	0.331468	<0.001	0.725823	<0.001	0.761001	<0.001	0.471401	<0.001	0.341402	<0.001	0.341478	<0.001	0.528819	<0.001	1.33766	<0.001	1.27554	0.01-0.001	1.32967	<0.001	Peptidase family S48
UYEDRAFT_01101	9.44365e-05	6.4457e-05	8.06195e-05	8.30211e-05	3.88e-05	4.17255e-05	3.8325e-05	2.86409e-05	0.410859	<0.001	0.682543	<0.001	0.85369	0.1-0.05	0.879121	0.5-0.1	0.647338	<0.001	0.475381	<0.001	0.344984	<0.001	0.929889	>0.5	1.0124	>0.5	1.35471	0.05-0.02	Permeases of the drug/metabolite transporter (DMT) superfamily
UYEDRAFT_01102	5.85506e-05	6.0386e-05	6.8554e-05	5.19974e-05	3.81842e-05	4.25202e-05	4.161e-05	5.97723e-05	0.652157	<0.001	1.03135	>0.5	1.17085	0.5-0.1	0.888076	0.5-0.1	0.70414	0.01-0.001	0.606966	0.01-0.001	1.14953	0.5-0.1	0.898024	0.5-0.1	0.917669	>0.5	0.638827	<0.001	Phosphate/sulphate permeases
UYEDRAFT_01103	0.000206902	7.19204e-05	8.44585e-05	0.000100499	6.92858e-05	6.51712e-05	5.69399e-05	0.000102526	0.334873	<0.001	0.347607	<0.001	0.408206	<0.001	0.485734	<0.001	0.906157	0.5-0.1	0.674177	0.02-0.01	1.02017	>0.5	1.06314	>0.5	1.21682	0.5-0.1	0.675787	<0.001	Threonine dehydrogenase and related Zn-dependent dehydrogenases
UYEDRAFT_01104	1.9059e-05	2.95145e-05	2.46794e-05	2.70911e-05	1.75524e-05	2.14588e-05	2.628e-05	1.99241e-05	0.920951	>0.5	1.54859	0.01-0.001	1.2949	0.5-0.1	1.42143	0.05-0.02	0.727059	0.1-0.05	1.06485	>0.5	0.735449	0.5-0.1	0.817958	0.5-0.1	0.6679	0.1-0.05	0.880963	>0.5	hypothetical protein
UYEDRAFT_01105	6.6964e-06	1.32306e-05	1.48077e-05	1.39825e-05	7.08255e-06	8.34509e-06	1.533e-05	1.16224e-05	1.05766	>0.5	1.97578	0.01-0.001	2.21128	0.01-0.001	2.08806	0.01-0.001	0.63074	0.1-0.05	1.03527	>0.5	0.83121	0.5-0.1	0.848708	>0.5	0.462006	0.02-0.01	0.609388	0.1-0.05	hypothetical protein
UYEDRAFT_01106	3.43405e-07	1.35699e-06	5.48432e-07	8.73906e-07	0	0	0	0	0	0.5-0.1	3.95157	0.1-0.05	1.59704	>0.5	2.54482	0.5-0.1	0	0.1-0.05	0	0.5-0.1	0	0.5-0.1	NONE	NONE	NONE	NONE	NONE	NONE	hypothetical protein
UYEDRAFT_01107	4.37842e-05	3.66387e-05	3.34543e-05	2.05368e-05	1.66286e-05	2.46379e-05	2.628e-05	1.16224e-05	0.379785	<0.001	0.836802	0.5-0.1	0.764074	0.1-0.05	0.469046	<0.001	0.672455	0.02-0.01	0.785548	0.5-0.1	0.565931	0.02-0.01	0.674919	0.05-0.02	0.632748	0.1-0.05	1.43074	0.5-0.1	hypothetical protein
UYEDRAFT_01108	9.85573e-05	8.00624e-05	6.69087e-05	3.97627e-05	5.3581e-05	5.5634e-05	6.02249e-05	4.02633e-05	0.543653	<0.001	0.812343	0.01-0.001	0.678881	<0.001	0.403448	<0.001	0.694883	<0.001	0.900107	>0.5	1.01259	>0.5	0.963099	>0.5	0.889682	0.5-0.1	1.33077	0.05-0.02	ABC-type dipeptide/oligopeptide/nickel transport systems, permease components
UYEDRAFT_01109	0.00044574	0.000359602	0.000468909	0.00027965	0.000257127	0.000122395	0.00012702	0.000162298	0.576855	<0.001	0.806753	<0.001	1.05198	0.5-0.1	0.627383	<0.001	0.340361	<0.001	0.270884	<0.001	0.580363	<0.001	2.1008	<0.001	2.02431	<0.001	1.58429	<0.001	probable sodium:solute symporter, VC_2705 subfamily
UYEDRAFT_01110	4.63597e-05	3.76565e-05	3.78418e-05	3.01498e-05	2.40191e-05	1.11268e-05	2.2995e-05	1.12073e-05	0.518102	<0.001	0.812267	0.1-0.05	0.816264	0.5-0.1	0.650344	0.01-0.001	0.295482	<0.001	0.607661	0.05-0.02	0.371721	<0.001	2.15867	<0.001	1.04454	>0.5	2.14316	<0.001	putative solute:sodium symporter small subunit
UYEDRAFT_01111	1.18475e-05	4.74946e-06	8.22648e-06	6.11734e-06	2.46349e-06	6.35817e-06	7.66499e-06	0	0.207934	<0.001	0.400884	0.01-0.001	0.694365	0.5-0.1	0.516341	0.05-0.02	1.33871	0.5-0.1	0.931747	>0.5	0	<0.001	0.387454	0.05-0.02	0.321396	0.05-0.02	NONE	0.02-0.01	Acyl-CoA synthetases (AMP-forming)/AMP-acid ligases II
UYEDRAFT_01112	2.31799e-05	2.81575e-05	2.74216e-05	2.40324e-05	2.4327e-05	3.49699e-05	4.70849e-05	3.73577e-05	1.04949	>0.5	1.21474	0.5-0.1	1.18299	0.5-0.1	1.03678	>0.5	1.24194	0.5-0.1	1.71708	0.01-0.001	1.55447	0.01-0.001	0.695656	0.02-0.01	0.516662	<0.001	0.651191	0.01-0.001	Indoleamine 2,3-dioxygenase
UYEDRAFT_01113	3.5199e-05	8.71866e-05	6.41665e-05	6.77277e-05	5.69683e-05	8.94117e-05	7.66499e-05	9.29792e-05	1.61846	<0.001	2.47696	<0.001	1.82296	<0.001	1.92413	<0.001	1.02552	>0.5	1.19455	0.5-0.1	1.37284	0.01-0.001	0.637146	<0.001	0.743227	0.05-0.02	0.6127	<0.001	Acyl-coenzyme A synthetases/AMP-(fatty) acid ligases
UYEDRAFT_01114	0	0	5.48432e-07	0	0	0	0	0	NONE	NONE	NONE	NONE	NONE	0.1-0.05	NONE	NONE	NONE	NONE	0	0.5-0.1	NONE	NONE	NONE	NONE	NONE	NONE	NONE	NONE	hypothetical protein
UYEDRAFT_01115	1.08173e-05	7.70091e-05	0.000116816	2.22846e-05	5.8508e-06	1.5498e-05	1.752e-05	1.12073e-05	0.540876	0.02-0.01	7.11909	<0.001	10.799	<0.001	2.06009	<0.001	0.201249	<0.001	0.149979	<0.001	0.502917	0.01-0.001	0.377519	<0.001	0.33395	<0.001	0.522052	0.05-0.02	Predicted hydrolases or acyltransferases (alpha/beta hydrolase superfamily)
UYEDRAFT_01116	4.46427e-05	0.00054076	0.000746964	0.000132834	2.46349e-05	5.48392e-05	5.03699e-05	4.10935e-05	0.551825	<0.001	12.1131	<0.001	16.7321	<0.001	2.97549	<0.001	0.101411	<0.001	0.0674329	<0.001	0.30936	<0.001	0.449222	<0.001	0.48908	<0.001	0.599486	<0.001	ATPase, P-type (transporting), HAD superfamily, subfamily IC
UYEDRAFT_01117	5.78638e-05	0.000123147	0.000120107	9.56927e-05	3.78762e-05	0.000130342	0.000128115	5.89421e-05	0.654576	<0.001	2.12822	<0.001	2.07568	<0.001	1.65376	<0.001	1.05843	0.5-0.1	1.06668	>0.5	0.615952	<0.001	0.29059	<0.001	0.295643	<0.001	0.6426	<0.001	hypothetical protein
UYEDRAFT_01118	3.60576e-06	6.4457e-06	6.03275e-06	5.68039e-06	0	6.35817e-06	4.38e-06	8.30171e-07	0	<0.001	1.78761	0.1-0.05	1.67309	0.5-0.1	1.57537	0.5-0.1	0.98642	>0.5	0.726036	>0.5	0.146147	0.01-0.001	0	<0.001	0	<0.001	0	0.5-0.1	Hydrolases of the alpha/beta superfamily
UYEDRAFT_01119	1.75137e-05	1.83194e-05	1.20655e-05	1.92259e-05	6.77461e-06	1.43059e-05	1.095e-05	4.15086e-06	0.386818	<0.001	1.046	>0.5	0.688919	0.5-0.1	1.09777	>0.5	0.780916	0.5-0.1	0.907545	>0.5	0.215899	<0.001	0.473555	0.01-0.001	0.618687	0.5-0.1	1.6321	0.5-0.1	RNA 3'-phosphate cyclase
UYEDRAFT_01120	1.88873e-06	6.4457e-06	3.83902e-06	1.31086e-06	3.38731e-06	3.17908e-06	4.38e-06	0	1.79343	0.5-0.1	3.41272	<0.001	2.0326	0.5-0.1	0.694043	>0.5	0.49321	0.1-0.05	1.14091	>0.5	0	0.1-0.05	1.0655	>0.5	0.773358	>0.5	NONE	0.01-0.001	Transcriptional regulator
UYEDRAFT_01121	0	3.39247e-07	0	4.36953e-07	0	7.94771e-07	0	4.15086e-07	NONE	NONE	NONE	0.5-0.1	NONE	NONE	NONE	0.5-0.1	2.34275	0.5-0.1	NONE	NONE	0.949955	>0.5	0	0.5-0.1	NONE	NONE	0	0.5-0.1	hypothetical protein
UYEDRAFT_01122	6.5247e-06	7.12419e-06	3.83902e-06	2.18476e-06	8.00636e-06	2.7817e-06	4.38e-06	4.98103e-06	1.22708	0.5-0.1	1.09188	>0.5	0.588383	0.5-0.1	0.334845	0.02-0.01	0.390458	0.05-0.02	1.14091	>0.5	2.27989	0.5-0.1	2.87823	0.01-0.001	1.82794	0.5-0.1	1.60737	0.5-0.1	Putative intracellular protease/amidase
UYEDRAFT_01123	0.000306833	0.00029311	0.000361417	0.000209737	8.59144e-05	0.000192335	0.000213525	0.000109998	0.280004	<0.001	0.955275	0.5-0.1	1.17789	<0.001	0.683556	<0.001	0.656186	<0.001	0.5908	<0.001	0.524454	<0.001	0.446692	<0.001	0.402363	<0.001	0.781056	0.01-0.001	aspartate kinase (EC 2.7.2.4)
UYEDRAFT_01124	4.12086e-06	7.46344e-06	1.09686e-06	4.36953e-06	0	4.37124e-06	1.095e-06	4.15086e-07	0	<0.001	1.81113	0.05-0.02	0.266173	0.1-0.05	1.06034	>0.5	0.585687	0.5-0.1	0.9983	>0.5	0.0949955	0.01-0.001	0	<0.001	0	0.1-0.05	0	0.5-0.1	Predicted hydrolases or acyltransferases (alpha/beta hydrolase superfamily)
UYEDRAFT_01125	4.97938e-06	9.83817e-06	7.12961e-06	6.11734e-06	7.08255e-06	7.15294e-06	7.66499e-06	4.98103e-06	1.42238	0.5-0.1	1.97578	0.01-0.001	1.43183	0.5-0.1	1.22854	>0.5	0.727059	0.5-0.1	1.07509	>0.5	0.814247	>0.5	0.990159	>0.5	0.924012	>0.5	1.42191	0.5-0.1	Predicted oxidoreductases of the aldo/keto reductase family
UYEDRAFT_01126	2.66139e-05	4.51199e-05	4.22292e-05	4.23844e-05	3.23334e-05	5.64287e-05	7.55549e-05	5.10555e-05	1.2149	0.5-0.1	1.69535	<0.001	1.58674	<0.001	1.59257	<0.001	1.25064	0.1-0.05	1.78916	<0.001	1.20458	0.5-0.1	0.572995	<0.001	0.427945	<0.001	0.633298	<0.001	hypothetical protein
UYEDRAFT_01127	6.1813e-06	2.13726e-05	1.31624e-05	8.30211e-06	6.15874e-07	4.37124e-06	3.285e-06	2.9056e-06	0.099635	<0.001	3.45762	<0.001	2.12939	0.01-0.001	1.3431	0.5-0.1	0.204526	<0.001	0.249575	0.02-0.01	0.349983	0.02-0.01	0.140892	0.01-0.001	0.187481	0.05-0.02	0.211961	0.05-0.02	hypothetical protein
UYEDRAFT_01128	1.7342e-05	1.39091e-05	8.77491e-06	8.30211e-06	1.35492e-05	8.34509e-06	1.095e-05	8.7168e-06	0.781297	0.5-0.1	0.802051	0.5-0.1	0.505993	0.01-0.001	0.478729	0.01-0.001	0.599972	0.1-0.05	1.24788	>0.5	1.04995	>0.5	1.62362	0.1-0.05	1.23737	>0.5	1.55438	0.1-0.05	Ureidoglycolate hydrolase
UYEDRAFT_01129	0.000604393	0.000149947	0.000110235	0.000249063	0.000486232	0.000189155	0.000176295	0.000404708	0.804496	<0.001	0.248096	<0.001	0.182389	<0.001	0.412088	<0.001	1.26148	<0.001	1.59927	<0.001	1.62492	<0.001	2.57054	<0.001	2.75806	<0.001	1.20144	<0.001	Superoxide dismutase
UYEDRAFT_01130	3.5199e-05	2.51043e-05	3.45512e-05	3.01498e-05	1.53968e-05	2.02667e-05	2.628e-05	2.49051e-05	0.437422	<0.001	0.71321	0.02-0.01	0.981595	>0.5	0.85655	0.5-0.1	0.807298	0.5-0.1	0.76061	0.5-0.1	0.826048	0.5-0.1	0.759713	0.5-0.1	0.585877	0.05-0.02	0.61822	0.02-0.01	hypothetical protein
UYEDRAFT_01131	2.48969e-05	2.10333e-05	2.30341e-05	3.05867e-05	2.9254e-05	2.46379e-05	2.628e-05	2.73956e-05	1.17501	0.5-0.1	0.844818	0.5-0.1	0.925181	>0.5	1.22854	0.5-0.1	1.17137	0.5-0.1	1.14091	>0.5	0.895672	>0.5	1.18736	0.5-0.1	1.11317	>0.5	1.06783	>0.5	phosphoribosylformylglycinamidine cyclo-ligase (EC 6.3.3.1)
UYEDRAFT_01132	1.88873e-05	0.000281915	0.000287378	0.000139388	3.07937e-06	1.78823e-05	7.66499e-06	5.39611e-06	0.163039	<0.001	14.9261	<0.001	15.2154	<0.001	7.37999	<0.001	0.0634318	<0.001	0.0266721	<0.001	0.0387129	<0.001	0.172202	<0.001	0.401745	0.1-0.05	0.570664	0.5-0.1	Protein related to penicillin acylase
UYEDRAFT_01133	3.43405e-07	6.4457e-06	2.74216e-06	0	5.8508e-06	7.55032e-06	2.19e-06	8.30171e-07	17.0376	<0.001	18.7699	<0.001	7.98519	0.01-0.001	0	0.5-0.1	1.17137	>0.5	0.79864	>0.5	NONE	0.5-0.1	0.774907	0.5-0.1	2.6716	0.5-0.1	7.0477	0.01-0.001	Transposase and inactivated derivatives
UYEDRAFT_01134	5.70053e-05	0.00756793	0.00826541	0.00630567	3.20254e-05	0.000726023	0.000469754	0.000334144	0.561798	<0.001	132.758	<0.001	144.994	<0.001	110.615	<0.001	0.0959342	<0.001	0.0568337	<0.001	0.052991	<0.001	0.0441108	<0.001	0.0681748	<0.001	0.0958432	<0.001	Predicted transcriptional regulators
UYEDRAFT_01135	2.21496e-05	0.00535027	0.00582215	0.00468414	1.32413e-05	0.000431163	0.000215715	0.000109998	0.59781	0.01-0.001	241.551	<0.001	262.855	<0.001	211.477	<0.001	0.0805872	<0.001	0.0370507	<0.001	0.023483	<0.001	0.0307106	<0.001	0.0613833	<0.001	0.120378	<0.001	Uncharacterized conserved protein
UYEDRAFT_01136	1.82005e-05	0.00340401	0.00337066	0.00306566	7.39048e-06	0.000306782	0.000193815	8.09417e-05	0.40606	<0.001	187.028	<0.001	185.196	<0.001	168.438	<0.001	0.0901236	<0.001	0.0575005	<0.001	0.0264027	<0.001	0.0240904	<0.001	0.0381317	<0.001	0.0913063	<0.001	Uncharacterized conserved protein
UYEDRAFT_01137	1.45947e-05	0.000321946	0.000352642	0.000231148	2.67905e-05	3.69568e-05	1.095e-05	4.15086e-05	1.83563	<0.001	22.059	<0.001	24.1623	<0.001	15.8378	<0.001	0.114792	<0.001	0.0310513	<0.001	0.179576	<0.001	0.724913	0.05-0.02	2.44662	0.01-0.001	0.645421	0.01-0.001	Methylase involved in ubiquinone/menaquinone biosynthesis
UYEDRAFT_01138	1.11607e-05	0.000122808	0.00012943	6.11734e-05	1.35492e-05	1.86771e-05	1.4235e-05	2.19995e-05	1.21401	0.5-0.1	11.0036	<0.001	11.597	<0.001	5.48116	<0.001	0.152084	<0.001	0.109982	<0.001	0.359626	<0.001	0.725445	0.5-0.1	0.951826	>0.5	0.615887	0.02-0.01	haloacid dehalogenase superfamily, subfamily IA, variant 3 with third motif having DD or ED/haloacid dehalogenase superfamily, subfamily IA, variant 1 with third motif having Dx(3-4)D or Dx(3-4)E
UYEDRAFT_01140	1.37362e-05	2.44258e-05	2.797e-05	9.61296e-06	1.32413e-05	7.94771e-06	1.533e-05	1.66034e-06	0.963969	>0.5	1.77821	<0.001	2.03622	<0.001	0.699826	0.5-0.1	0.325382	<0.001	0.548086	0.05-0.02	0.172719	<0.001	1.66605	0.1-0.05	0.863751	>0.5	7.97503	<0.001	CRISPR-associated protein (Cas_Cas02710)
UYEDRAFT_01141	1.9059e-05	3.73172e-05	3.89387e-05	2.53433e-05	1.01619e-05	1.19216e-05	1.314e-05	4.15086e-06	0.533182	0.01-0.001	1.95798	<0.001	2.04306	<0.001	1.32973	0.1-0.05	0.319466	<0.001	0.337454	<0.001	0.163785	<0.001	0.852398	>0.5	0.773358	0.5-0.1	2.44815	0.02-0.01	CRISPR-associated protein, TM1812 family
UYEDRAFT_01142	5.66619e-06	1.01774e-05	8.77491e-06	5.68039e-06	9.23811e-07	2.38431e-06	3.285e-06	4.15086e-07	0.163039	<0.001	1.79617	0.02-0.01	1.54864	0.5-0.1	1.00251	>0.5	0.234275	<0.001	0.374363	0.5-0.1	0.0730734	<0.001	0.387454	0.5-0.1	0.281221	0.1-0.05	2.22559	0.5-0.1	CRISPR-associated protein, Cas6 family
UYEDRAFT_01143	6.86811e-06	5.7672e-06	4.38745e-06	3.05867e-06	1.84762e-06	0	1.095e-06	0	0.269015	0.01-0.001	0.839708	>0.5	0.638816	0.5-0.1	0.445344	0.05-0.02	0	<0.001	0.249575	0.5-0.1	0	0.01-0.001	NONE	0.05-0.02	1.68733	>0.5	NONE	0.05-0.02	Serine/threonine protein kinase
UYEDRAFT_01144	3.1765e-05	1.05167e-05	1.70014e-05	2.18476e-06	8.3143e-06	1.58954e-06	3.285e-06	4.15086e-07	0.261744	<0.001	0.331077	<0.001	0.535224	0.01-0.001	0.068779	<0.001	0.151145	<0.001	0.193219	0.01-0.001	0.189991	0.1-0.05	5.23062	<0.001	2.53099	0.5-0.1	20.0303	<0.001	CRISPR-associated protein, Csm5 family
UYEDRAFT_01145	5.56317e-05	2.40866e-05	2.24857e-05	8.73906e-06	1.69365e-05	2.7817e-06	0	2.9056e-06	0.30444	<0.001	0.432965	<0.001	0.404189	<0.001	0.157088	<0.001	0.115488	<0.001	0	<0.001	0.332484	0.01-0.001	6.08856	<0.001	NONE	<0.001	5.82893	<0.001	CRISPR type III-A/MTUBE-associated RAMP protein Csm4
UYEDRAFT_01146	8.0872e-05	3.35855e-05	4.05839e-05	1.00499e-05	2.80223e-05	6.75555e-06	3.285e-06	3.73577e-06	0.346501	<0.001	0.415292	<0.001	0.50183	<0.001	0.124269	<0.001	0.201145	<0.001	0.0809432	<0.001	0.371721	0.01-0.001	4.14803	<0.001	8.53038	<0.001	7.50107	<0.001	CRISPR type III-A/MTUBE-associated RAMP protein Csm3
UYEDRAFT_01147	3.86331e-05	1.66231e-05	1.20655e-05	4.80648e-06	1.07778e-05	1.19216e-06	3.285e-06	8.30171e-07	0.278978	<0.001	0.430282	<0.001	0.31231	<0.001	0.124414	<0.001	0.0717168	<0.001	0.272264	0.05-0.02	0.172719	0.01-0.001	9.04059	<0.001	3.28091	0.05-0.02	12.9826	<0.001	CRISPR type III-A/MTUBE-associated protein Csm2
UYEDRAFT_01148	7.02264e-05	2.98538e-05	2.797e-05	2.05368e-05	1.4473e-05	9.93463e-06	1.2045e-05	8.30171e-07	0.206091	<0.001	0.425107	<0.001	0.398284	<0.001	0.292437	<0.001	0.332777	<0.001	0.430639	0.01-0.001	0.0404236	<0.001	1.45683	0.5-0.1	1.20158	>0.5	17.4338	<0.001	CRISPR-associated protein Cas10/Csm1, subtype III-A/MTUBE
UYEDRAFT_01149	7.89832e-06	5.42796e-06	2.19373e-06	4.36953e-06	6.15874e-06	3.17908e-06	4.38e-06	2.49051e-06	0.779752	0.5-0.1	0.687229	0.5-0.1	0.277746	0.01-0.001	0.553222	0.1-0.05	0.585687	0.5-0.1	1.9966	0.5-0.1	0.569973	0.5-0.1	1.93727	0.5-0.1	1.40611	>0.5	2.47288	0.05-0.02	CRISPR-associated protein (Cas_Cas02710)
UYEDRAFT_01150	3.77746e-06	5.08871e-06	3.29059e-06	3.49562e-06	7.08255e-06	3.97385e-06	2.19e-06	2.49051e-06	1.87495	0.05-0.02	1.34713	0.5-0.1	0.871112	>0.5	0.92539	>0.5	0.780916	>0.5	0.665533	>0.5	0.712466	>0.5	1.78229	0.5-0.1	3.23404	0.1-0.05	2.84381	0.02-0.01	CRISPR-associated protein, Cas6 family
UYEDRAFT_01151	1.54532e-06	2.71398e-06	1.6453e-06	2.18476e-06	0.000624188	4.53019e-05	2.19e-06	0	403.92	<0.001	1.75625	0.5-0.1	1.06469	>0.5	1.41379	>0.5	16.6921	<0.001	1.33107	>0.5	0	0.05-0.02	13.7784	<0.001	285.018	<0.001	NONE	<0.001	hypothetical protein
UYEDRAFT_01152	1.03022e-06	7.46344e-06	3.29059e-06	3.49562e-06	0.000954604	6.47738e-05	0	1.24526e-06	926.606	<0.001	7.24454	<0.001	3.19408	0.05-0.02	3.3931	0.02-0.01	8.67881	<0.001	0	0.1-0.05	0.356233	0.5-0.1	14.7375	<0.001	NONE	<0.001	766.592	<0.001	Photosystem I reaction centre subunit XI
UYEDRAFT_01153	2.23213e-06	5.05479e-05	3.29059e-06	3.93258e-06	0.0619067	0.00120567	7.66499e-06	8.30171e-07	27734.3	<0.001	22.6455	<0.001	1.47419	0.5-0.1	1.7618	0.5-0.1	23.852	<0.001	2.32937	0.5-0.1	0.211101	0.05-0.02	51.3464	<0.001	8076.55	<0.001	74571	<0.001	photosystem I core protein PsaB
UYEDRAFT_01154	6.00959e-06	6.95457e-05	1.6453e-06	4.36953e-06	0.0720083	0.00160981	5.47499e-06	4.98103e-06	11982.2	<0.001	11.5724	<0.001	0.273778	0.05-0.02	0.727092	0.5-0.1	23.1475	<0.001	3.32767	0.1-0.05	1.13995	>0.5	44.731	<0.001	13152.2	<0.001	14456.5	<0.001	photosystem I core protein PsaA
UYEDRAFT_01155	0	6.78495e-07	0	0	0.000109933	1.98693e-06	0	0	NONE	<0.001	NONE	0.05-0.02	NONE	NONE	NONE	NONE	2.92843	0.5-0.1	NONE	NONE	NONE	NONE	55.3284	<0.001	NONE	<0.001	NONE	<0.001	Response regulator containing CheY-like receiver, AAA-type ATPase, and DNA-binding domains
UYEDRAFT_01156	4.97938e-06	4.41022e-06	6.58118e-06	4.36953e-06	1.4781e-05	3.97385e-06	1.095e-06	6.64137e-06	2.96844	<0.001	0.885696	>0.5	1.32169	0.5-0.1	0.877525	>0.5	0.901057	>0.5	0.166383	0.05-0.02	1.51993	0.5-0.1	3.71956	<0.001	13.4986	<0.001	2.22559	0.01-0.001	hypothetical protein
UYEDRAFT_01157	5.83789e-05	4.57984e-05	6.03275e-05	3.7578e-05	0.000194616	4.13281e-05	3.723e-05	4.48292e-05	3.33367	<0.001	0.784502	0.02-0.01	1.03338	>0.5	0.643691	<0.001	0.902392	0.5-0.1	0.617131	0.02-0.01	1.19297	0.5-0.1	4.70905	<0.001	5.22741	<0.001	4.34128	<0.001	beta-galactosidase
UYEDRAFT_01158	1.03022e-06	1.45876e-05	5.48432e-07	4.36953e-07	0.000151197	1.15242e-05	0	4.15086e-07	146.762	<0.001	14.1598	<0.001	0.532346	>0.5	0.424137	0.5-0.1	0.789996	0.5-0.1	0	0.5-0.1	0.949955	>0.5	13.12	<0.001	NONE	<0.001	364.255	<0.001	Response regulator containing CheY-like receiver, AAA-type ATPase, and DNA-binding domains
UYEDRAFT_01159	2.21496e-05	1.69624e-06	8.77491e-06	7.4282e-06	0.00122035	3.17908e-06	1.752e-05	4.06784e-05	55.0959	<0.001	0.0765808	<0.001	0.396165	<0.001	0.335364	<0.001	1.8742	0.5-0.1	1.9966	0.05-0.02	5.47621	<0.001	383.87	<0.001	69.655	<0.001	30.0001	<0.001	PAS domain S-box
UYEDRAFT_01160	1.52815e-05	1.73016e-05	9.32334e-06	6.11734e-06	0.000579537	3.53673e-05	3.285e-06	4.56594e-05	37.924	<0.001	1.13219	0.5-0.1	0.610105	0.1-0.05	0.400309	<0.001	2.04416	<0.001	0.352341	0.1-0.05	7.46393	<0.001	16.3862	<0.001	176.419	<0.001	12.6926	<0.001	Response regulators consisting of a CheY-like receiver domain and a winged-helix DNA-binding domain
UYEDRAFT_01161	1.54532e-06	2.44258e-05	3.29059e-06	1.74781e-06	0.0307928	0.000321882	1.095e-06	2.07543e-06	19926.4	<0.001	15.8063	<0.001	2.12939	0.5-0.1	1.13103	>0.5	13.178	<0.001	0.332767	0.5-0.1	1.18744	>0.5	95.6647	<0.001	28121.3	<0.001	14836.8	<0.001	Photosynthetic reaction centre protein
UYEDRAFT_01162	2.57554e-06	3.32462e-05	2.74216e-06	4.80648e-06	0.0446669	0.000625882	3.285e-06	2.49051e-06	17342.7	<0.001	12.9085	<0.001	1.06469	>0.5	1.8662	0.5-0.1	18.8256	<0.001	1.19796	>0.5	0.518157	0.5-0.1	71.3663	<0.001	13597.2	<0.001	17934.8	<0.001	photosystem II, DI subunit (also called Q(B))
UYEDRAFT_01163	5.15108e-07	3.73172e-06	0	0	0.0121577	0.000154186	5.47499e-06	1.24526e-06	23602.1	<0.001	7.24454	<0.001	0	0.5-0.1	0	0.5-0.1	41.3175	<0.001	NONE	0.01-0.001	NONE	0.1-0.05	78.8508	<0.001	2220.58	<0.001	9763.17	<0.001	Phycobilisome protein
UYEDRAFT_01164	1.54532e-06	9.15968e-06	3.83902e-06	1.74781e-06	0.0182717	0.000202667	0	1.24526e-06	11823.9	<0.001	5.92735	<0.001	2.48428	0.1-0.05	1.13103	>0.5	22.1259	<0.001	0	0.1-0.05	0.712466	>0.5	90.1567	<0.001	NONE	<0.001	14673.1	<0.001	allophycocyanin beta subunit apoprotein
UYEDRAFT_01165	5.15108e-07	1.01774e-06	1.09686e-06	0	0.00501229	5.68261e-05	0	8.30171e-07	9730.56	<0.001	1.97578	0.5-0.1	2.12939	0.5-0.1	0	0.5-0.1	55.8355	<0.001	0	0.5-0.1	NONE	0.5-0.1	88.204	<0.001	NONE	<0.001	6037.66	<0.001	Phycobilisome protein
UYEDRAFT_01166	4.29257e-06	1.22129e-05	4.38745e-06	1.74781e-06	0.031473	0.000381887	1.095e-06	7.47154e-06	7331.98	<0.001	2.84513	<0.001	1.0221	>0.5	0.407172	0.1-0.05	31.2692	<0.001	0.249575	0.5-0.1	4.2748	0.01-0.001	82.4143	<0.001	28742.5	<0.001	4212.38	<0.001	phycobilisome core-membrane linker protein
UYEDRAFT_01167	1.71703e-07	3.05323e-06	1.09686e-06	4.36953e-07	0.00746778	8.10666e-05	1.095e-06	2.07543e-06	43492.5	<0.001	17.7821	<0.001	6.38816	0.1-0.05	2.54482	0.5-0.1	26.5511	<0.001	0.9983	>0.5	4.74977	0.5-0.1	92.119	<0.001	6819.89	<0.001	3598.19	<0.001	Phycobilisome protein
UYEDRAFT_01168	6.353e-06	1.62839e-05	6.03275e-06	1.00499e-05	0.0236462	0.000290489	7.66499e-06	1.36978e-05	3722.05	<0.001	2.56318	<0.001	0.949591	>0.5	1.58192	0.1-0.05	17.839	<0.001	1.27056	>0.5	1.36298	0.5-0.1	81.4013	<0.001	3084.96	<0.001	1726.27	<0.001	Photosystem II, DII subunit (also called Q(A))
UYEDRAFT_01169	6.1813e-06	1.49269e-05	9.87177e-06	7.4282e-06	0.0279887	0.000358044	9.85499e-06	7.05645e-06	4527.96	<0.001	2.41485	<0.001	1.59704	0.5-0.1	1.20172	>0.5	23.9865	<0.001	0.9983	>0.5	0.949955	>0.5	78.171	<0.001	2840.05	<0.001	3966.4	<0.001	photosystem II 44 kDa subunit reaction center protein (also called P6 protein, CP43), bacterial and chloroplast
UYEDRAFT_01170	0	3.39247e-07	0	0	0	0	0	0	NONE	NONE	NONE	0.5-0.1	NONE	NONE	NONE	NONE	0	0.5-0.1	NONE	NONE	NONE	NONE	NONE	NONE	NONE	NONE	NONE	NONE	Antisense RNA which regulates isiA expression
UYEDRAFT_01171	4.63597e-06	1.11952e-05	6.03275e-06	4.36953e-06	0.0218367	0.000250353	4.38e-06	3.73577e-06	4710.28	<0.001	2.41485	<0.001	1.30129	0.5-0.1	0.942527	>0.5	22.3626	<0.001	0.726036	>0.5	0.854959	>0.5	87.2238	<0.001	4985.56	<0.001	5845.31	<0.001	photosystem II chlorophyll-binding protein CP47
UYEDRAFT_01172	3.43405e-07	6.78495e-07	0	4.36953e-07	0.00122436	2.02667e-05	1.095e-06	0	3565.34	<0.001	1.97578	0.5-0.1	0	0.5-0.1	1.27241	>0.5	29.87	<0.001	NONE	0.5-0.1	0	0.5-0.1	60.4124	<0.001	1118.14	<0.001	NONE	<0.001	Photosystem II 10 kDa phosphoprotein
UYEDRAFT_01173	0	6.78495e-07	0	0	0.000715953	1.47033e-05	2.19e-06	4.15086e-07	NONE	<0.001	NONE	0.05-0.02	NONE	NONE	NONE	NONE	21.6704	<0.001	NONE	0.05-0.02	NONE	0.5-0.1	48.6935	<0.001	326.92	<0.001	1724.83	<0.001	hypothetical protein
UYEDRAFT_01174	4.12086e-06	4.07097e-06	1.6453e-06	3.05867e-06	0.00278283	3.85464e-05	2.19e-06	2.9056e-06	675.301	<0.001	0.987892	>0.5	0.39926	0.5-0.1	0.74224	0.5-0.1	9.4686	<0.001	1.33107	>0.5	0.949955	>0.5	72.1942	<0.001	1270.7	<0.001	957.746	<0.001	Photosystem I reaction centre subunit III
UYEDRAFT_01175	1.03022e-06	2.03548e-06	5.48432e-07	1.31086e-06	0.000922887	1.47033e-05	2.19e-06	0	895.819	<0.001	1.97578	0.5-0.1	0.532346	>0.5	1.27241	>0.5	7.22347	<0.001	3.9932	0.5-0.1	0	0.1-0.05	62.7675	<0.001	421.41	<0.001	NONE	<0.001	Photosystem I reaction centre subunit IX / PsaJ
UYEDRAFT_01176	1.71703e-07	0	0	4.36953e-07	0	0	0	0	0	0.5-0.1	0	0.5-0.1	0	>0.5	2.54482	0.5-0.1	NONE	NONE	NONE	NONE	0	0.5-0.1	NONE	NONE	NONE	NONE	NONE	NONE	hypothetical protein
UYEDRAFT_01177	1.97458e-05	5.08871e-05	4.55198e-05	3.84519e-05	4.58826e-05	8.06692e-05	7.44599e-05	0.000142789	2.32366	<0.001	2.57711	<0.001	2.30529	<0.001	1.94734	<0.001	1.58526	<0.001	1.63577	0.01-0.001	3.71346	<0.001	0.568774	<0.001	0.616205	<0.001	0.32133	<0.001	Tetratricopeptide repeat/TPR repeat
UYEDRAFT_01178	0.000321084	0.000122129	0.00015027	0.00012191	0.000181991	7.07346e-05	8.86949e-05	8.50925e-05	0.566801	<0.001	0.380365	<0.001	0.468009	<0.001	0.379682	<0.001	0.579179	<0.001	0.590236	<0.001	0.697995	<0.001	2.57287	<0.001	2.05187	<0.001	2.13874	<0.001	Probable cobalt transporter subunit (CbtB)
UYEDRAFT_01179	0.000816961	0.000269702	0.000357577	0.0002696	0.00062388	0.000157762	0.000176295	0.000244485	0.763659	<0.001	0.330128	<0.001	0.437692	<0.001	0.330003	<0.001	0.58495	<0.001	0.493025	<0.001	0.906845	0.1-0.05	3.95457	<0.001	3.53885	<0.001	2.55181	<0.001	hypothetical protein
UYEDRAFT_01180	1.54532e-06	1.01774e-06	5.48432e-07	4.36953e-07	6.15874e-07	0	0	0	0.39854	0.5-0.1	0.658595	>0.5	0.354898	0.5-0.1	0.282758	0.5-0.1	0	0.5-0.1	0	0.5-0.1	0	0.5-0.1	NONE	0.5-0.1	NONE	0.5-0.1	NONE	0.5-0.1	hypothetical protein
UYEDRAFT_01181	1.87156e-05	1.83194e-05	1.26139e-05	1.17977e-05	1.60127e-05	1.15242e-05	8.75999e-06	1.07922e-05	0.855582	0.5-0.1	0.978829	>0.5	0.67398	0.1-0.05	0.630369	0.05-0.02	0.629071	0.05-0.02	0.69447	0.5-0.1	0.914771	>0.5	1.38949	0.5-0.1	1.82794	0.5-0.1	1.48373	0.1-0.05	GH3 auxin-responsive promoter
UYEDRAFT_01182	1.0989e-05	9.15968e-06	1.09686e-05	5.68039e-06	9.54604e-06	1.0332e-05	1.314e-05	6.64137e-06	0.868693	>0.5	0.833534	0.5-0.1	0.998149	>0.5	0.516917	0.05-0.02	1.12799	>0.5	1.19796	>0.5	1.16918	>0.5	0.923928	>0.5	0.726488	0.5-0.1	1.43736	0.5-0.1	Domain of unknown function (DUF4174)
UYEDRAFT_01183	2.40384e-06	4.41022e-06	2.19373e-06	3.49562e-06	2.15556e-06	5.5634e-06	2.19e-06	2.49051e-06	0.896715	>0.5	1.83466	0.5-0.1	0.912594	>0.5	1.45418	0.5-0.1	1.26148	>0.5	0.9983	>0.5	0.712466	>0.5	0.387454	0.05-0.02	0.984274	>0.5	0.865508	>0.5	Uncharacterized conserved protein
UYEDRAFT_01184	1.71703e-06	3.05323e-06	2.19373e-06	4.80648e-06	4.92699e-06	4.37124e-06	1.095e-06	1.24526e-06	2.86949	0.01-0.001	1.77821	0.5-0.1	1.27763	>0.5	2.79931	0.02-0.01	1.43168	0.5-0.1	0.49915	>0.5	0.259079	0.05-0.02	1.12714	>0.5	4.49954	0.5-0.1	3.95661	0.02-0.01	AraC-type DNA-binding domain-containing proteins
UYEDRAFT_01185	1.33928e-05	2.13726e-05	2.19373e-05	1.52934e-05	1.04699e-05	2.18562e-05	1.971e-05	8.7168e-06	0.781752	0.5-0.1	1.59583	0.01-0.001	1.63799	0.02-0.01	1.14191	>0.5	1.02263	>0.5	0.89847	>0.5	0.569973	0.05-0.02	0.479034	<0.001	0.531196	0.05-0.02	1.20111	>0.5	transcriptional regulator, ArsR family
UYEDRAFT_01186	3.60576e-06	6.78495e-06	6.03275e-06	4.80648e-06	0	0	4.38e-06	2.49051e-06	0	<0.001	1.8817	0.05-0.02	1.67309	0.5-0.1	1.333	0.5-0.1	0	<0.001	0.726036	>0.5	0.518157	0.5-0.1	NONE	NONE	0	<0.001	0	0.01-0.001	Co/Zn/Cd efflux system component
UYEDRAFT_01187	1.08173e-05	4.74946e-06	7.67804e-06	3.93258e-06	4.92699e-06	1.19216e-06	1.095e-06	4.56594e-06	0.455474	0.01-0.001	0.439063	0.01-0.001	0.709795	0.5-0.1	0.363546	0.01-0.001	0.251009	0.02-0.01	0.142614	0.05-0.02	1.16106	>0.5	4.13284	0.02-0.01	4.49954	0.5-0.1	1.07907	>0.5	Delta-aminolevulinic acid dehydratase
UYEDRAFT_01188	0.00120278	0.00125386	0.00146322	0.000886141	0.00016721	0.000374337	0.00040515	0.000298031	0.13902	<0.001	1.04247	0.05-0.02	1.21653	<0.001	0.736745	<0.001	0.298548	<0.001	0.27689	<0.001	0.336325	<0.001	0.446682	<0.001	0.412711	<0.001	0.561047	<0.001	transposase, IS605 OrfB family, central region
UYEDRAFT_01189	1.30494e-05	1.39091e-05	1.37108e-05	9.17601e-06	1.29333e-05	1.0332e-05	6.56999e-06	7.47154e-06	0.991106	>0.5	1.06588	>0.5	1.05068	>0.5	0.703175	0.5-0.1	0.742822	0.5-0.1	0.479184	0.1-0.05	0.814247	>0.5	1.25177	0.5-0.1	1.96855	0.5-0.1	1.73102	0.05-0.02	Peptidase E
UYEDRAFT_01190	0.000143372	8.58296e-05	9.76208e-05	9.17601e-05	9.70001e-05	0.000116434	0.000125925	8.67529e-05	0.676564	<0.001	0.598651	<0.001	0.680893	<0.001	0.640015	<0.001	1.35657	<0.001	1.28994	0.05-0.02	0.945431	>0.5	0.833092	0.05-0.02	0.770301	0.02-0.01	1.11812	0.5-0.1	Lipoate-protein ligase A
UYEDRAFT_01191	0.000197973	0.000103131	9.54271e-05	9.35079e-05	0.000131797	0.000122395	0.000119355	0.000103356	0.665731	<0.001	0.520935	<0.001	0.48202	<0.001	0.472326	<0.001	1.18679	0.05-0.02	1.25074	0.1-0.05	1.10532	0.5-0.1	1.07682	0.5-0.1	1.10424	0.5-0.1	1.27517	0.01-0.001	Putative bacterial sensory transduction regulator
UYEDRAFT_01192	6.86811e-07	6.78495e-07	0	0	9.23811e-07	0	1.095e-06	0	1.34507	>0.5	0.987892	>0.5	0	0.5-0.1	0	0.5-0.1	0	0.5-0.1	NONE	0.5-0.1	NONE	NONE	NONE	0.5-0.1	0.843664	>0.5	NONE	0.5-0.1	hypothetical protein
UYEDRAFT_01193	0.000226991	0.00041456	0.000568175	0.000486329	0.000613718	0.000276183	0.000377775	0.00143288	2.70371	<0.001	1.82633	<0.001	2.50307	<0.001	2.1425	<0.001	0.666207	<0.001	0.664891	<0.001	2.94631	<0.001	2.22214	<0.001	1.62456	<0.001	0.428312	<0.001	photosystem II, DI subunit (also called Q(B))
UYEDRAFT_01194	0.000213255	0.000176748	0.000185918	0.000168227	4.12635e-05	8.70274e-05	8.54099e-05	4.81499e-05	0.193494	<0.001	0.828811	<0.001	0.871814	0.05-0.02	0.788854	<0.001	0.492382	<0.001	0.459395	<0.001	0.28622	<0.001	0.474144	<0.001	0.483124	<0.001	0.85698	0.5-0.1	Ferredoxin subunits of nitrite reductase and ring-hydroxylating dioxygenases
UYEDRAFT_01195	1.76854e-05	1.25522e-05	1.09686e-05	1.09238e-05	6.46667e-06	4.76862e-06	3.285e-06	4.15086e-06	0.365651	<0.001	0.709747	0.1-0.05	0.620209	0.05-0.02	0.617676	0.05-0.02	0.379905	0.01-0.001	0.29949	0.05-0.02	0.379982	0.01-0.001	1.35609	0.5-0.1	1.96855	0.5-0.1	1.55791	0.5-0.1	Thiopurine S-methyltransferase (TPMT)
UYEDRAFT_01196	2.93612e-05	4.78339e-05	4.88104e-05	3.7141e-05	1.87841e-05	2.34457e-05	3.504e-05	9.54697e-06	0.639762	0.01-0.001	1.62915	<0.001	1.66241	<0.001	1.26497	0.1-0.05	0.490149	<0.001	0.717879	0.5-0.1	0.257047	<0.001	0.801175	0.5-0.1	0.536078	0.01-0.001	1.96755	0.01-0.001	extracellular substrate-binding orphan protein, GRRM family
UYEDRAFT_01197	1.18475e-05	6.07253e-05	4.60683e-05	4.93757e-05	3.17175e-05	2.42405e-05	4.161e-05	2.53202e-05	2.67715	<0.001	5.12558	<0.001	3.88844	<0.001	4.16761	<0.001	0.399183	<0.001	0.903224	>0.5	0.512807	<0.001	1.30845	0.1-0.05	0.762257	0.5-0.1	1.25265	0.5-0.1	hypothetical protein
UYEDRAFT_01198	2.19779e-05	7.93839e-05	9.59756e-05	7.82146e-05	2.77143e-05	3.09961e-05	4.81799e-05	2.73956e-05	1.26101	0.1-0.05	3.61198	<0.001	4.3669	<0.001	3.55878	<0.001	0.390458	<0.001	0.502002	<0.001	0.350263	<0.001	0.894124	0.5-0.1	0.575225	0.01-0.001	1.01163	>0.5	hypothetical protein
UYEDRAFT_01200	2.91895e-06	6.10645e-06	5.48432e-06	3.49562e-06	4.61905e-06	5.16601e-06	6.56999e-06	7.05645e-06	1.58244	0.5-0.1	2.09201	0.05-0.02	1.87887	0.5-0.1	1.19756	>0.5	0.845992	>0.5	1.19796	>0.5	2.01865	0.1-0.05	0.894124	>0.5	0.703053	0.5-0.1	0.654586	0.5-0.1	Dehydrogenases with different specificities (related to short-chain alcohol dehydrogenases)
UYEDRAFT_01201	1.88873e-06	5.08871e-06	3.83902e-06	3.49562e-06	4.00318e-06	1.58954e-06	3.285e-06	8.7168e-06	2.11951	0.1-0.05	2.69425	0.01-0.001	2.0326	0.5-0.1	1.85078	0.5-0.1	0.312366	0.05-0.02	0.855686	>0.5	2.49363	0.05-0.02	2.51845	0.1-0.05	1.21863	>0.5	0.459249	0.05-0.02	Lactoylglutathione lyase and related lyases
UYEDRAFT_01202	3.26235e-06	1.15344e-05	1.15171e-05	6.11734e-06	9.85398e-06	1.5498e-05	1.2045e-05	7.47154e-06	3.02051	<0.001	3.53561	<0.001	3.5303	<0.001	1.87513	0.1-0.05	1.34363	0.5-0.1	1.04584	>0.5	1.22137	>0.5	0.635821	0.1-0.05	0.818098	>0.5	1.31887	0.5-0.1	Predicted divalent heavy-metal cations transporter
UYEDRAFT_01203	2.59271e-05	1.79801e-05	1.04202e-05	1.13608e-05	1.63207e-05	1.19216e-05	9.85499e-06	1.70185e-05	0.629482	0.01-0.001	0.693487	0.05-0.02	0.401904	<0.001	0.438181	<0.001	0.663042	0.1-0.05	0.945758	>0.5	1.49801	0.5-0.1	1.369	0.5-0.1	1.65608	0.5-0.1	0.958994	>0.5	penicillin-binding protein 2
UYEDRAFT_01204	4.24106e-05	3.96919e-05	3.61965e-05	1.61673e-05	4.18794e-05	3.65595e-05	2.9565e-05	1.78487e-05	0.987476	>0.5	0.935897	>0.5	0.853478	0.5-0.1	0.381208	<0.001	0.92108	>0.5	0.816791	0.5-0.1	1.104	>0.5	1.14552	0.5-0.1	1.41652	0.1-0.05	2.34636	<0.001	spermidine/putrescine ABC transporter ATP-binding subunit
UYEDRAFT_01205	1.92307e-05	1.28914e-05	1.59045e-05	8.30211e-06	1.53968e-05	1.11268e-05	2.2995e-05	5.8112e-06	0.800639	0.5-0.1	0.670355	0.05-0.02	0.827038	0.5-0.1	0.431711	<0.001	0.863117	>0.5	1.44581	0.5-0.1	0.699967	0.5-0.1	1.38376	0.5-0.1	0.669574	0.5-0.1	2.64951	<0.001	Spermidine/putrescine-binding periplasmic protein
UYEDRAFT_01206	1.40796e-05	2.03548e-05	1.70014e-05	7.86515e-06	1.81683e-05	1.27163e-05	6.56999e-06	4.56594e-06	1.2904	0.5-0.1	1.4457	0.05-0.02	1.20752	0.5-0.1	0.55862	0.05-0.02	0.624733	0.05-0.02	0.386439	0.05-0.02	0.580528	0.5-0.1	1.42874	0.5-0.1	2.76534	0.02-0.01	3.97909	<0.001	ABC-type spermidine/putrescine transport system, permease component I
UYEDRAFT_01207	0.000126201	0.000106184	7.40383e-05	5.63669e-05	0.000104083	0.000118023	0.000101835	8.21869e-05	0.824734	0.01-0.001	0.841388	0.02-0.01	0.586667	<0.001	0.446642	<0.001	1.1115	0.5-0.1	1.37544	0.02-0.01	1.45807	<0.001	0.881881	0.5-0.1	1.02207	>0.5	1.26641	0.01-0.001	PAS domain S-box
UYEDRAFT_01208	7.55492e-06	4.41022e-06	4.93589e-06	1.74781e-06	8.93017e-06	9.53725e-06	6.56999e-06	7.47154e-06	1.18203	0.5-0.1	0.583754	0.1-0.05	0.653334	0.5-0.1	0.231348	0.01-0.001	2.16254	0.05-0.02	1.33107	>0.5	4.2748	0.01-0.001	0.936346	>0.5	1.35924	0.5-0.1	1.19522	>0.5	PAS domain S-box/diguanylate cyclase (GGDEF) domain
UYEDRAFT_01209	7.72662e-06	7.46344e-06	3.83902e-06	3.49562e-06	5.8508e-06	9.93463e-06	4.38e-06	2.9056e-06	0.757226	0.5-0.1	0.965939	>0.5	0.496857	0.1-0.05	0.452413	0.05-0.02	1.33111	0.5-0.1	1.14091	>0.5	0.83121	>0.5	0.58893	0.1-0.05	1.3358	>0.5	2.01363	0.5-0.1	dihydroneopterin aldolase
UYEDRAFT_01210	6.00959e-06	3.73172e-06	1.6453e-06	6.55429e-06	2.18635e-05	3.57647e-06	5.47499e-06	2.69806e-05	3.6381	<0.001	0.620961	0.5-0.1	0.273778	0.05-0.02	1.09064	>0.5	0.958397	>0.5	3.32767	0.1-0.05	4.11647	<0.001	6.11316	<0.001	3.99334	0.01-0.001	0.810343	0.5-0.1	ornithine-acyl[acyl carrier protein] N-acyltransferase
UYEDRAFT_01211	6.16413e-05	4.61376e-05	4.00355e-05	3.62671e-05	8.93017e-06	2.42405e-05	1.4235e-05	1.03771e-05	0.144873	<0.001	0.748486	0.01-0.001	0.649492	<0.001	0.588357	<0.001	0.525396	<0.001	0.355559	<0.001	0.286131	<0.001	0.368399	<0.001	0.62734	0.5-0.1	0.860562	>0.5	Beta-lactamase class A
UYEDRAFT_01212	1.0989e-05	6.78495e-06	6.03275e-06	5.24344e-06	2.46349e-06	9.13986e-06	3.285e-06	2.07543e-06	0.224179	<0.001	0.617432	0.1-0.05	0.548982	0.1-0.05	0.477154	0.02-0.01	1.34708	0.5-0.1	0.544527	0.5-0.1	0.395814	0.1-0.05	0.269533	<0.001	0.749923	>0.5	1.18698	>0.5	hypothetical protein
UYEDRAFT_01213	9.16892e-05	4.88516e-05	4.16808e-05	3.49562e-05	3.11016e-05	2.18562e-05	1.095e-05	1.70185e-05	0.339207	<0.001	0.532796	<0.001	0.454588	<0.001	0.381247	<0.001	0.4474	<0.001	0.262711	<0.001	0.486852	<0.001	1.42301	0.05-0.02	2.84033	<0.001	1.82752	<0.001	Phosphosulfolactate phosphohydrolase and related enzymes
UYEDRAFT_01214	5.82072e-05	4.81731e-05	5.86822e-05	4.36953e-05	3.72604e-05	3.33804e-05	3.285e-05	4.15086e-05	0.640133	<0.001	0.827614	0.1-0.05	1.00816	>0.5	0.750685	0.02-0.01	0.692925	0.01-0.001	0.559794	0.01-0.001	0.949955	>0.5	1.11624	0.5-0.1	1.13426	>0.5	0.897655	0.5-0.1	transcriptional repressor, CopY family
UYEDRAFT_01215	0.000118818	0.000178444	0.000210049	0.000141136	0.00010593	8.30535e-05	0.00010074	0.000131997	0.891532	0.1-0.05	1.50182	<0.001	1.76782	<0.001	1.18783	0.02-0.01	0.465432	<0.001	0.479601	<0.001	0.93525	0.5-0.1	1.27545	0.01-0.001	1.05152	>0.5	0.802519	0.01-0.001	Zn-dependent protease with chaperone function
UYEDRAFT_01216	3.21084e-05	4.68161e-05	5.64885e-05	3.10237e-05	3.11016e-05	2.2651e-05	2.5185e-05	4.48292e-05	0.968644	>0.5	1.45806	<0.001	1.7593	<0.001	0.966216	>0.5	0.483828	<0.001	0.445843	<0.001	1.445	0.02-0.01	1.37308	0.1-0.05	1.23493	0.5-0.1	0.69378	0.01-0.001	3-hydroxybutyrate dehydrogenase
UYEDRAFT_01217	7.86398e-05	0.000268005	0.000257214	0.000238139	6.52826e-05	0.000115639	0.00012702	8.59227e-05	0.830147	0.05-0.02	3.40801	<0.001	3.27079	<0.001	3.02823	<0.001	0.431481	<0.001	0.493829	<0.001	0.360809	<0.001	0.564537	<0.001	0.513956	<0.001	0.759783	0.01-0.001	Predicted hydrolases or acyltransferases (alpha/beta hydrolase superfamily)
UYEDRAFT_01218	8.92854e-06	0.000224582	0.000193048	0.000160799	6.15874e-06	2.82144e-05	1.6425e-05	4.56594e-06	0.689781	0.5-0.1	25.1532	<0.001	21.6215	<0.001	18.0095	<0.001	0.125631	<0.001	0.0850824	<0.001	0.0283954	<0.001	0.218284	<0.001	0.374962	0.01-0.001	1.34884	0.5-0.1	dihydroxyacetone kinase, phosphoprotein-dependent, L subunit
UYEDRAFT_01219	1.18475e-05	0.000173016	0.000161239	0.000116666	7.08255e-06	2.0664e-05	1.533e-05	7.47154e-06	0.59781	0.05-0.02	14.6036	<0.001	13.6095	<0.001	9.84736	<0.001	0.119434	<0.001	0.0950762	<0.001	0.0640419	<0.001	0.342748	<0.001	0.462006	0.02-0.01	0.947937	>0.5	Acetyltransferase (isoleucine patch superfamily)
UYEDRAFT_01220	1.0989e-05	1.66231e-05	8.77491e-06	7.86515e-06	2.80223e-05	4.8481e-05	3.6135e-05	1.90939e-05	2.55003	<0.001	1.51271	0.05-0.02	0.798519	0.5-0.1	0.715731	0.5-0.1	2.91648	<0.001	4.11799	<0.001	2.42766	<0.001	0.578005	<0.001	0.775489	0.5-0.1	1.4676	0.05-0.02	4-hydroxybenzoate polyprenyltransferase and related prenyltransferases
UYEDRAFT_01221	9.34063e-05	8.88828e-05	7.95226e-05	5.5493e-05	8.22191e-05	5.60313e-05	7.11749e-05	6.10176e-05	0.880232	0.1-0.05	0.951572	>0.5	0.851363	0.1-0.05	0.594104	<0.001	0.630396	<0.001	0.895028	0.5-0.1	1.09955	0.5-0.1	1.46738	<0.001	1.15517	0.5-0.1	1.34747	0.01-0.001	Predicted Zn-dependent proteases and their inactivated homologs
UYEDRAFT_01222	7.00547e-05	9.90602e-05	9.21365e-05	5.02496e-05	6.92858e-05	5.68261e-05	4.92749e-05	5.97723e-05	0.989024	>0.5	1.41404	<0.001	1.31521	0.01-0.001	0.717291	0.01-0.001	0.573652	<0.001	0.534804	<0.001	1.18951	0.5-0.1	1.21926	0.1-0.05	1.40611	0.05-0.02	1.15916	0.5-0.1	Predicted Zn-dependent proteases and their inactivated homologs
UYEDRAFT_01223	3.76029e-05	5.22441e-05	6.58118e-05	3.93258e-05	2.9254e-05	3.2983e-05	2.7375e-05	4.93952e-05	0.777972	0.05-0.02	1.38936	0.01-0.001	1.75018	<0.001	1.04582	>0.5	0.631325	<0.001	0.415958	<0.001	1.25605	0.5-0.1	0.886942	0.5-0.1	1.06864	>0.5	0.592244	<0.001	Predicted permease
UYEDRAFT_01224	9.83856e-05	0.000141805	0.000170014	8.87014e-05	9.39207e-05	9.53725e-05	9.63599e-05	0.000101281	0.954618	>0.5	1.44132	<0.001	1.72804	<0.001	0.901569	0.5-0.1	0.672559	<0.001	0.566777	<0.001	1.14182	0.5-0.1	0.984778	>0.5	0.974687	>0.5	0.92733	0.5-0.1	cysteinyl-tRNA synthetase (EC 6.1.1.16)
UYEDRAFT_01225	0.00017651	0.000146216	0.000127236	0.000107927	0.00014781	0.000152199	0.00015768	0.000117884	0.8374	0.01-0.001	0.828368	0.01-0.001	0.720842	<0.001	0.611451	<0.001	1.04092	>0.5	1.23927	0.05-0.02	1.09226	0.5-0.1	0.971163	>0.5	0.937404	0.5-0.1	1.25385	0.01-0.001	Putative GTPases (G3E family)
UYEDRAFT_01226	1.51098e-05	3.66387e-05	2.63247e-05	2.14107e-05	2.61746e-05	3.77516e-05	4.2705e-05	4.60745e-05	1.73229	<0.001	2.42483	<0.001	1.74222	0.01-0.001	1.417	0.05-0.02	1.03037	>0.5	1.62224	0.05-0.02	2.15194	<0.001	0.693338	0.02-0.01	0.612918	0.02-0.01	0.568094	<0.001	conserved hypothetical protein (putative transposase or invertase)
UYEDRAFT_01227	1.88873e-06	4.07097e-06	4.93589e-06	2.18476e-06	2.46349e-06	3.17908e-06	7.66499e-06	2.49051e-06	1.30431	>0.5	2.1554	0.1-0.05	2.61334	0.05-0.02	1.15674	>0.5	0.780916	>0.5	1.55291	0.5-0.1	1.13995	>0.5	0.774907	>0.5	0.321396	0.05-0.02	0.989151	>0.5	D-tyrosyl-tRNA(Tyr) deacylase
UYEDRAFT_01228	8.2589e-05	4.54591e-05	3.1809e-05	4.23844e-05	5.08096e-05	6.35817e-05	5.69399e-05	5.47913e-05	0.61521	<0.001	0.550426	<0.001	0.385149	<0.001	0.513197	<0.001	1.39866	0.01-0.001	1.79006	0.01-0.001	1.29272	0.1-0.05	0.799123	0.05-0.02	0.892336	0.5-0.1	0.92733	>0.5	photosystem II reaction center protein Psb28
UYEDRAFT_01229	1.80288e-05	1.79801e-05	1.15171e-05	1.13608e-05	1.60127e-05	1.31137e-05	8.75999e-06	1.24526e-05	0.888175	0.5-0.1	0.9973	>0.5	0.638816	0.1-0.05	0.630147	0.05-0.02	0.729346	0.5-0.1	0.76061	>0.5	1.0961	>0.5	1.22107	0.5-0.1	1.82794	0.5-0.1	1.2859	0.5-0.1	molybdenum cofactor synthesis domain
UYEDRAFT_01230	0.000409511	0.000370797	0.000415163	0.000271785	0.0002134	0.000196706	0.000178485	0.000227882	0.52111	<0.001	0.905464	0.01-0.001	1.0138	>0.5	0.663681	<0.001	0.530494	<0.001	0.429915	<0.001	0.838465	0.01-0.001	1.08487	0.5-0.1	1.19562	0.05-0.02	0.936451	0.5-0.1	ketol-acid reductoisomerase (EC 1.1.1.86)
UYEDRAFT_01231	2.78158e-05	3.93527e-05	3.83902e-05	2.97128e-05	5.60445e-05	5.84156e-05	4.161e-05	5.97723e-05	2.01484	<0.001	1.41476	0.01-0.001	1.38016	0.05-0.02	1.0682	>0.5	1.48441	0.01-0.001	1.08387	>0.5	2.01167	<0.001	0.959409	>0.5	1.3469	0.1-0.05	0.937633	>0.5	Predicted oxidoreductases (related to aryl-alcohol dehydrogenases)
UYEDRAFT_01232	6.86811e-07	7.46344e-06	2.19373e-06	1.52934e-05	9.23811e-07	1.51006e-05	1.4235e-05	6.64137e-06	1.34507	>0.5	10.8668	<0.001	3.19408	0.1-0.05	22.2672	<0.001	2.02328	0.01-0.001	6.48895	<0.001	0.434265	0.01-0.001	0.0611769	<0.001	0.0648972	<0.001	0.139099	<0.001	Domain of unknown function (DUF4359)
UYEDRAFT_01233	6.23281e-05	6.7171e-05	5.64885e-05	5.72408e-05	6.25112e-05	9.61673e-05	5.25599e-05	5.72818e-05	1.00294	>0.5	1.0777	0.5-0.1	0.906309	0.5-0.1	0.91838	0.5-0.1	1.43168	<0.001	0.930454	>0.5	1.00072	>0.5	0.650026	<0.001	1.18933	0.5-0.1	1.09129	0.5-0.1	SagB-type dehydrogenase domain
UYEDRAFT_01235	0.000519916	0.00053635	0.000524301	0.000284456	0.000297775	0.000373542	0.00034164	0.000367766	0.572737	<0.001	1.03161	0.5-0.1	1.00843	>0.5	0.54712	<0.001	0.696452	<0.001	0.65161	<0.001	1.29287	<0.001	0.797165	<0.001	0.871605	0.05-0.02	0.809686	<0.001	asparaginase (EC 3.5.1.1)
UYEDRAFT_01236	0.000154361	0.000291074	0.000240762	0.00013196	0.000263594	0.000290886	0.00027594	0.000243655	1.70765	<0.001	1.88568	<0.001	1.55973	<0.001	0.854879	0.02-0.01	0.999354	>0.5	1.14611	0.1-0.05	1.84644	<0.001	0.906176	0.1-0.05	0.955259	>0.5	1.08183	0.5-0.1	Protein of unknown function (DUF1230)
UYEDRAFT_01237	9.40931e-05	0.00028836	0.000218276	0.000118851	0.000136108	0.000228497	0.000215715	0.000183468	1.44653	<0.001	3.06463	<0.001	2.31979	<0.001	1.26312	0.01-0.001	0.7924	<0.001	0.988267	>0.5	1.54368	<0.001	0.595668	<0.001	0.630963	<0.001	0.741864	<0.001	iojap-like ribosome-associated protein
UYEDRAFT_01238	3.36537e-05	4.91909e-05	2.90669e-05	2.7528e-05	6.8362e-05	8.94117e-05	8.75999e-05	0.000109998	2.03133	<0.001	1.46168	<0.001	0.863705	0.5-0.1	0.817979	0.5-0.1	1.81765	<0.001	3.01374	<0.001	3.99584	<0.001	0.764575	0.01-0.001	0.780389	0.1-0.05	0.621486	<0.001	putative HD superfamily hydrolase of NAD metabolism
UYEDRAFT_01239	8.41343e-06	5.7672e-06	2.74216e-06	1.74781e-06	4.31112e-06	2.7817e-06	3.285e-06	3.73577e-06	0.512409	0.05-0.02	0.685476	0.5-0.1	0.325926	0.02-0.01	0.207741	<0.001	0.48233	0.1-0.05	1.19796	>0.5	2.1374	0.5-0.1	1.54981	0.5-0.1	1.31237	>0.5	1.15401	>0.5	Glycosyltransferase
UYEDRAFT_01240	0.000109375	0.000145537	0.000155755	0.000114482	0.000152429	0.000139085	0.000145635	0.00017226	1.39364	<0.001	1.33063	<0.001	1.42405	<0.001	1.04669	>0.5	0.955666	>0.5	0.935027	>0.5	1.5047	<0.001	1.09594	0.5-0.1	1.04665	>0.5	0.884873	0.1-0.05	anti-anti-sigma factor
UYEDRAFT_01241	1.37362e-06	3.05323e-06	2.74216e-06	4.36953e-07	6.15874e-07	2.7817e-06	1.095e-06	1.66034e-06	0.448358	0.5-0.1	2.22276	0.1-0.05	1.9963	0.5-0.1	0.318103	0.5-0.1	0.911068	>0.5	0.39932	0.5-0.1	3.79982	0.5-0.1	0.221402	0.05-0.02	0.562442	>0.5	0.370932	0.5-0.1	hypothetical protein
UYEDRAFT_01242	1.87156e-05	2.68005e-05	2.0292e-05	1.8352e-05	4.31112e-05	3.97385e-05	2.2995e-05	3.23767e-05	2.30349	<0.001	1.43199	0.02-0.01	1.08423	>0.5	0.980574	>0.5	1.48275	0.01-0.001	1.13321	>0.5	1.7642	0.01-0.001	1.08487	>0.5	1.87481	0.01-0.001	1.33155	0.05-0.02	Organic radical activating enzymes
UYEDRAFT_01243	7.48624e-05	0.000105845	9.04912e-05	7.82146e-05	7.60604e-05	0.000158557	0.000143445	0.000153582	1.016	>0.5	1.41386	<0.001	1.20877	0.05-0.02	1.04478	>0.5	1.49801	<0.001	1.58518	<0.001	1.96359	<0.001	0.479705	<0.001	0.530241	<0.001	0.495244	<0.001	Protein of unknown function (DUF3318)
UYEDRAFT_01244	1.83722e-05	2.06941e-05	3.01637e-05	1.66042e-05	1.20095e-05	1.58954e-05	2.628e-05	1.53582e-05	0.65368	0.05-0.02	1.12638	0.5-0.1	1.64182	0.01-0.001	0.903769	>0.5	0.768114	0.5-0.1	0.871244	>0.5	0.924956	>0.5	0.755535	0.5-0.1	0.456984	0.01-0.001	0.781964	0.5-0.1	hypothetical protein
UYEDRAFT_01245	3.24518e-05	4.85124e-05	4.49714e-05	2.7528e-05	4.68064e-05	3.49699e-05	4.81799e-05	5.31309e-05	1.44234	<0.001	1.4949	<0.001	1.38579	0.02-0.01	0.848274	0.5-0.1	0.720845	0.02-0.01	1.07135	>0.5	1.93007	<0.001	1.33848	0.05-0.02	0.971491	>0.5	0.880963	0.5-0.1	ABC-type amino acid transport/signal transduction systems, periplasmic component/domain
UYEDRAFT_01246	1.30494e-05	1.32306e-05	6.58118e-06	8.73906e-06	1.41651e-05	1.11268e-05	1.314e-05	1.99241e-05	1.0855	>0.5	1.01389	>0.5	0.504328	0.05-0.02	0.66969	0.5-0.1	0.840986	0.5-0.1	1.9966	0.1-0.05	2.27989	0.01-0.001	1.27306	0.5-0.1	1.07801	>0.5	0.710953	0.1-0.05	amine acid ABC transporter, permease protein, 3-TM region, His/Glu/Gln/Arg/opine family
UYEDRAFT_01247	7.03981e-06	1.25522e-05	7.12961e-06	3.93258e-06	8.00636e-06	1.11268e-05	9.85499e-06	6.64137e-06	1.1373	>0.5	1.78302	0.01-0.001	1.01276	>0.5	0.55862	0.5-0.1	0.886445	>0.5	1.38226	0.5-0.1	1.68881	0.5-0.1	0.719557	0.5-0.1	0.812417	>0.5	1.20553	>0.5	amine acid ABC transporter, permease protein, 3-TM region, His/Glu/Gln/Arg/opine family
UYEDRAFT_01248	9.61535e-06	1.01774e-05	6.58118e-06	6.55429e-06	5.8508e-06	9.13986e-06	7.66499e-06	7.88663e-06	0.608485	0.1-0.05	1.05846	>0.5	0.684445	0.5-0.1	0.681649	0.5-0.1	0.898053	>0.5	1.16468	>0.5	1.20328	>0.5	0.640141	0.5-0.1	0.763315	>0.5	0.741864	0.5-0.1	ABC-type polar amino acid transport system, ATPase component
UYEDRAFT_01249	1.83722e-05	1.42484e-05	1.09686e-05	5.24344e-06	2.89461e-05	1.19216e-05	1.533e-05	2.15844e-05	1.57554	0.01-0.001	0.775541	0.5-0.1	0.597024	0.05-0.02	0.285401	<0.001	0.836695	0.5-0.1	1.39762	0.5-0.1	4.11647	<0.001	2.42804	<0.001	1.8882	0.05-0.02	1.34106	0.1-0.05	Esterase/lipase
UYEDRAFT_01250	4.7905e-05	0.000108898	3.72934e-05	2.7528e-05	0.00019708	0.000204653	0.000257325	0.000245731	4.11396	<0.001	2.27321	<0.001	0.778485	0.1-0.05	0.574637	<0.001	1.87931	<0.001	6.90001	<0.001	8.92656	<0.001	0.962992	>0.5	0.765879	<0.001	0.802015	<0.001	hypothetical protein
UYEDRAFT_01251	1.16758e-05	1.11952e-05	1.37108e-05	5.24344e-06	2.24794e-05	9.53725e-06	1.533e-05	3.73577e-06	1.9253	<0.001	0.958836	>0.5	1.17429	0.5-0.1	0.449086	0.01-0.001	0.851908	>0.5	1.1181	>0.5	0.712466	0.5-0.1	2.35701	<0.001	1.46637	0.5-0.1	6.01734	<0.001	Glycosyltransferase
UYEDRAFT_01252	2.14628e-05	2.00156e-05	1.53561e-05	1.79151e-05	1.23175e-05	2.94065e-05	3.285e-05	7.88663e-06	0.573898	0.01-0.001	0.93257	>0.5	0.715473	0.5-0.1	0.834702	0.5-0.1	1.46918	0.05-0.02	2.13921	0.01-0.001	0.440223	0.01-0.001	0.418869	<0.001	0.374962	<0.001	1.56182	0.5-0.1	hypothetical protein
UYEDRAFT_01253	1.28777e-05	6.78495e-06	8.77491e-06	7.86515e-06	9.85398e-06	1.51006e-05	8.75999e-06	3.73577e-06	0.765197	0.5-0.1	0.526876	0.01-0.001	0.681403	0.5-0.1	0.610758	0.1-0.05	2.22561	0.01-0.001	0.9983	>0.5	0.474977	0.1-0.05	0.652554	0.1-0.05	1.12488	>0.5	2.63774	0.01-0.001	Uncharacterized protein conserved in bacteria
UYEDRAFT_01254	0.000374827	0.000455609	0.000432164	0.000194444	0.00013734	0.000418844	0.00037449	0.00026607	0.366409	<0.001	1.21552	<0.001	1.15297	<0.001	0.518757	<0.001	0.919306	0.05-0.02	0.866545	0.05-0.02	1.36836	<0.001	0.327902	<0.001	0.366739	<0.001	0.51618	<0.001	ribosomal protein L21
UYEDRAFT_01255	0.000232485	0.000371815	0.000405839	0.000204931	0.000149657	0.000321087	0.0002847	0.000321691	0.643728	<0.001	1.5993	<0.001	1.74566	<0.001	0.881479	0.02-0.01	0.863567	0.01-0.001	0.701508	<0.001	1.56975	<0.001	0.466095	<0.001	0.525667	<0.001	0.46522	<0.001	LSU ribosomal protein L27P
UYEDRAFT_01256	4.63597e-06	1.66231e-05	1.09686e-05	6.55429e-06	2.77143e-06	1.11268e-05	8.75999e-06	3.73577e-06	0.59781	0.5-0.1	3.58568	<0.001	2.36598	0.01-0.001	1.41379	0.5-0.1	0.669356	0.1-0.05	0.79864	>0.5	0.569973	0.5-0.1	0.249077	<0.001	0.316374	0.02-0.01	0.741864	>0.5	hypothetical protein
UYEDRAFT_01257	0.00016741	0.000230349	0.000240762	0.000122347	0.000101003	0.000144648	0.00013359	0.000138223	0.603328	<0.001	1.37596	<0.001	1.43815	<0.001	0.730821	<0.001	0.627953	<0.001	0.554864	<0.001	1.12977	0.5-0.1	0.698268	<0.001	0.75607	0.01-0.001	0.730725	<0.001	Predicted membrane protein
UYEDRAFT_01258	0.00012002	0.000158428	0.000141495	5.68039e-05	4.06477e-05	3.77516e-05	2.628e-05	3.9018e-05	0.338674	<0.001	1.32002	<0.001	1.17893	0.05-0.02	0.473286	<0.001	0.238288	<0.001	0.18573	<0.001	0.68689	0.01-0.001	1.07671	>0.5	1.54672	0.05-0.02	1.04177	>0.5	Glycosyltransferases, probably involved in cell wall biogenesis
UYEDRAFT_01259	3.94916e-05	3.18892e-05	3.40028e-05	1.8789e-05	2.55588e-05	1.7485e-05	3.066e-05	2.53202e-05	0.647195	<0.001	0.807494	0.1-0.05	0.861012	0.5-0.1	0.475771	<0.001	0.548303	<0.001	0.90169	>0.5	1.34761	0.5-0.1	1.46176	0.05-0.02	0.83362	0.5-0.1	1.00942	>0.5	Ribonuclease HI
UYEDRAFT_01260	2.23213e-06	3.05323e-06	3.29059e-06	5.68039e-06	9.23811e-07	2.7817e-06	2.19e-06	8.30171e-07	0.413869	0.5-0.1	1.36785	0.5-0.1	1.47419	0.5-0.1	2.54482	0.02-0.01	0.911068	>0.5	0.665533	>0.5	0.146147	0.01-0.001	0.332103	0.1-0.05	0.421832	0.5-0.1	1.1128	>0.5	Uncharacterized protein conserved in bacteria
UYEDRAFT_01261	1.04739e-05	1.08559e-05	1.04202e-05	1.26716e-05	7.08255e-06	6.35817e-06	9.85499e-06	9.13188e-06	0.676212	0.5-0.1	1.03648	>0.5	0.994877	>0.5	1.20983	0.5-0.1	0.585687	0.1-0.05	0.945758	>0.5	0.720655	0.5-0.1	1.11393	>0.5	0.718676	0.5-0.1	0.775585	0.5-0.1	Transcriptional regulator
UYEDRAFT_01262	3.43405e-07	3.05323e-06	1.09686e-06	5.24344e-06	0	2.38431e-06	6.56999e-06	4.15086e-07	0	0.5-0.1	8.89103	<0.001	3.19408	0.5-0.1	15.2689	<0.001	0.780916	>0.5	5.9898	0.02-0.01	0.0791629	0.01-0.001	0	0.01-0.001	0	<0.001	0	0.5-0.1	hypothetical protein
UYEDRAFT_01263	7.38322e-06	2.7479e-05	1.42592e-05	1.39825e-05	4.61905e-06	1.19216e-05	1.314e-05	1.99241e-05	0.625615	0.5-0.1	3.72182	<0.001	1.9313	0.01-0.001	1.89382	0.01-0.001	0.433842	<0.001	0.921508	>0.5	1.42493	0.5-0.1	0.387454	0.01-0.001	0.351526	0.01-0.001	0.231832	<0.001	Glutathione S-transferase
UYEDRAFT_01264	1.32211e-05	3.73172e-05	3.01637e-05	2.40324e-05	1.04699e-05	2.98039e-05	3.285e-05	9.96205e-06	0.791904	0.5-0.1	2.82255	<0.001	2.28148	<0.001	1.81773	<0.001	0.798664	0.5-0.1	1.08905	>0.5	0.414526	<0.001	0.351291	<0.001	0.318717	<0.001	1.05097	>0.5	Glycosyltransferase
UYEDRAFT_01265	0.000144917	0.000123825	0.000140399	6.86016e-05	6.68223e-05	3.37778e-05	4.70849e-05	3.8603e-05	0.461107	<0.001	0.854456	0.02-0.01	0.96882	>0.5	0.473385	<0.001	0.272786	<0.001	0.335366	<0.001	0.562712	<0.001	1.97829	<0.001	1.41919	0.05-0.02	1.73102	<0.001	Nucleoside-diphosphate-sugar epimerases
UYEDRAFT_01266	9.85573e-05	9.80425e-05	9.76208e-05	5.5493e-05	2.61746e-05	3.17908e-05	4.70849e-05	2.03392e-05	0.265578	<0.001	0.994776	>0.5	0.990498	>0.5	0.563053	<0.001	0.324256	<0.001	0.482325	<0.001	0.366518	<0.001	0.823339	0.5-0.1	0.555902	0.01-0.001	1.28691	0.5-0.1	Glycosyltransferase
UYEDRAFT_01267	0	3.39247e-07	5.48432e-07	0	0	0	1.095e-06	0	NONE	NONE	NONE	0.5-0.1	NONE	0.1-0.05	NONE	NONE	0	0.5-0.1	1.9966	>0.5	NONE	NONE	NONE	NONE	0	0.1-0.05	NONE	NONE	hypothetical protein
UYEDRAFT_01268	4.12086e-06	3.05323e-06	3.83902e-06	1.74781e-06	2.46349e-06	4.76862e-06	2.19e-06	8.30171e-07	0.59781	0.5-0.1	0.740919	0.5-0.1	0.931606	>0.5	0.424137	0.5-0.1	1.56183	0.5-0.1	0.570457	0.5-0.1	0.474977	0.5-0.1	0.516605	0.5-0.1	1.12488	>0.5	2.96745	0.5-0.1	Alpha-L-arabinofuranosidase
UYEDRAFT_01269	1.45947e-05	1.35699e-05	1.37108e-05	5.24344e-06	1.10857e-05	6.35817e-06	4.38e-06	5.8112e-06	0.759571	0.5-0.1	0.92978	>0.5	0.939435	>0.5	0.359269	<0.001	0.468549	0.01-0.001	0.319456	0.05-0.02	1.10828	>0.5	1.74354	0.1-0.05	2.53099	0.1-0.05	1.90765	0.05-0.02	Membrane protein involved in the export of O-antigen and teichoic acid
UYEDRAFT_01270	1.20192e-06	1.01774e-06	0	0	6.15874e-07	7.94771e-07	2.19e-06	0	0.512409	0.5-0.1	0.846764	>0.5	0	0.5-0.1	0	0.1-0.05	0.780916	>0.5	NONE	0.05-0.02	NONE	NONE	0.774907	>0.5	0.281221	0.5-0.1	NONE	0.5-0.1	hypothetical protein
UYEDRAFT_01271	6.353e-06	7.46344e-06	3.83902e-06	3.49562e-06	7.08255e-06	6.75555e-06	9.85499e-06	4.98103e-06	1.11484	>0.5	1.17479	>0.5	0.604285	0.5-0.1	0.550232	0.5-0.1	0.905152	>0.5	2.56706	0.1-0.05	1.42493	0.5-0.1	1.0484	>0.5	0.718676	0.5-0.1	1.42191	0.5-0.1	Core-2/I-Branching enzyme
UYEDRAFT_01272	4.34408e-05	2.7479e-05	3.61965e-05	1.96629e-05	2.98699e-05	1.35111e-05	2.409e-05	1.32827e-05	0.6876	0.01-0.001	0.632563	<0.001	0.833238	0.5-0.1	0.452637	<0.001	0.491688	<0.001	0.665533	0.1-0.05	0.675523	0.1-0.05	2.21077	<0.001	1.23993	0.5-0.1	2.24877	<0.001	Lipid A core - O-antigen ligase and related enzymes
UYEDRAFT_01273	3.84614e-05	2.6122e-05	3.78418e-05	1.13608e-05	2.30953e-05	2.02667e-05	1.752e-05	8.7168e-06	0.600479	<0.001	0.679176	0.01-0.001	0.98389	>0.5	0.295381	<0.001	0.775845	0.5-0.1	0.46298	0.01-0.001	0.767271	0.5-0.1	1.13957	0.5-0.1	1.31822	0.5-0.1	2.64951	<0.001	Beta-1,4-xylanase
UYEDRAFT_01274	1.4423e-05	1.15344e-05	2.30341e-05	2.62172e-06	6.77461e-06	3.17908e-06	5.47499e-06	4.98103e-06	0.469708	0.01-0.001	0.799722	0.5-0.1	1.59704	0.02-0.01	0.181773	<0.001	0.275617	<0.001	0.23769	<0.001	1.89991	0.5-0.1	2.131	0.1-0.05	1.23737	>0.5	1.36008	0.5-0.1	Glycosyltransferase
UYEDRAFT_01275	2.28365e-05	4.10489e-05	2.797e-05	1.79151e-05	2.21715e-05	2.86117e-05	1.8615e-05	2.32448e-05	0.97088	>0.5	1.79752	<0.001	1.2248	0.5-0.1	0.784494	0.5-0.1	0.697016	0.02-0.01	0.665533	0.5-0.1	1.2975	0.5-0.1	0.774907	0.5-0.1	1.19105	>0.5	0.953825	>0.5	bacterial polymer biosynthesis proteins, WecB/TagA/CpsF family
UYEDRAFT_01276	6.33583e-05	4.41022e-05	4.60683e-05	3.53932e-05	0.000110241	2.10614e-05	2.2995e-05	5.18857e-05	1.73997	<0.001	0.696075	<0.001	0.727107	0.01-0.001	0.55862	<0.001	0.47756	<0.001	0.49915	0.01-0.001	1.46598	0.01-0.001	5.23428	<0.001	4.79415	<0.001	2.1247	<0.001	capsular exopolysaccharide family
UYEDRAFT_01277	2.91895e-06	3.73172e-06	4.93589e-06	3.93258e-06	2.77143e-06	6.35817e-06	3.285e-06	2.49051e-06	0.949463	>0.5	1.27845	>0.5	1.69098	0.5-0.1	1.34726	0.5-0.1	1.70382	0.5-0.1	0.665533	>0.5	0.633303	0.5-0.1	0.435885	0.05-0.02	0.843664	>0.5	1.1128	>0.5	Predicted acyltransferase
UYEDRAFT_01278	1.37362e-06	3.39247e-06	1.09686e-06	1.74781e-06	4.00318e-06	1.58954e-06	0	8.30171e-07	2.91432	0.02-0.01	2.46973	0.05-0.02	0.798519	>0.5	1.27241	>0.5	0.468549	0.5-0.1	0	0.5-0.1	0.474977	0.5-0.1	2.51845	0.1-0.05	NONE	0.1-0.05	4.82211	0.05-0.02	Uncharacterized protein conserved in cyanobacteria
UYEDRAFT_01279	3.43405e-07	3.39247e-07	0	4.36953e-07	6.15874e-07	7.94771e-07	0	0	1.79343	>0.5	0.987892	>0.5	0	0.5-0.1	1.27241	>0.5	2.34275	0.5-0.1	NONE	NONE	0	0.5-0.1	0.774907	>0.5	NONE	0.5-0.1	NONE	0.5-0.1	hypothetical protein
UYEDRAFT_01280	4.80767e-06	6.4457e-06	6.58118e-06	3.05867e-06	2.46349e-06	7.15294e-06	1.095e-06	3.32068e-06	0.512409	0.1-0.05	1.34071	0.5-0.1	1.36889	0.5-0.1	0.636206	0.5-0.1	1.10972	>0.5	0.166383	0.05-0.02	1.08566	>0.5	0.344403	0.01-0.001	2.24977	0.5-0.1	0.741864	>0.5	Predicted nucleotidyltransferase
UYEDRAFT_01281	2.93612e-05	2.34081e-05	2.797e-05	1.57303e-05	1.78603e-05	1.78823e-05	1.533e-05	1.53582e-05	0.608298	<0.001	0.797246	0.5-0.1	0.95262	>0.5	0.535752	<0.001	0.763939	0.5-0.1	0.548086	0.05-0.02	0.976342	>0.5	0.99877	>0.5	1.16506	>0.5	1.16292	0.5-0.1	hypothetical protein
UYEDRAFT_01282	0.000346496	0.000340265	0.000382257	0.000223283	0.000291924	0.00026744	0.00024528	0.000380218	0.842504	<0.001	0.982017	>0.5	1.10321	0.05-0.02	0.644403	<0.001	0.785977	<0.001	0.641662	<0.001	1.70285	<0.001	1.09155	0.1-0.05	1.19017	0.02-0.01	0.76778	<0.001	magnesium chelatase ATPase subunit I
UYEDRAFT_01283	3.60576e-06	5.7672e-06	7.12961e-06	3.49562e-06	3.07937e-07	0	2.19e-06	0	0.0854015	0.01-0.001	1.59944	0.5-0.1	1.97729	0.05-0.02	0.969456	>0.5	0	<0.001	0.307169	0.1-0.05	0	0.01-0.001	NONE	0.5-0.1	0.140611	0.1-0.05	NONE	0.5-0.1	uncharacterized cyanobacterial protein, TIGR03792 family
UYEDRAFT_01284	2.76441e-05	2.27296e-05	2.46794e-05	1.39825e-05	2.27873e-05	1.5498e-05	1.8615e-05	1.66034e-05	0.82431	0.5-0.1	0.82222	0.5-0.1	0.892755	>0.5	0.505803	<0.001	0.681844	0.1-0.05	0.754271	0.5-0.1	1.18744	0.5-0.1	1.47034	0.05-0.02	1.22414	0.5-0.1	1.37245	0.5-0.1	Glycosyl transferase family 1
UYEDRAFT_01285	5.03089e-05	4.74946e-05	3.89387e-05	3.93258e-05	3.54127e-05	3.73542e-05	1.971e-05	4.06784e-05	0.703906	0.01-0.001	0.94406	>0.5	0.773992	0.1-0.05	0.781686	0.05-0.02	0.786494	0.1-0.05	0.50618	0.01-0.001	1.0344	>0.5	0.948025	>0.5	1.79669	0.02-0.01	0.870554	0.5-0.1	Selenocysteine lyase
UYEDRAFT_01286	7.48624e-05	5.02086e-05	3.07122e-05	2.14107e-05	7.05175e-05	5.24549e-05	6.78899e-05	4.15086e-05	0.941962	0.5-0.1	0.670679	<0.001	0.410249	<0.001	0.286001	<0.001	1.04474	>0.5	2.21052	<0.001	1.93868	<0.001	1.34435	0.01-0.001	1.0387	>0.5	1.69887	<0.001	high affinity sulphate transporter 1
UYEDRAFT_01287	2.04326e-05	2.37473e-06	3.83902e-06	2.18476e-06	4.61905e-06	1.58954e-06	0	6.64137e-06	0.226063	<0.001	0.116223	<0.001	0.187887	<0.001	0.106925	<0.001	0.669356	>0.5	0	0.1-0.05	3.03986	0.05-0.02	2.9059	0.05-0.02	NONE	0.05-0.02	0.695497	0.5-0.1	Choline dehydrogenase and related flavoproteins
UYEDRAFT_01288	4.12086e-06	3.73172e-06	3.83902e-06	3.49562e-06	1.23175e-06	5.5634e-06	2.19e-06	1.66034e-06	0.298905	0.02-0.01	0.905567	>0.5	0.931606	>0.5	0.848274	>0.5	1.49084	0.5-0.1	0.570457	0.5-0.1	0.474977	0.5-0.1	0.221402	0.01-0.001	0.562442	>0.5	0.741864	>0.5	Acetyltransferases, including N-acetylases of ribosomal proteins
UYEDRAFT_01290	2.7129e-05	5.86898e-05	4.66167e-05	5.19974e-05	1.4473e-05	2.50353e-05	1.6425e-05	1.53582e-05	0.533489	<0.001	2.16336	<0.001	1.71833	<0.001	1.91667	<0.001	0.42657	<0.001	0.352341	<0.001	0.295364	<0.001	0.578106	0.01-0.001	0.88116	>0.5	0.942367	>0.5	Predicted metal-binding protein
UYEDRAFT_01291	9.27194e-06	3.39247e-06	1.09686e-06	4.36953e-07	1.10857e-05	3.17908e-06	2.19e-06	3.32068e-06	1.19562	0.5-0.1	0.365886	0.01-0.001	0.118299	<0.001	0.0471264	<0.001	0.937099	>0.5	1.9966	0.5-0.1	7.59964	0.05-0.02	3.48708	<0.001	5.06198	0.02-0.01	3.33839	0.01-0.001	hypothetical protein
UYEDRAFT_01292	5.15108e-07	2.71398e-06	2.74216e-06	2.18476e-06	1.53968e-06	0	6.56999e-06	4.15086e-07	2.98905	0.5-0.1	5.26876	0.01-0.001	5.32346	0.02-0.01	4.24137	0.05-0.02	0	0.01-0.001	2.39592	0.5-0.1	0.189991	0.1-0.05	NONE	0.05-0.02	0.234351	0.01-0.001	3.70932	0.5-0.1	transcriptional regulator, HxlR family
UYEDRAFT_01293	6.1813e-06	4.41022e-06	3.29059e-06	1.74781e-06	4.00318e-06	1.27163e-05	3.285e-06	9.13188e-06	0.647628	0.5-0.1	0.713477	0.5-0.1	0.532346	0.5-0.1	0.282758	0.02-0.01	2.88338	<0.001	0.9983	>0.5	5.22475	<0.001	0.314806	<0.001	1.21863	>0.5	0.438374	0.02-0.01	Mannose-6-phosphate isomerase
UYEDRAFT_01294	0.000237465	0.000313465	0.000287927	0.000204494	8.86858e-05	0.000257903	0.000215715	0.000186373	0.373469	<0.001	1.32005	<0.001	1.2125	<0.001	0.861155	0.01-0.001	0.822751	<0.001	0.7492	<0.001	0.911388	0.5-0.1	0.343873	<0.001	0.411125	<0.001	0.47585	<0.001	Predicted Zn-dependent hydrolases of the beta-lactamase fold
UYEDRAFT_01295	8.32758e-05	9.66855e-05	0.000120107	7.03494e-05	2.80223e-05	4.05333e-05	4.161e-05	3.69426e-05	0.336499	<0.001	1.16103	0.05-0.02	1.44227	<0.001	0.844776	0.1-0.05	0.419228	<0.001	0.346442	<0.001	0.52513	<0.001	0.691339	0.02-0.01	0.673451	0.05-0.02	0.758535	0.1-0.05	glutamine amidotransferase of anthranilate synthase or aminodeoxychorismate synthase
UYEDRAFT_01296	2.24931e-05	2.30688e-05	2.52279e-05	2.14107e-05	1.07778e-05	1.90745e-05	2.2995e-05	9.13188e-06	0.479161	<0.001	1.0256	>0.5	1.12158	>0.5	0.95188	>0.5	0.826852	0.5-0.1	0.911491	>0.5	0.42651	<0.001	0.565037	0.01-0.001	0.468702	0.01-0.001	1.18024	>0.5	Diacylglycerol kinase
UYEDRAFT_01297	3.70878e-05	4.17274e-05	3.29059e-05	2.09737e-05	6.86699e-05	6.23895e-05	5.03699e-05	9.50546e-05	1.85155	<0.001	1.1251	0.5-0.1	0.887244	0.5-0.1	0.565516	<0.001	1.49517	<0.001	1.53073	0.05-0.02	4.53208	<0.001	1.10066	0.5-0.1	1.36331	0.1-0.05	0.722426	<0.001	probable rRNA maturation factor YbeY
UYEDRAFT_01298	2.14628e-05	2.17118e-05	1.53561e-05	1.22347e-05	3.66445e-05	3.65595e-05	3.1755e-05	2.98862e-05	1.70735	<0.001	1.0116	>0.5	0.715473	0.5-0.1	0.57004	0.01-0.001	1.68385	0.01-0.001	2.06791	0.01-0.001	2.44274	<0.001	1.00233	>0.5	1.15398	0.5-0.1	1.22614	0.5-0.1	Protein of unknown function (DUF3285)
UYEDRAFT_01299	0.000248625	0.000196424	0.000171111	0.000115356	0.000189997	0.00031314	0.00028908	0.000222486	0.76419	<0.001	0.790041	<0.001	0.688227	<0.001	0.463973	<0.001	1.5942	<0.001	1.68943	<0.001	1.9287	<0.001	0.606749	<0.001	0.657248	<0.001	0.853974	0.01-0.001	peptide chain release factor 2
UYEDRAFT_01300	0.000490726	0.000410829	0.000403646	0.000542696	0.000633426	0.00080709	0.000926369	0.00116099	1.29079	<0.001	0.837185	<0.001	0.822548	<0.001	1.1059	0.01-0.001	1.96454	<0.001	2.295	<0.001	2.13931	<0.001	0.784827	<0.001	0.683773	<0.001	0.545589	<0.001	Integral membrane protein, interacts with FtsH
UYEDRAFT_01301	7.03981e-06	1.35699e-06	1.09686e-06	4.36953e-07	1.23175e-06	7.94771e-07	1.095e-06	0	0.174969	<0.001	0.192759	<0.001	0.155809	0.01-0.001	0.0620689	<0.001	0.585687	>0.5	0.9983	>0.5	0	0.5-0.1	1.54981	>0.5	1.12488	>0.5	NONE	0.1-0.05	RNA polymerase sigma factor, sigma-70 family
UYEDRAFT_01302	4.87636e-05	7.19204e-05	7.29414e-05	4.19475e-05	2.58667e-05	5.44418e-05	3.8325e-05	1.90939e-05	0.530451	<0.001	1.47488	<0.001	1.49582	<0.001	0.860222	0.5-0.1	0.756973	0.02-0.01	0.525421	<0.001	0.455187	<0.001	0.475126	<0.001	0.674931	0.05-0.02	1.35471	0.1-0.05	tRNA dihydrouridine synthase A
UYEDRAFT_01303	5.16825e-05	3.49425e-05	4.27777e-05	3.14606e-05	1.63207e-05	3.02013e-05	2.0805e-05	9.96205e-06	0.315787	<0.001	0.676099	<0.001	0.827701	0.5-0.1	0.608728	<0.001	0.864315	0.5-0.1	0.486351	0.01-0.001	0.316652	<0.001	0.540396	<0.001	0.784459	0.5-0.1	1.63828	0.05-0.02	prolyl aminopeptidase (EC:3.4.11.5). Serine peptidase. MEROPS family S33
UYEDRAFT_01304	1.88873e-06	2.37473e-06	3.29059e-06	2.62172e-06	3.07937e-06	7.55032e-06	7.66499e-06	2.9056e-06	1.63039	0.5-0.1	1.25732	>0.5	1.74222	0.5-0.1	1.38809	>0.5	3.17944	0.01-0.001	2.32937	0.5-0.1	1.10828	>0.5	0.407846	0.02-0.01	0.401745	0.1-0.05	1.05981	>0.5	Plasmid stabilization system protein
UYEDRAFT_01305	4.12086e-06	3.05323e-06	2.19373e-06	2.62172e-06	4.92699e-06	8.34509e-06	7.66499e-06	7.05645e-06	1.19562	>0.5	0.740919	0.5-0.1	0.532346	0.5-0.1	0.636206	0.5-0.1	2.73321	0.01-0.001	3.49405	0.05-0.02	2.69154	0.05-0.02	0.590406	0.5-0.1	0.642791	0.5-0.1	0.698225	0.5-0.1	prevent-host-death family protein
UYEDRAFT_01306	8.58513e-07	2.37473e-06	2.19373e-06	2.18476e-06	3.07937e-06	8.74248e-06	7.66499e-06	5.8112e-06	3.58686	0.02-0.01	2.7661	0.1-0.05	2.55526	0.5-0.1	2.54482	0.5-0.1	3.68146	0.01-0.001	3.49405	0.05-0.02	2.65987	0.1-0.05	0.352231	0.01-0.001	0.401745	0.1-0.05	0.529903	0.5-0.1	Chlorophyll A-B binding protein
UYEDRAFT_01307	0.000774722	0.000688333	0.000602178	0.000580273	0.00043142	0.000754237	0.000635099	0.000502253	0.55687	<0.001	0.88849	<0.001	0.777282	<0.001	0.749008	<0.001	1.09575	0.01-0.001	1.05467	0.5-0.1	0.865546	<0.001	0.571994	<0.001	0.679295	<0.001	0.858968	<0.001	hypothetical protein
UYEDRAFT_01308	2.40384e-05	5.56366e-05	4.49714e-05	3.62671e-05	2.70984e-05	0.000194321	0.00020586	4.44142e-05	1.1273	0.5-0.1	2.31449	<0.001	1.87082	<0.001	1.50872	0.01-0.001	3.49269	<0.001	4.57757	<0.001	1.22464	0.5-0.1	0.139452	<0.001	0.131635	<0.001	0.610131	<0.001	hypothetical protein
UYEDRAFT_01309	7.89832e-06	8.00624e-05	9.15881e-05	6.55429e-05	1.84762e-06	3.17908e-05	3.504e-05	1.16224e-05	0.233926	<0.001	10.1366	<0.001	11.5959	<0.001	8.29834	<0.001	0.397076	<0.001	0.382582	<0.001	0.177325	<0.001	0.0581181	<0.001	0.052729	<0.001	0.158971	<0.001	ADP-ribosylglycohydrolase
UYEDRAFT_01310	1.94024e-05	9.83817e-06	2.19373e-05	9.61296e-06	1.07778e-05	6.75555e-06	8.75999e-06	8.30171e-06	0.555487	0.01-0.001	0.507059	<0.001	1.13065	>0.5	0.495452	0.01-0.001	0.686667	0.5-0.1	0.39932	0.02-0.01	0.863595	>0.5	1.5954	0.5-0.1	1.23034	>0.5	1.29826	0.5-0.1	hypothetical protein
UYEDRAFT_01311	0.000193509	0.000148251	0.000170014	0.000111423	8.59144e-05	7.66954e-05	9.08849e-05	9.87904e-05	0.443982	<0.001	0.76612	<0.001	0.878584	0.05-0.02	0.575803	<0.001	0.517334	<0.001	0.534574	<0.001	0.886624	0.5-0.1	1.1202	0.5-0.1	0.94531	>0.5	0.869664	0.5-0.1	magnesium chelatase ATPase subunit D
UYEDRAFT_01312	1.42513e-05	1.22129e-05	1.31624e-05	7.4282e-06	7.08255e-06	1.15242e-05	1.2045e-05	5.39611e-06	0.496975	0.01-0.001	0.856966	0.5-0.1	0.923589	>0.5	0.521229	0.02-0.01	0.943607	>0.5	0.915108	>0.5	0.726436	0.5-0.1	0.614582	0.1-0.05	0.588008	0.5-0.1	1.31253	0.5-0.1	Uncharacterized protein conserved in cyanobacteria
UYEDRAFT_01313	1.56249e-05	4.74946e-06	2.74216e-06	4.36953e-07	2.15556e-06	1.98693e-06	3.285e-06	1.24526e-06	0.137956	<0.001	0.303967	<0.001	0.175499	<0.001	0.0279651	<0.001	0.418348	0.1-0.05	1.19796	>0.5	2.84986	0.5-0.1	1.08487	>0.5	0.656183	>0.5	1.73102	0.5-0.1	hypothetical protein
UYEDRAFT_01314	1.28777e-05	1.18737e-05	1.37108e-05	8.73906e-06	9.85398e-06	1.39085e-05	5.47499e-06	1.20375e-05	0.765197	0.5-0.1	0.922032	>0.5	1.06469	>0.5	0.678619	0.5-0.1	1.17137	>0.5	0.39932	0.1-0.05	1.37743	0.5-0.1	0.708487	0.5-0.1	1.79982	0.5-0.1	0.818608	0.5-0.1	Uncharacterized protein conserved in cyanobacteria
UYEDRAFT_01315	8.92854e-06	1.49269e-05	1.04202e-05	1.04869e-05	3.69524e-06	1.39085e-05	7.66499e-06	4.56594e-06	0.413869	0.01-0.001	1.67182	0.02-0.01	1.16707	>0.5	1.17453	>0.5	0.931774	>0.5	0.735589	0.5-0.1	0.435396	0.02-0.01	0.265683	<0.001	0.482093	0.5-0.1	0.809306	>0.5	ribonuclease III, bacterial
UYEDRAFT_01316	4.34408e-05	0.000105506	0.000111332	0.000122347	3.63365e-05	9.37829e-05	6.67949e-05	9.42244e-05	0.836462	0.5-0.1	2.42873	<0.001	2.56284	<0.001	2.8164	<0.001	0.888888	0.5-0.1	0.599964	<0.001	0.770142	0.01-0.001	0.387454	<0.001	0.544002	<0.001	0.385638	<0.001	Xaa-Pro aminopeptidase
UYEDRAFT_01317	6.1813e-06	7.46344e-06	9.32334e-06	1.79151e-05	3.38731e-06	1.58954e-06	2.19e-06	3.32068e-06	0.547993	0.1-0.05	1.20742	0.5-0.1	1.50831	0.5-0.1	2.89827	<0.001	0.212977	0.01-0.001	0.234894	0.05-0.02	0.185357	<0.001	2.131	0.5-0.1	1.54672	>0.5	1.02006	>0.5	Repeat domain in Vibrio, Colwellia, Bradyrhizobium and Shewanella
UYEDRAFT_01318	5.32278e-06	5.7672e-06	7.12961e-06	9.17601e-06	2.77143e-06	3.57647e-06	7.66499e-06	2.9056e-06	0.520673	0.1-0.05	1.08349	>0.5	1.33945	0.5-0.1	1.72391	0.1-0.05	0.620139	0.5-0.1	1.07509	>0.5	0.316652	0.01-0.001	0.774907	>0.5	0.36157	0.05-0.02	0.953825	>0.5	Repeat domain in Vibrio, Colwellia, Bradyrhizobium and Shewanella
UYEDRAFT_01319	2.23213e-05	2.13726e-05	1.80982e-05	9.61296e-06	6.77461e-06	1.19216e-05	8.75999e-06	1.66034e-06	0.303504	<0.001	0.957495	>0.5	0.810804	0.5-0.1	0.430662	<0.001	0.557797	0.01-0.001	0.484024	0.1-0.05	0.172719	<0.001	0.568265	0.05-0.02	0.773358	>0.5	4.08025	0.01-0.001	HhH-GPD superfamily base excision DNA repair protein
[truncated: 5,435 more rows]

## Sheet: selected genes
gene name	Locus tag	9212WT_WL	rfpA_WL	rfpB_WL	rfpC_WL	9212WT_FRL	rfpA_FRL	rfpB_FRL	rfpC_FRL	ratio WT_FRL/WL	p	ratio rfpA_WL/WT_WL	p	ratio rfpB_WL/WT_WL	p	ratio rfpC_WL/WT_WL	p	ratio rfpA FRL/WL	p	ratio rfpB FRL/WL	p	ratio rfpC FRL/WL	p	ratio WT_FRL/rfpA_FRL	p	ratio WT_FRL/rfpB_FRL	p	ratio WT_FRL/rfpC_FRL	p	Name
[truncated: 655 more rows]

[truncated: 4 more sheets: psb, psa, pbs, rfp]
