# Supplementary material for: Global Transcriptional Profiling of the Cyanobacterium Chlorogloeopsis fritschii PCC 9212 in Far-Red Light: Insights Into the Regulation of Chlorophyll d Synthesis
Source: Front Microbiol. 2019 Mar 13;10:465. doi: 10.3389/fmicb.2019.00465 (PMC6424891; doi:10.3389/fmicb.2019.00465)
Supplement: Supplementary file 3 [file Table_3.XLSX]

## Sheet: relative transcript level
gene name	Locus tag	WT WL	WT WL +Em	rfpB WL	rfpC WL	WT FRL	WT FRL +Em	rfpB FRL	rfpC FRL	annotation
	UYEDRAFT_00001	5.69041e-07	2.35982e-06	9.00011e-07	1.055e-06	1.01071e-06	9.34235e-06	1.11048e-06	2.55114e-06	hypothetical protein
	UYEDRAFT_00002	7.46076e-06	0.000178725	7.26009e-06	7.17401e-06	9.71837e-06	0.000182669	4.73804e-06	8.56923e-06	transposase, IS605 OrfB family, central region
	UYEDRAFT_00003	2.53539e-05	0.000402908	2.44203e-05	1.97285e-05	3.24982e-05	0.000551431	7.03303e-06	1.28211e-05	Transposase and inactivated derivatives
	UYEDRAFT_00004	1.83358e-06	8.69406e-07	9.60012e-07	1.266e-06	1.55494e-06	8.12378e-07	8.88383e-07	2.02783e-06	hypothetical protein
	UYEDRAFT_00011	2.83256e-05	6.33425e-05	4.73406e-05	4.88466e-05	7.30822e-05	7.9381e-05	0.000108679	9.72051e-05	ferrochelatase (EC 4.99.1.1)
psbA	UYEDRAFT_00012	1.49215e-05	0.000284544	4.72206e-05	4.38881e-05	0.000147331	0.000194681	0.00103719	0.00175486	photosystem II, DI subunit (also called Q(B))
	UYEDRAFT_00013	3.35102e-06	6.58265e-06	4.50006e-06	2.4265e-06	8.31893e-06	8.12378e-06	1.06606e-05	1.11858e-05	FOG: WD40 repeat
	UYEDRAFT_00014	1.39099e-06	1.93753e-05	3.90005e-06	2.8485e-06	3.03213e-06	2.62282e-05	3.7016e-06	5.82184e-06	Domain of unknown function (DUF4126)
	UYEDRAFT_00015	0.000125252	0.000319072	0.000184382	0.000199923	3.15653e-05	0.000137408	4.28645e-05	4.12762e-05	adenylosuccinate lyase
	UYEDRAFT_00016	0.000271749	0.000306031	0.000340444	0.000339289	2.69005e-05	0.000138685	2.45046e-05	1.41948e-05	Predicted membrane protein
	UYEDRAFT_00017	1.96003e-06	2.98082e-06	2.10003e-06	1.7935e-06	1.1662e-06	1.27659e-06	9.62415e-07	1.56993e-06	Fungalysin metallopeptidase (M36)
	UYEDRAFT_00018	1.70712e-06	2.48402e-07	1.02001e-06	1.266e-06	5.44229e-07	1.62476e-06	6.66287e-07	1.17745e-06	cyanobacterial porin (TC 1.B.23)
	UYEDRAFT_00019	2.40262e-06	1.24201e-06	3.36004e-06	3.48151e-06	3.42087e-06	4.87427e-06	3.62757e-06	2.8128e-06	Putative enzyme of poly-gamma-glutamate biosynthesis (capsule formation)
	UYEDRAFT_00020	9.23111e-06	3.22922e-06	5.34007e-06	9.38952e-06	5.44229e-06	3.77176e-06	6.959e-06	5.1677e-06	hypothetical protein
	UYEDRAFT_00021	3.98329e-06	2.35982e-06	4.74006e-06	5.69701e-06	5.1313e-06	1.39265e-06	3.55353e-06	3.79401e-06	ABC-type multidrug transport system, ATPase and permease components
	UYEDRAFT_00022	5.88009e-06	4.96804e-06	7.08009e-06	1.0339e-05	6.68624e-06	4.70019e-06	3.10934e-06	3.20528e-06	Molybdopterin-guanine dinucleotide biosynthesis protein
	UYEDRAFT_00023	1.65654e-05	1.17991e-05	2.28603e-05	2.11e-05	1.18953e-05	1.88008e-05	1.51025e-05	1.45873e-05	Response regulators consisting of a CheY-like receiver domain and a winged-helix DNA-binding domain
	UYEDRAFT_00024	2.00429e-05	1.56493e-05	2.40603e-05	2.71135e-05	1.04181e-05	3.95744e-05	1.28816e-05	1.16437e-05	Signal transduction histidine kinase
	UYEDRAFT_00025	3.79361e-07	1.49041e-06	0	3.16501e-07	7.7747e-08	5.8027e-07	4.44192e-07	3.92484e-07	Superfamily II DNA helicase
	UYEDRAFT_00026	8.85175e-07	9.93607e-07	9.60012e-07	9.49502e-07	1.71043e-06	3.77176e-06	2.44305e-06	3.13987e-06	Putative translation initiation inhibitor, yjgF family
	UYEDRAFT_00027	1.01163e-06	2.60822e-06	1.56002e-06	1.7935e-06	2.33241e-06	5.22243e-06	2.14693e-06	2.68197e-06	hypothetical protein
	UYEDRAFT_00028	8.21949e-07	7.45206e-07	7.8001e-07	1.055e-06	1.24395e-06	6.38297e-07	2.96128e-07	7.19553e-07	hypothetical protein
	UYEDRAFT_00029	4.74201e-06	4.59543e-06	3.18004e-06	3.90351e-06	5.05355e-06	2.32108e-06	3.4795e-06	4.90605e-06	serine O-acetyltransferase (EC 2.3.1.30)
	UYEDRAFT_00030	7.27108e-06	9.05425e-05	9.18011e-06	1.48755e-05	5.98652e-06	7.89168e-06	7.40319e-06	1.05971e-05	hypothetical protein
	UYEDRAFT_00031	1.10647e-05	6.08585e-06	1.35602e-05	1.3293e-05	2.77557e-05	1.23017e-05	3.27221e-05	3.29032e-05	DNA primase, catalytic core
	UYEDRAFT_00032	5.50073e-06	3.22922e-06	1.15801e-05	9.91702e-06	9.64063e-06	7.02127e-06	7.25513e-06	7.91509e-06	N-acetylmuramoyl-L-alanine amidase
	UYEDRAFT_00033	1.18866e-05	2.11142e-06	2.81403e-05	1.2238e-05	3.32757e-05	3.36557e-06	0.000152136	0.000211614	RimK-like ATP-grasp domain
	UYEDRAFT_00034	2.68714e-05	4.96804e-07	4.71606e-05	1.477e-05	2.6745e-05	5.8027e-07	0.000133332	0.000163273	hypothetical protein
	UYEDRAFT_00035	4.74201e-06	5.46484e-06	5.16006e-06	5.48601e-06	1.53939e-05	9.98065e-06	2.0951e-05	2.11941e-05	Protein kinase domain
	UYEDRAFT_00036	6.32268e-08	1.24201e-07	0	0	0	5.8027e-08	1.48064e-07	0	hypothetical protein
	UYEDRAFT_00037	3.79361e-07	2.48402e-07	7.20009e-07	9.49502e-07	7.7747e-08	6.96324e-07	7.40319e-08	5.23312e-07	hypothetical protein
	UYEDRAFT_00038	3.16134e-06	1.98721e-06	2.94004e-06	1.1605e-06	1.78818e-06	1.62476e-06	1.70273e-06	1.43911e-06	Putative GTPases (G3E family)
	UYEDRAFT_00039	7.65044e-06	1.73881e-06	7.02009e-06	5.48601e-06	2.41016e-06	1.74081e-06	2.96128e-06	3.33611e-06	GTP cyclohydrolase I (EC 3.5.4.16)
	UYEDRAFT_00040	9.42079e-06	8.69406e-07	2.88004e-06	4.22001e-06	9.79612e-06	1.74081e-06	3.03531e-06	4.25191e-06	hypothetical protein
	UYEDRAFT_00041	4.36265e-06	1.49041e-06	3.42004e-06	4.85301e-06	5.1313e-06	5.91876e-06	5.84852e-06	4.12108e-06	Protein of unknown function (DUF2891)
	UYEDRAFT_00042	2.52907e-07	4.96804e-07	1.44002e-06	9.49502e-07	3.10988e-07	3.30754e-06	1.03645e-06	5.88726e-07	Fe2+/Zn2+ uptake regulation proteins
	UYEDRAFT_00043	1.20131e-06	9.93607e-07	1.80002e-06	1.266e-06	1.39945e-06	1.10251e-06	1.33257e-06	1.30828e-06	Predicted flavoprotein involved in K+ transport
	UYEDRAFT_00044	5.69041e-07	7.45206e-07	9.00011e-07	1.1605e-06	4.66482e-07	2.95938e-06	5.18224e-07	8.50381e-07	hypothetical protein
	UYEDRAFT_00045	1.6439e-06	2.60822e-06	2.22003e-06	1.3715e-06	1.86593e-06	3.36557e-06	1.99886e-06	2.15866e-06	Predicted phosphoesterase
	UYEDRAFT_00046	2.52907e-07	1.24201e-06	3.60004e-07	2.11e-07	3.10988e-07	2.26305e-06	1.48064e-06	5.88726e-07	hypothetical protein
	UYEDRAFT_00047	8.21949e-07	2.60822e-06	1.50002e-06	8.44001e-07	1.94367e-06	6.20889e-06	2.29499e-06	2.55114e-06	hypothetical protein
	UYEDRAFT_00048	5.69041e-07	7.45206e-07	3.00004e-07	9.49502e-07	1.24395e-06	6.96324e-07	2.96128e-07	4.57898e-07	Hexapeptide repeat of succinyl-transferase
	UYEDRAFT_00049	1.39099e-05	3.11744e-05	1.78202e-05	2.0678e-05	3.91845e-05	6.8762e-05	4.20501e-05	4.93221e-05	Putative restriction endonuclease
	UYEDRAFT_00050	4.14136e-05	9.68767e-06	4.18805e-05	2.43705e-05	6.63182e-05	1.53191e-05	3.10934e-05	2.08016e-05	hypothetical protein
	UYEDRAFT_00051	5.31105e-06	3.60183e-06	5.76007e-06	5.27501e-06	1.14288e-05	5.16441e-06	5.5524e-06	4.25191e-06	hypothetical protein
	UYEDRAFT_00052	9.86338e-06	1.83817e-05	9.48012e-06	8.65101e-06	0.000106669	4.59574e-05	3.82005e-05	2.20445e-05	Predicted ferric reductase
	UYEDRAFT_00053	3.66715e-06	7.07945e-06	4.62006e-06	4.00901e-06	6.60849e-05	2.76789e-05	2.02107e-05	9.68126e-06	Superoxide dismutase
	UYEDRAFT_00054	8.21949e-07	3.72603e-07	1.02001e-06	2.11e-07	2.23134e-05	6.84719e-06	1.25854e-06	4.57898e-07	Predicted membrane protein
	UYEDRAFT_00055	2.71875e-06	4.22283e-06	2.82003e-06	1.7935e-06	2.87664e-06	6.78916e-06	4.81208e-06	3.00904e-06	hypothetical protein
	UYEDRAFT_00056	2.02326e-06	1.24201e-06	2.22003e-06	2.4265e-06	3.42087e-06	5.91876e-06	2.51709e-06	3.07446e-06	Predicted flavin-nucleotide-binding protein
	UYEDRAFT_00057	3.79361e-06	2.98082e-06	4.44005e-06	6.54101e-06	6.453e-06	7.77562e-06	8.58771e-06	7.71885e-06	Uncharacterized conserved protein
	UYEDRAFT_00058	2.84521e-06	1.11781e-06	4.14005e-06	3.69251e-06	2.56565e-06	1.68278e-06	2.36902e-06	2.15866e-06	Heme/copper-type cytochrome/quinol oxidase, subunit 3
	UYEDRAFT_00059	3.92006e-06	1.19233e-05	7.38009e-06	4.74751e-06	3.42087e-06	6.441e-06	3.77563e-06	2.87821e-06	cytochrome c oxidase, subunit I
	UYEDRAFT_00060	1.45422e-06	3.97443e-06	3.78005e-06	2.4265e-06	5.44229e-07	3.71373e-06	5.92256e-07	8.50381e-07	Heme/copper-type cytochrome/quinol oxidases, subunit 2
	UYEDRAFT_00061	5.05814e-07	2.73242e-06	9.00011e-07	5.27501e-07	3.88735e-07	7.0793e-06	2.22096e-07	1.30828e-07	Predicted membrane protein
	UYEDRAFT_00062	3.16134e-07	4.84384e-06	3.00004e-07	4.22001e-07	2.33241e-07	1.18955e-05	7.40319e-08	5.23312e-07	Predicted membrane protein
	UYEDRAFT_00063	9.48402e-07	3.85023e-06	9.60012e-07	6.33001e-07	1.71043e-06	5.91876e-06	1.25854e-06	1.76618e-06	hydrogenase maturation protease
	UYEDRAFT_00064	0	0	6.00007e-08	0	0	1.16054e-07	0	6.54139e-08	hypothetical protein
	UYEDRAFT_00065	0	0	6.00007e-08	0	7.7747e-08	1.74081e-07	0	1.30828e-07	hypothetical protein
	UYEDRAFT_00066	2.90843e-06	2.35982e-06	2.40003e-06	4.85301e-06	2.33241e-06	9.57446e-06	2.44305e-06	3.99025e-06	FOG: CBS domain
	UYEDRAFT_00067	6.89172e-06	2.48402e-07	6.06007e-06	7.38501e-06	3.03213e-06	1.16054e-06	2.36902e-06	2.02783e-06	Tellurite resistance protein TehB
	UYEDRAFT_00068	1.74506e-05	9.93607e-07	1.68002e-05	1.90955e-05	3.49861e-06	4.35203e-06	1.8508e-06	3.46694e-06	molybdenum-pterin binding domain
	UYEDRAFT_00069	9.48402e-07	1.24201e-06	1.26002e-06	1.1605e-06	6.21976e-07	2.55319e-06	9.62415e-07	1.56993e-06	protoheme IX farnesyltransferase
	UYEDRAFT_00070	6.57559e-06	1.05571e-05	1.12801e-05	6.54101e-06	1.78818e-06	4.99032e-06	1.55467e-06	2.02783e-06	ferredoxin [2Fe-2S]
	UYEDRAFT_00071	5.69041e-07	2.48402e-07	4.68006e-06	6.33001e-07	1.55494e-07	3.48162e-07	7.40319e-08	6.54139e-08	Iron-sulfur cluster assembly accessory protein
	UYEDRAFT_00072	2.14971e-06	1.98721e-06	1.00801e-05	2.8485e-06	9.32964e-07	3.6557e-06	1.92483e-06	7.84967e-07	Dinucleotide-utilizing enzymes involved in molybdopterin and thiamine biosynthesis family 2
	UYEDRAFT_00073	4.42588e-07	1.24201e-07	4.80006e-07	0	7.7747e-08	1.74081e-07	0	2.61656e-07	Nitrogen fixation protein NifW
	UYEDRAFT_00074	1.8968e-07	0	3.00004e-07	0	2.33241e-07	5.8027e-08	0	3.2707e-07	Uncharacterized conserved small protein containing a coiled-coil domain
	UYEDRAFT_00075	2.52907e-07	1.24201e-07	9.60012e-07	1.055e-07	5.44229e-07	7.54351e-07	7.40319e-08	3.2707e-07	probable nitrogen fixation protein
	UYEDRAFT_00076	1.8968e-07	2.48402e-07	1.02001e-06	0	3.10988e-07	3.48162e-07	7.40319e-08	1.96242e-07	nitrogen fixation protein NifX
	UYEDRAFT_00077	6.32268e-06	8.44566e-06	1.03201e-05	5.38051e-06	2.73669e-05	1.76982e-05	3.90889e-05	4.96492e-05	nitrogenase molybdenum-iron cofactor biosynthesis protein NifN
	UYEDRAFT_00078	6.32268e-07	8.69406e-07	2.94004e-06	3.16501e-07	4.66482e-07	1.74081e-06	8.14351e-07	1.04662e-06	nitrogenase molybdenum-iron cofactor biosynthesis protein NifE
	UYEDRAFT_00079	0	0	1.20001e-07	0	0	2.90135e-07	0	0	Mo-dependent nitrogenase C-terminus
	UYEDRAFT_00080	6.95495e-07	2.35982e-06	1.26602e-05	9.49502e-07	3.88735e-07	2.147e-06	7.40319e-07	1.43911e-06	Mo-nitrogenase MoFe protein subunit NifK (EC 1.18.6.1)
	UYEDRAFT_00081	3.66715e-06	1.24201e-07	2.88004e-06	2.11e-07	5.75328e-06	2.90135e-07	8.29158e-06	7.26095e-06	hypothetical protein
	UYEDRAFT_00082	1.20131e-06	2.48402e-07	4.50006e-06	2.4265e-06	2.95439e-06	5.8027e-07	1.99886e-06	3.00904e-06	hypothetical protein
	UYEDRAFT_00083	1.19499e-05	1.76365e-05	1.29002e-05	1.99395e-05	1.15843e-05	2.42553e-05	1.10308e-05	1.23632e-05	Uncharacterized protein conserved in cyanobacteria
	UYEDRAFT_00084	5.05814e-07	4.96804e-07	0	2.11e-07	1.01071e-06	9.28432e-07	4.44192e-07	1.96242e-07	hypothetical protein
	UYEDRAFT_00085	1.26454e-07	1.24201e-07	6.00007e-08	0	1.55494e-07	4.64216e-07	7.40319e-08	1.30828e-07	hypothetical protein
	UYEDRAFT_00086	5.69041e-07	0	3.00004e-07	0	1.3217e-06	6.38297e-07	7.40319e-08	3.92484e-07	hypothetical protein
	UYEDRAFT_00087	2.52907e-07	0	0	1.055e-07	1.55494e-07	5.8027e-08	7.40319e-08	0	hypothetical protein
	UYEDRAFT_00088	6.32268e-08	2.48402e-07	1.20001e-07	0	0	5.8027e-08	0	6.54139e-08	hypothetical protein
	UYEDRAFT_00089	1.26454e-07	1.24201e-07	1.20001e-07	2.11e-07	7.7747e-08	5.8027e-08	0	0	hypothetical protein
	UYEDRAFT_00090	6.32268e-07	7.45206e-07	7.8001e-07	2.11e-07	4.66482e-07	1.39265e-06	1.33257e-06	1.37369e-06	hypothetical protein
	UYEDRAFT_00091	4.42588e-07	1.11781e-06	1.11001e-05	3.16501e-07	3.10988e-07	1.16054e-07	5.18224e-07	3.92484e-07	Mo-nitrogenase MoFe protein subunit NifD precursor (EC 1.18.6.1)
	UYEDRAFT_00092	4.61556e-06	5.96164e-06	1.27202e-05	3.69251e-06	1.39945e-06	1.85686e-06	2.73918e-06	2.02783e-06	Mo-nitrogenase iron protein subunit NifH (EC 1.18.6.1)
	UYEDRAFT_00093	3.79361e-07	1.11781e-06	1.56002e-06	1.055e-07	1.55494e-07	1.16054e-07	1.48064e-07	3.2707e-07	Fe-S cluster assembly protein NifU
	UYEDRAFT_00094	5.05814e-07	3.97443e-06	3.00004e-06	9.49502e-07	1.78818e-06	5.22243e-07	1.6287e-06	8.50381e-07	cysteine desulfurase NifS
	UYEDRAFT_00095	5.69041e-07	2.85662e-06	1.08001e-06	9.49502e-07	7.7747e-07	8.70405e-07	1.33257e-06	1.897e-06	4Fe-4S dicluster domain
	UYEDRAFT_00096	8.91498e-06	1.08055e-05	1.58402e-05	1.00225e-05	9.79612e-06	1.24758e-05	2.02107e-05	2.01475e-05	nitrogenase cofactor biosynthesis protein NifB
	UYEDRAFT_00097	5.05814e-07	2.48402e-07	3.60004e-07	1.055e-07	3.88735e-07	1.74081e-07	7.40319e-07	4.57898e-07	hypothetical protein
	UYEDRAFT_00098	9.38918e-05	3.63909e-05	8.3401e-05	8.91477e-05	5.92432e-05	6.69632e-05	7.51424e-05	7.3002e-05	ATPase, P-type (transporting), HAD superfamily, subfamily IC/heavy metal translocating P-type ATPase
	UYEDRAFT_00099	5.37428e-06	7.32785e-06	5.10006e-06	3.69251e-06	6.60849e-06	1.99613e-05	7.25513e-06	6.60681e-06	FOG: FHA domain
	UYEDRAFT_00100	9.23111e-06	5.46484e-06	1.02601e-05	1.3293e-05	1.50829e-05	1.64216e-05	1.91743e-05	2.15212e-05	hypothetical protein
	UYEDRAFT_00101	3.71774e-05	3.92475e-05	4.58406e-05	5.24336e-05	3.78628e-05	8.27465e-05	3.44249e-05	3.951e-05	TIGR01777 family protein
	UYEDRAFT_00102	1.94739e-05	1.68913e-05	2.04603e-05	2.321e-05	1.50052e-05	6.08123e-05	2.59852e-05	2.97633e-05	hypothetical protein
	UYEDRAFT_00103	0.000212505	0.000430729	0.000241443	0.000244022	0.000339832	0.000536924	0.000445598	0.000482035	TPR repeat
	UYEDRAFT_00104	0.000141691	0.000331368	0.000141062	0.000143058	0.000299637	0.000429516	0.000338252	0.000372663	Iron-sulfur cluster assembly accessory protein
	UYEDRAFT_00105	3.42689e-05	3.1547e-05	4.64406e-05	3.90351e-05	7.19937e-05	8.41972e-05	9.99431e-05	0.000107998	hypothetical protein
	UYEDRAFT_00106	3.09811e-06	1.57735e-05	8.5201e-06	4.53651e-06	3.42087e-06	7.02127e-06	3.92369e-06	4.84063e-06	Ribbon-helix-helix protein, copG family
	UYEDRAFT_00107	2.90211e-05	5.41516e-05	3.03604e-05	2.92235e-05	2.22356e-05	7.13152e-05	2.22836e-05	2.4334e-05	9,9'-di-cis-zeta-carotene desaturase
	UYEDRAFT_00108	1.2835e-05	2.06174e-05	1.44602e-05	1.36095e-05	1.91258e-05	3.61508e-05	1.79898e-05	2.00821e-05	Polyketide cyclase / dehydrase and lipid transport
	UYEDRAFT_00109	7.58722e-06	6.95525e-06	1.17601e-05	1.2027e-05	4.66482e-06	4.294e-06	5.25627e-06	5.82184e-06	Ferredoxin
	UYEDRAFT_00110	3.6229e-05	0.000103087	9.15011e-05	6.50936e-05	3.51416e-05	8.70986e-05	4.99716e-05	5.59289e-05	adenosylcobyric acid synthase (glutamine-hydrolysing) (EC 6.3.5.10)
	UYEDRAFT_00111	1.39099e-06	2.11142e-06	1.92002e-06	7.38501e-07	1.39945e-06	1.68278e-06	4.44192e-07	9.81209e-07	hypothetical protein
	UYEDRAFT_00112	8.85175e-07	5.58904e-06	1.02001e-06	9.49502e-07	2.72114e-06	3.59768e-06	2.59112e-06	2.61656e-06	hypothetical protein
	UYEDRAFT_00113	0.000279779	6.73169e-05	0.000234843	0.000264911	0.000206963	0.000129516	0.000201663	0.000195653	Peroxiredoxin
	UYEDRAFT_00114	0.000107233	0.000117494	0.000122282	0.000117422	0.000184882	0.000142514	0.000200627	0.000212137	hypothetical protein
	UYEDRAFT_00115	6.22152e-05	4.16073e-05	7.13409e-05	6.95246e-05	0.000109934	3.81818e-05	8.38042e-05	9.79247e-05	ABC-type multidrug transport system, permease component
	UYEDRAFT_00116	3.86948e-05	0.00013215	5.19606e-05	4.63146e-05	0.000104414	8.33268e-05	8.59511e-05	9.8448e-05	daunorubicin resistance ABC transporter ATP-binding subunit
	UYEDRAFT_00117	1.09382e-05	1.49041e-05	1.55402e-05	1.25545e-05	2.45681e-05	3.2147e-05	2.76879e-05	3.23799e-05	Uncharacterized conserved protein
	UYEDRAFT_00118	0.000182409	0.00020518	0.000250743	0.000264383	0.000561955	0.000234255	0.000821236	0.000849662	GAF sensor hybrid histidine kinase (EC 2.7.13.3)
	UYEDRAFT_00119	1.22028e-05	7.82466e-06	1.65602e-05	1.3926e-05	3.98065e-05	1.02128e-05	5.67085e-05	5.75643e-05	Signal transduction histidine kinase
	UYEDRAFT_00120	0.000218132	0.000109669	0.000138842	0.000117633	2.48013e-05	3.30174e-05	1.51765e-05	1.32136e-05	Methylase of chemotaxis methyl-accepting proteins
	UYEDRAFT_00121	3.0665e-05	5.01772e-05	3.06604e-05	3.18611e-05	1.11956e-05	3.15667e-05	8.43964e-06	1.00083e-05	Chemotaxis response regulator containing a CheY-like receiver domain and a methylesterase domain
	UYEDRAFT_00122	0.000100278	0.000130659	9.84012e-05	8.11296e-05	0.000170421	0.000156615	0.000238827	0.00021338	PAS domain S-box
	UYEDRAFT_00123	0.000193095	0.000173881	0.000318784	0.00018357	0.000184183	0.000163462	0.000290427	0.000282523	alanine dehydrogenase
	UYEDRAFT_00124	1.73874e-05	1.15507e-05	2.09403e-05	2.2366e-05	4.50933e-06	7.71759e-06	5.1082e-06	4.77522e-06	Chlorophyll A-B binding protein
	UYEDRAFT_00125	9.00982e-05	0.000247532	0.000132842	0.000129871	0.000169488	0.000475938	0.000231942	0.00024262	hypothetical protein
	UYEDRAFT_00126	1.27086e-05	7.86192e-05	3.63604e-05	1.9834e-05	1.79596e-05	0.000351818	1.90262e-05	2.48573e-05	WD-40 repeat-containing protein
	UYEDRAFT_00127	5.94332e-06	7.45206e-06	7.26009e-06	7.06851e-06	1.05736e-05	2.10058e-05	1.28075e-05	1.60918e-05	Predicted oxidoreductases of the aldo/keto reductase family
	UYEDRAFT_00128	9.82545e-05	1.37863e-05	8.75411e-05	7.62766e-05	2.98548e-05	2.32108e-05	3.04271e-05	3.05483e-05	Superoxide dismutase
	UYEDRAFT_00129	7.46076e-06	5.58904e-06	1.06801e-05	1.06555e-05	8.86316e-06	1.34042e-05	1.47324e-05	1.4849e-05	16S rRNA (guanine(527)-N(7))-methyltransferase GidB
	UYEDRAFT_00130	6.95495e-07	0	1.20001e-07	1.055e-07	4.66482e-07	1.74081e-07	0	0	hypothetical protein
	UYEDRAFT_00131	1.55538e-05	6.47087e-05	1.75802e-05	1.9201e-05	1.82705e-05	0.00011675	2.13212e-05	2.28949e-05	4-amino-4-deoxy-L-arabinose transferase and related glycosyltransferases of PMT family
	UYEDRAFT_00132	1.5048e-05	1.80091e-05	1.99802e-05	1.95175e-05	6.35193e-05	4.65957e-05	6.67028e-05	8.97479e-05	Predicted permeases
	UYEDRAFT_00133	1.783e-05	2.94356e-05	2.22603e-05	1.99395e-05	1.43054e-05	3.29013e-05	2.01367e-05	2.0867e-05	4-amino-4-deoxy-L-arabinose transferase and related glycosyltransferases of PMT family
	UYEDRAFT_00134	9.23111e-06	3.60183e-06	1.13401e-05	1.3926e-05	6.14201e-06	4.64216e-06	8.06948e-06	7.9805e-06	hypothetical protein
	UYEDRAFT_00135	2.20029e-05	3.94959e-05	3.68405e-05	2.92235e-05	1.85038e-05	3.41779e-05	2.84283e-05	2.78663e-05	conserved hypothetical protein
	UYEDRAFT_00136	5.53867e-05	3.0926e-05	7.68009e-05	7.23731e-05	2.519e-05	4.56092e-05	3.22039e-05	3.64356e-05	ABC-type multidrug transport system, ATPase and permease components
	UYEDRAFT_00137	6.38591e-06	3.60183e-06	4.74006e-06	4.74751e-06	9.32964e-06	9.45841e-06	5.18224e-06	5.75643e-06	NTP pyrophosphohydrolases containing a Zn-finger, probably nucleic-acid-binding
	UYEDRAFT_00138	1.06853e-05	9.56347e-06	1.56002e-05	1.36095e-05	2.45681e-05	4.04448e-05	2.7836e-05	2.76047e-05	ADP-ribose pyrophosphatase
	UYEDRAFT_00139	2.54804e-05	1.72639e-05	2.56803e-05	2.4687e-05	4.98358e-05	7.11411e-05	4.89351e-05	5.16116e-05	Protein of unknown function (DUF3531)
	UYEDRAFT_00140	5.86113e-05	9.77461e-05	8.2201e-05	8.26066e-05	0.00010387	0.000187601	0.000136441	0.000145154	TPR repeat
	UYEDRAFT_00141	1.04324e-05	2.98082e-05	1.59602e-05	1.21325e-05	2.43348e-05	5.26885e-05	3.81264e-05	3.80709e-05	ABC-type cobalt transport system, ATPase component
	UYEDRAFT_00142	0.000306524	2.58338e-05	0.000279483	0.000276727	0.000249879	6.68471e-05	0.000380228	0.000386989	phycocyanobilin:ferredoxin oxidoreductase (EC 1.3.7.5)
	UYEDRAFT_00143	1.26454e-07	2.35982e-06	5.40007e-07	6.33001e-07	1.55494e-07	1.33462e-06	3.7016e-07	5.23312e-07	ABC exporter membrane fusion protein, DevB family
	UYEDRAFT_00144	7.58722e-07	1.11781e-06	7.20009e-07	5.27501e-07	1.47719e-06	2.03095e-06	1.25854e-06	1.37369e-06	DevC protein
	UYEDRAFT_00145	1.39099e-06	2.35982e-06	1.20001e-06	1.055e-06	2.6434e-06	2.61122e-06	1.92483e-06	3.13987e-06	ABC exporter ATP-binding subunit, DevA family
	UYEDRAFT_00146	2.27617e-06	1.24201e-06	6.84008e-06	4.74751e-06	2.09917e-06	2.72727e-06	2.22096e-06	2.55114e-06	hypothetical protein
psbO	UYEDRAFT_00147	0.00173842	0.000187419	0.0016115	0.00169402	0.000895879	0.000774429	0.000838782	0.000784509	Manganese-stabilising protein / photosystem II polypeptide
	UYEDRAFT_00148	7.46076e-06	2.73242e-06	1.02601e-05	6.33001e-06	2.41016e-06	9.98065e-06	3.03531e-06	3.53235e-06	hypothetical protein
	UYEDRAFT_00149	4.16665e-05	4.34703e-05	6.25808e-05	5.44381e-05	4.22944e-05	0.000157369	3.91629e-05	4.78176e-05	Cell division septal protein
	UYEDRAFT_00150	3.21192e-05	2.76968e-05	3.67205e-05	3.16501e-05	3.98065e-05	5.96518e-05	3.0205e-05	4.29115e-05	hypothetical protein
	UYEDRAFT_00151	0.000252085	0.000221202	0.000279723	0.000280314	0.000239305	0.000455744	0.000327813	0.000346956	cell division protein FtsZ
	UYEDRAFT_00152	5.90538e-05	0.00010023	6.74408e-05	7.46941e-05	5.34899e-05	6.80657e-05	5.82631e-05	6.16199e-05	glutathione synthase (EC 6.3.2.3)
	UYEDRAFT_00153	2.5923e-06	2.81936e-05	5.58007e-06	5.69701e-06	5.05355e-06	1.56673e-05	3.92369e-06	4.7098e-06	Glutaredoxin, GrxC family
	UYEDRAFT_00154	0.000104577	2.08658e-05	0.000365404	0.00014021	1.30615e-05	2.11218e-05	1.05125e-05	1.30828e-05	hypothetical protein
	UYEDRAFT_00155	0.000163947	0.000425761	0.000191042	0.000188529	0.000362146	0.000887756	0.000548058	0.000493941	GTP-binding protein HflX
	UYEDRAFT_00156	8.91498e-06	8.94247e-06	1.11001e-05	1.5192e-05	1.48497e-05	1.58414e-05	2.65775e-05	2.67543e-05	Uncharacterized protein conserved in cyanobacteria
	UYEDRAFT_00157	2.65553e-06	4.96804e-07	1.56002e-06	1.3715e-06	6.60849e-06	1.79884e-06	4.73804e-06	5.1677e-06	Uncharacterized conserved protein
	UYEDRAFT_00158	5.69041e-07	4.96804e-07	9.00011e-07	5.27501e-07	1.3217e-06	1.5087e-06	1.48064e-06	7.84967e-07	hypothetical protein
	UYEDRAFT_00159	5.12137e-06	2.14868e-05	7.14009e-06	6.11901e-06	5.44229e-06	3.0058e-05	5.47836e-06	6.99929e-06	FO synthase subunit 1 (EC 2.5.1.77)
	UYEDRAFT_00160	7.46076e-06	1.31653e-05	9.18011e-06	7.38501e-06	9.01865e-06	3.17988e-05	9.69818e-06	8.70005e-06	hypothetical protein
	UYEDRAFT_00161	3.00327e-05	2.7821e-05	3.20404e-05	3.11226e-05	2.16914e-05	3.15087e-05	3.44989e-05	3.53235e-05	Zn-dependent protease with chaperone function
	UYEDRAFT_00162	5.29208e-05	0.000149786	7.66209e-05	7.55381e-05	0.000121052	0.00040294	0.000152284	0.000148424	Rad3-related DNA helicases
	UYEDRAFT_00163	4.85582e-05	9.43927e-06	3.99605e-05	4.23056e-05	6.79509e-05	5.22824e-05	9.24659e-05	8.929e-05	Protein of unknown function (DUF2839)
	UYEDRAFT_00164	7.37857e-05	0.000146184	9.70812e-05	9.92757e-05	9.6484e-05	0.000182495	0.000142956	0.000144565	Domain of unknown function (DUF1815)
	UYEDRAFT_00165	1.81461e-05	4.84384e-06	1.97402e-05	1.90955e-05	4.15946e-05	2.00774e-05	2.791e-05	2.75393e-05	Uncharacterized protein conserved in bacteria
	UYEDRAFT_00166	6.32268e-07	2.35982e-06	9.60012e-07	1.477e-06	1.08846e-06	5.45454e-06	1.40661e-06	1.56993e-06	Predicted thioesterase
	UYEDRAFT_00167	2.02326e-06	6.21005e-07	6.00007e-07	1.1605e-06	2.6434e-06	9.28432e-07	1.11048e-06	3.13987e-06	hypothetical protein
	UYEDRAFT_00168	0.000104261	8.14758e-05	0.000126482	0.000133458	0.000197944	0.000261992	0.00036135	0.000341984	Heat shock protein
	UYEDRAFT_00169	9.15524e-05	2.76968e-05	8.58011e-05	8.45056e-05	9.64063e-05	6.49322e-05	9.00228e-05	8.58231e-05	1-deoxy-D-xylulose 5-phosphate reductoisomerase (EC 1.1.1.267)
	UYEDRAFT_00170	2.69978e-05	1.92511e-05	3.03604e-05	3.16501e-05	1.57826e-05	6.17408e-05	1.56948e-05	1.92317e-05	Predicted integral membrane protein
	UYEDRAFT_00171	4.74201e-06	2.98082e-06	6.90008e-06	5.80251e-06	5.05355e-06	1.58414e-05	5.3303e-06	3.85942e-06	Predicted membrane protein
	UYEDRAFT_00172	1.00531e-05	4.59543e-06	9.78012e-06	1.23435e-05	1.25173e-05	1.83946e-05	1.34738e-05	1.17091e-05	Predicted membrane protein
	UYEDRAFT_00173	1.32776e-06	0	1.20001e-06	5.27501e-07	3.10988e-06	2.32108e-07	1.25854e-06	1.30828e-06	4-amino-4-deoxy-L-arabinose transferase and related glycosyltransferases of PMT family
	UYEDRAFT_00174	3.22457e-06	1.97479e-05	5.28006e-06	5.80251e-06	8.39668e-06	2.08317e-05	8.58771e-06	1.027e-05	Predicted integral membrane protein
	UYEDRAFT_00175	3.84419e-05	2.79452e-05	5.24406e-05	4.56816e-05	6.25863e-05	5.77949e-05	7.08486e-05	8.92246e-05	Predicted xylanase/chitin deacetylase
	UYEDRAFT_00176	0.000817965	0.000210396	0.000939672	0.00106291	0.00104344	0.000671315	0.00125469	0.0012411	Glutamate synthase domain 2
	UYEDRAFT_00177	9.90764e-05	0.00014693	0.000133442	0.000140737	4.33828e-05	0.000155919	5.67825e-05	5.82838e-05	Predicted periplasmic protein (DUF2233)
	UYEDRAFT_00178	5.12137e-05	0.000123704	8.4181e-05	6.70981e-05	5.06133e-05	0.000169439	6.04841e-05	5.99192e-05	mannose-6-phosphate isomerase, type 2 (EC 5.3.1.8)
	UYEDRAFT_00179	2.06752e-05	1.72639e-05	2.53803e-05	2.9329e-05	2.01365e-05	4.82785e-05	2.98349e-05	2.48573e-05	Iron-sulfur cluster assembly accessory protein
	UYEDRAFT_00180	0.000537681	0.00091238	0.000611828	0.000740611	0.000163891	0.00309214	0.000206031	0.000211352	ribosomal protein S12, bacterial/organelle
	UYEDRAFT_00181	0.000382838	0.000185929	0.000429725	0.000446477	0.000133025	0.0010995	0.000156578	0.000173739	SSU ribosomal protein S7P
	UYEDRAFT_00182	0.00285444	0.00160815	0.00275817	0.00310107	0.000999904	0.00440408	0.000900821	0.000939083	translation elongation factor EF-G
	UYEDRAFT_00183	0.00306441	0.00102391	0.00286006	0.00346452	0.00106661	0.00316421	0.00103689	0.00103112	translation elongation factor TU
	UYEDRAFT_00184	0.000155032	2.8442e-05	0.000158282	0.000181671	4.26054e-05	0.000188936	4.91572e-05	4.37619e-05	ribosomal protein S10, bacterial/organelle
	UYEDRAFT_00185	0.000182599	0.000343291	0.000210423	0.000221128	0.000264962	0.000416692	0.000342398	0.000368215	Uncharacterized protein, similar to the N-terminal domain of Lon protease
	UYEDRAFT_00186	5.37428e-06	4.34703e-06	7.02009e-06	8.65101e-06	6.53075e-06	3.59768e-06	6.07062e-06	9.28878e-06	Prephenate dehydratase
	UYEDRAFT_00187	1.96635e-05	8.56986e-06	1.92602e-05	2.47925e-05	1.60936e-05	2.10638e-05	1.26595e-05	1.85121e-05	Protein of unknown function (DUF1997)
	UYEDRAFT_00188	2.85785e-05	3.2789e-05	3.63004e-05	2.97511e-05	2.73669e-05	7.36943e-06	3.07973e-05	4.07529e-05	RNase HII (EC 3.1.26.4)
	UYEDRAFT_00189	0.000313352	0.000274857	0.000335884	0.000271663	0.000326615	0.00016294	0.000356834	0.000472092	ribonuclease, Rne/Rng family
	UYEDRAFT_00190	0.000345914	0.000105322	0.000384185	0.000341293	0.000328403	0.000104449	0.000443229	0.000424537	radical SAM-linked protein/radical SAM family uncharacterized protein
	UYEDRAFT_00191	0.000195624	6.34667e-05	0.000206343	0.000171438	7.60366e-05	3.20889e-05	7.8844e-05	5.85455e-05	anti-anti-sigma factor
	UYEDRAFT_00192	1.40364e-05	2.23562e-06	2.15403e-05	1.97285e-05	1.53162e-05	2.32108e-06	1.96925e-05	2.23062e-05	hypothetical protein
	UYEDRAFT_00193	3.22457e-06	8.32146e-06	3.78005e-06	4.53651e-06	7.23047e-06	1.21276e-05	9.69818e-06	1.05316e-05	hypothetical protein
	UYEDRAFT_00194	9.98984e-06	1.61461e-05	1.60802e-05	1.80405e-05	1.52384e-05	3.26112e-05	2.24317e-05	2.45302e-05	Uncharacterized conserved protein
	UYEDRAFT_00195	4.2362e-06	4.59543e-06	3.96005e-06	5.69701e-06	4.89806e-06	1.68859e-05	5.03417e-06	5.36394e-06	Predicted metal-dependent membrane protease
	UYEDRAFT_00196	3.28779e-06	4.96804e-06	5.22006e-06	3.05951e-06	7.61921e-06	5.62862e-06	7.69932e-06	1.01392e-05	WG containing repeat
	UYEDRAFT_00197	8.59885e-06	3.97443e-06	8.88011e-06	8.75651e-06	1.57826e-05	4.87427e-06	1.68053e-05	1.66806e-05	Uncharacterized low-complexity proteins
	UYEDRAFT_00198	4.62188e-05	3.36584e-05	5.86207e-05	5.32776e-05	0.000123073	3.20309e-05	0.000183155	0.00018172	Predicted sensor protein/domain
	UYEDRAFT_00199	8.28903e-05	4.22283e-05	0.000115921	0.000121747	0.000258431	7.62475e-05	0.000389704	0.000349768	Fe-S oxidoreductase
	UYEDRAFT_00200	0.000123988	1.97479e-05	0.000149882	0.000169433	0.000176952	0.000144371	0.000125632	0.000124483	Domain of unknown function (DUF1830)
	UYEDRAFT_00201	5.84848e-05	0.000874002	6.97809e-05	6.98411e-05	3.32757e-05	0.000263675	4.3975e-05	3.7613e-05	Protein of unknown function (DUF4079)
	UYEDRAFT_00202	2.44688e-05	0.000142955	2.41203e-05	1.80405e-05	4.39271e-05	0.000106712	5.53759e-05	5.13499e-05	hypothetical protein
	UYEDRAFT_00203	1.51744e-05	0.000164815	2.03402e-05	1.3082e-05	4.02729e-05	0.000140483	4.77506e-05	4.88642e-05	Growth inhibitor
	UYEDRAFT_00204	4.67878e-06	5.94922e-05	5.34007e-06	6.11901e-06	1.49274e-05	6.30174e-05	1.36959e-05	1.45873e-05	hypothetical protein
	UYEDRAFT_00205	4.17297e-06	1.24201e-05	7.9801e-06	5.90801e-06	1.63269e-05	1.20696e-05	1.6213e-05	1.98858e-05	ABC-type metal ion transport system, ATPase component
	UYEDRAFT_00206	2.50378e-05	1.71397e-05	2.63403e-05	3.74526e-05	1.82705e-05	9.14506e-05	2.3098e-05	1.74655e-05	Response regulators consisting of a CheY-like receiver domain and a winged-helix DNA-binding domain
	UYEDRAFT_00207	0.000177035	0.000294356	0.000186962	0.000204354	0.000156194	0.000373462	0.000237272	0.000226725	hypothetical protein
	UYEDRAFT_00208	0.000202705	9.98575e-05	0.000206763	0.000214482	0.000124006	0.000254507	0.000117933	0.000142341	monothiol glutaredoxin, Grx4 family
	UYEDRAFT_00209	4.9886e-05	2.9684e-05	5.79007e-05	6.47771e-05	2.57343e-05	4.61315e-05	2.7762e-05	2.98288e-05	Stress-induced morphogen (activity unknown)
	UYEDRAFT_00210	9.96454e-05	0.000100354	0.000120301	0.00012333	8.10124e-05	0.000126151	7.21811e-05	9.05983e-05	hypothetical protein
	UYEDRAFT_00211	1.85887e-05	1.75123e-05	2.50803e-05	2.07835e-05	1.70266e-05	3.74855e-05	2.13212e-05	2.30257e-05	Regulatory P domain of the subtilisin-like proprotein convertases and other proteases
	UYEDRAFT_00212	8.85175e-06	9.29023e-05	1.63802e-05	2.05725e-05	5.67553e-06	2.73307e-05	3.40547e-06	3.2707e-06	hypothetical protein
	UYEDRAFT_00213	3.46483e-05	0.000451595	5.73007e-05	7.31116e-05	2.07584e-05	0.000141818	1.70273e-05	1.30174e-05	1-acyl-sn-glycerol-3-phosphate acyltransferase
	UYEDRAFT_00214	1.8968e-06	2.11142e-06	2.46003e-06	1.3715e-06	5.83102e-06	3.53965e-06	6.44078e-06	6.54139e-06	Cytosine/adenosine deaminases
	UYEDRAFT_00215	3.60393e-06	3.47763e-06	4.74006e-06	4.74751e-06	1.2284e-05	4.00387e-06	1.24374e-05	1.30828e-05	Glutaredoxin, GrxC family
	UYEDRAFT_00216	0.0013497	3.77571e-05	0.00106735	0.00131622	0.000227876	5.52417e-05	0.000211361	0.000221819	fructose-1,6-bisphosphatase, class II
	UYEDRAFT_00217	0.000247849	2.1611e-05	0.000209643	0.000207097	0.000206574	4.45067e-05	0.000224465	0.000243602	glutamyl-tRNA reductase (EC 1.2.1.70)
	UYEDRAFT_00218	4.18561e-05	9.56347e-06	3.99605e-05	3.71361e-05	7.90687e-05	2.147e-05	8.45445e-05	9.4981e-05	Uncharacterized conserved protein
	UYEDRAFT_00219	1.21395e-05	1.10539e-05	1.34402e-05	1.3082e-05	2.45681e-05	2.93037e-05	3.04271e-05	3.55198e-05	hypothetical protein
	UYEDRAFT_00220	3.47747e-05	0.000225425	6.78608e-05	6.31946e-05	0.000113433	0.00114806	0.000203366	0.000191925	Chemotaxis response regulator containing a CheY-like receiver domain and a methylesterase domain
	UYEDRAFT_00221	2.84521e-06	3.47763e-06	3.18004e-06	3.05951e-06	1.86593e-06	7.0793e-06	3.99772e-06	2.48573e-06	cAMP-binding proteins - catabolite gene activator and regulatory subunit of cAMP-dependent protein kinases
	UYEDRAFT_00222	8.99085e-05	3.47763e-06	8.68811e-05	8.96752e-05	0.00018566	1.44487e-05	0.000287392	0.000303455	HEAT repeats
	UYEDRAFT_00223	7.32166e-05	2.60822e-06	7.9621e-05	7.47996e-05	0.000119031	1.40425e-05	0.00022676	0.000195195	Predicted transcriptional regulator, contains C-terminal CBS domains
	UYEDRAFT_00224	7.58722e-07	9.93607e-07	5.40007e-07	1.055e-07	3.73186e-06	1.21857e-06	2.73918e-06	2.02783e-06	hypothetical protein
	UYEDRAFT_00225	2.5101e-05	3.00566e-05	3.06604e-05	3.68196e-05	8.88648e-05	5.57059e-05	0.000150951	0.000160722	Ribulose-5-phosphate 4-epimerase and related epimerases and aldolases
	UYEDRAFT_00226	0.000118677	4.90594e-05	0.000113641	0.000100542	0.000190247	0.000178433	0.000174715	0.000192775	Phospholipase/lecithinase/hemolysin
	UYEDRAFT_00227	6.84114e-05	0.000698133	0.000119881	0.000103285	0.000142743	0.000896692	0.000197073	0.000190682	S-layer homology domain
	UYEDRAFT_00228	7.01185e-05	0.00018419	9.74412e-05	8.96752e-05	0.000225311	0.000258046	0.00029102	0.000312679	His Kinase A (phospho-acceptor) domain/KaiB domain/Histidine kinase-, DNA gyrase B-, and HSP90-like ATPase
	UYEDRAFT_00229	7.34696e-05	8.81827e-06	7.03209e-05	6.62541e-05	3.80183e-05	1.78723e-05	6.30012e-05	9.09908e-05	cyanobacterial porin (TC 1.B.23)
	UYEDRAFT_00230	2.14971e-05	2.13626e-05	2.21403e-05	1.8779e-05	5.41119e-05	4.55512e-05	5.19704e-05	5.88071e-05	Serine/threonine protein kinase
	UYEDRAFT_00231	1.21395e-05	4.14831e-05	1.33202e-05	1.14995e-05	3.56081e-05	4.0735e-05	5.43394e-05	5.52094e-05	Trypsin-like serine proteases, typically periplasmic, contain C-terminal PDZ domain
	UYEDRAFT_00232	1.93474e-05	0.00010023	2.15403e-05	1.88845e-05	6.66292e-05	8.87233e-05	0.000114898	0.000106298	Trypsin-like serine proteases, typically periplasmic, contain C-terminal PDZ domain
	UYEDRAFT_00233	3.11708e-05	0.000124822	2.90404e-05	2.99621e-05	9.98271e-05	0.000107234	0.000138662	0.000136911	Circadian oscillating protein COP23
	UYEDRAFT_00234	1.28983e-05	5.09224e-06	1.06801e-05	1.5192e-05	3.84848e-05	1.38104e-05	6.07802e-05	6.24049e-05	Trypsin-like serine proteases, typically periplasmic, contain C-terminal PDZ domain
	UYEDRAFT_00235	4.42588e-07	2.60822e-06	1.68002e-06	1.7935e-06	1.47719e-06	2.49516e-06	8.88383e-07	1.43911e-06	mutator mutT protein
	UYEDRAFT_00236	2.18765e-05	0.000261443	4.69806e-05	0.000131137	6.46855e-05	8.45454e-05	4.4123e-05	4.90605e-05	Protein of unknown function (DUF760)
	UYEDRAFT_00237	0.000139099	0.000117246	0.000158102	0.000232944	0.000323505	0.000341199	0.000335883	0.00035873	RNA polymerase sigma factor, cyanobacterial RpoD-like family
	UYEDRAFT_00238	0.000285595	0.000289016	0.000331024	0.000361022	0.000403196	0.000475532	0.000526441	0.000512518	carbamoyl-phosphate synthase, large subunit
	UYEDRAFT_00239	0.000692586	0.000814385	0.000880931	0.000930934	0.00103279	0.000997369	0.0013211	0.00153559	DNA-binding ferritin-like protein (oxidative damage protectant)
	UYEDRAFT_00240	6.89172e-06	3.10502e-06	1.05001e-05	1.055e-05	1.08846e-05	5.74468e-06	1.07346e-05	9.02712e-06	hypothetical protein
	UYEDRAFT_00241	2.90843e-05	1.10539e-05	3.11404e-05	3.18611e-05	3.08656e-05	2.3617e-05	3.45729e-05	3.51273e-05	NADH:ubiquinone oxidoreductase 24 kD subunit
	UYEDRAFT_00242	6.32268e-07	6.21005e-07	6.60008e-07	9.49502e-07	5.44229e-07	1.21857e-06	6.66287e-07	9.15795e-07	hypothetical protein
	UYEDRAFT_00243	2.21294e-06	6.33425e-06	3.42004e-06	3.58701e-06	1.55494e-06	4.41005e-06	1.8508e-06	1.37369e-06	cAMP-binding proteins - catabolite gene activator and regulatory subunit of cAMP-dependent protein kinases
	UYEDRAFT_00244	6.70204e-06	2.89388e-05	8.3401e-06	8.01801e-06	1.3217e-05	2.20503e-05	1.3918e-05	1.7858e-05	cAMP-binding proteins - catabolite gene activator and regulatory subunit of cAMP-dependent protein kinases
	UYEDRAFT_00245	5.05814e-07	4.59543e-06	1.02001e-06	8.44001e-07	4.66482e-07	4.41005e-06	2.22096e-07	7.84967e-07	Response regulator containing CheY-like receiver, AAA-type ATPase, and DNA-binding domains
	UYEDRAFT_00246	4.42588e-06	3.22922e-06	2.46003e-06	1.3715e-06	6.99723e-06	3.77176e-06	2.29499e-06	3.79401e-06	hypothetical protein
	UYEDRAFT_00247	9.16789e-06	1.52767e-05	3.42604e-05	2.1522e-05	7.46371e-06	1.30561e-05	9.17996e-06	1.09241e-05	hypothetical protein
	UYEDRAFT_00248	3.5407e-05	1.63945e-05	0.000119941	7.10016e-05	1.17398e-05	2.77369e-05	1.31037e-05	1.55685e-05	Tetratricopeptide repeat/AAA ATPase domain/TPR repeat
	UYEDRAFT_00249	1.8399e-05	4.96804e-06	1.40402e-05	1.46645e-05	7.30822e-06	1.03868e-05	6.88497e-06	6.80305e-06	reactive intermediate/imine deaminase
	UYEDRAFT_00250	1.8968e-05	3.97443e-06	1.80602e-05	1.99395e-05	5.90877e-06	1.0677e-05	5.70046e-06	8.11133e-06	ADP-ribose pyrophosphatase
	UYEDRAFT_00251	0.00119682	0.000551825	0.00110563	0.00100531	0.000333301	0.000302495	0.000354465	0.000281607	4-alpha-glucanotransferase (EC 2.4.1.25)
	UYEDRAFT_00252	2.69978e-05	7.32785e-06	3.09604e-05	2.6586e-05	2.90774e-05	2.92456e-05	3.64237e-05	4.46777e-05	Uncharacterized protein conserved in bacteria
	UYEDRAFT_00253	1.30247e-05	9.19087e-06	1.79402e-05	1.55085e-05	1.26728e-05	3.20889e-05	1.72494e-05	2.11287e-05	pseudouridine synthase
	UYEDRAFT_00254	1.20131e-06	2.48402e-07	3.00004e-07	0	9.32964e-07	5.8027e-08	4.44192e-07	5.88726e-07	hypothetical protein
	UYEDRAFT_00255	4.04652e-06	5.21644e-06	4.26005e-06	4.11451e-06	2.79889e-06	9.57446e-06	2.73918e-06	3.46694e-06	Protein of unknown function (DUF2993)
	UYEDRAFT_00256	2.37733e-05	5.67598e-05	3.21604e-05	3.15446e-05	2.02142e-05	0.000110774	2.30239e-05	2.5119e-05	CDP-diglyceride synthetase
	UYEDRAFT_00257	3.01592e-05	2.76968e-05	3.22204e-05	3.55536e-05	2.28576e-05	4.37524e-05	3.38326e-05	3.50619e-05	precorrin-6Y C5,15-methyltransferase (decarboxylating), CbiT subunit
	UYEDRAFT_00258	7.52399e-06	9.31507e-06	1.03201e-05	1.2027e-05	3.58414e-05	1.76982e-05	5.1082e-05	5.49477e-05	serine/threonine protein kinase
	UYEDRAFT_00259	4.04652e-06	2.11142e-06	4.44005e-06	4.53651e-06	7.38596e-06	1.27659e-05	2.81321e-06	4.97146e-06	Parvulin-like peptidyl-prolyl isomerase
	UYEDRAFT_00260	3.19928e-05	1.66429e-05	3.28204e-05	4.16726e-05	3.69298e-05	4.98452e-05	4.36788e-05	4.40236e-05	hypothetical protein
	UYEDRAFT_00261	0.00270187	0.00339069	0.00315646	0.00353626	0.00308889	0.00452083	0.00373558	0.0039039	translation initiation factor IF-2
	UYEDRAFT_00262	4.17297e-05	4.99288e-05	3.54604e-05	3.55536e-05	4.50933e-05	0.000139149	3.28702e-05	4.31078e-05	Predicted nucleic-acid-binding protein implicated in transcription termination
	UYEDRAFT_00263	0.000121143	0.000333355	0.000155702	0.000147595	0.000122374	0.000614216	0.00010283	0.000121016	NusA antitermination factor
	UYEDRAFT_00264	5.03285e-05	0.000394462	7.9681e-05	7.62766e-05	7.54146e-05	0.000591121	9.07632e-05	9.19066e-05	Uncharacterized protein conserved in bacteria
	UYEDRAFT_00265	1.5617e-05	1.24201e-05	1.44602e-05	1.3715e-05	2.60452e-05	1.10832e-05	2.91686e-05	3.23145e-05	hypothetical protein
	UYEDRAFT_00266	0.000236974	0.000103708	0.000230643	0.000286011	6.74066e-05	0.000141354	8.68395e-05	9.24299e-05	Putative peptidoglycan binding domain
	UYEDRAFT_00267	0.0010729	9.42685e-05	0.00103837	0.000966065	0.000444868	3.99226e-05	0.000556794	0.00039896	Periplasmic serine proteases (ClpP class)
	UYEDRAFT_00268	3.02224e-05	5.15434e-05	4.68606e-05	4.44156e-05	0.000103559	7.86847e-05	0.000148212	0.000148948	FOG: WD40 repeat
	UYEDRAFT_00269	5.00756e-05	4.93078e-05	4.57806e-05	4.52596e-05	7.51813e-05	2.43133e-05	9.18736e-05	0.000104008	Signal transduction histidine kinase, nitrate/nitrite-specific
	UYEDRAFT_00270	0.000114124	0.000124201	0.000145082	0.000168906	0.000249257	0.000185745	0.000393184	0.000397193	Serine/threonine protein kinase
	UYEDRAFT_00271	4.57762e-05	8.81827e-06	4.90806e-05	4.50486e-05	8.14789e-05	1.294e-05	0.000134886	0.000122193	ABC-type phosphate/phosphonate transport system, periplasmic component
	UYEDRAFT_00272	1.85255e-05	3.40311e-05	2.23203e-05	2.0889e-05	8.95645e-05	1.34623e-05	0.000137922	0.000149536	FHA modulated ABC efflux pump with fused ATPase and integral membrane subunits
	UYEDRAFT_00273	5.69041e-07	1.61461e-06	4.20005e-07	5.27501e-07	2.25466e-06	4.64216e-07	4.14579e-06	3.2707e-06	hypothetical protein
	UYEDRAFT_00274	1.88416e-05	1.13023e-05	1.68602e-05	2.09945e-05	4.68814e-05	3.03481e-05	6.33713e-05	6.39748e-05	Uncharacterized protein conserved in cyanobacteria
	UYEDRAFT_00275	2.4532e-05	4.66995e-05	2.55003e-05	2.75355e-05	6.63959e-05	0.000111412	0.000100906	0.000100934	DNA repair protein RadA
	UYEDRAFT_00276	0.000332447	0.00030156	0.000371825	0.000399529	0.000330114	0.000200948	0.000359425	0.000343358	two component transcriptional regulator, winged helix family
	UYEDRAFT_00277	3.50909e-05	7.70046e-06	2.64003e-05	2.11e-05	3.66188e-05	1.74081e-05	2.51709e-05	2.59693e-05	Protein of unknown function (DUF2930)
	UYEDRAFT_00278	1.29615e-05	1.08055e-05	1.89602e-05	1.80405e-05	1.73376e-05	2.69245e-05	1.89522e-05	2.06054e-05	Uncharacterized protein conserved in bacteria
	UYEDRAFT_00279	1.74506e-05	6.33425e-06	2.26803e-05	2.12055e-05	2.28576e-05	1.18375e-05	3.08713e-05	3.27724e-05	ABC-type sugar transport systems, ATPase components
	UYEDRAFT_00280	4.38162e-05	1.34137e-05	5.35807e-05	5.13786e-05	0.000140333	3.29594e-05	0.000224095	0.000233266	2-polyprenyl-6-methoxyphenol hydroxylase and related FAD-dependent oxidoreductases
	UYEDRAFT_00281	6.33533e-05	0.000190524	8.0041e-05	7.65931e-05	8.12456e-05	4.33462e-05	0.000186116	0.000185056	Single-stranded DNA-binding protein
	UYEDRAFT_00282	4.50807e-05	4.24767e-05	7.40409e-05	7.94416e-05	0.000106669	3.05802e-05	0.000220393	0.000224239	ATPase components of various ABC-type transport systems, contain duplicated ATPase
	UYEDRAFT_00283	1.13808e-05	6.45845e-06	1.15801e-05	1.2449e-05	5.1313e-06	7.13732e-06	6.81094e-06	7.65343e-06	Uncharacterized conserved small protein
	UYEDRAFT_00284	1.39099e-06	2.11142e-06	2.64003e-06	2.2155e-06	3.49861e-06	3.71373e-06	3.33144e-06	4.64439e-06	Domain of unknown function (DUF4258)
	UYEDRAFT_00285	3.64819e-05	1.15507e-05	4.13405e-05	4.54706e-05	1.53162e-05	5.11798e-05	2.30239e-05	2.40069e-05	Secreted trypsin-like serine protease
	UYEDRAFT_00286	1.76403e-05	5.34064e-06	8.79611e-05	4.92686e-05	3.9651e-06	5.97678e-06	2.96128e-06	2.94363e-06	Bacteriophytochrome (light-regulated signal transduction histidine kinase)
	UYEDRAFT_00287	2.97166e-06	1.13023e-05	3.60004e-06	2.4265e-06	4.74257e-06	2.39652e-05	9.17996e-06	9.94292e-06	16S rRNA (cytosine(1402)-N(4))-methyltransferase
	UYEDRAFT_00288	0.000639539	0.000491587	0.000593227	0.00066539	0.000373497	0.000592282	0.000451151	0.000437685	NADH dehydrogenase I, D subunit
	UYEDRAFT_00289	0.000107738	7.86192e-05	0.000121261	0.000115206	9.50846e-05	8.10638e-05	0.000104681	0.000122193	Caspase domain
	UYEDRAFT_00290	0.000465855	0.000118363	0.000426845	0.000401323	0.000260608	0.000113153	0.000358167	0.00042506	sulfate adenylyltransferase (EC 2.7.7.4)
	UYEDRAFT_00291	3.90109e-05	2.88146e-05	5.55007e-05	3.92461e-05	4.12837e-05	4.02127e-05	5.21925e-05	5.00417e-05	PEP-CTERM protein sorting domain, cyanobacterial subclass
	UYEDRAFT_00292	0.000118487	0.000133019	0.000143402	0.000149072	0.000144532	0.000151625	0.000182711	0.000200101	Uncharacterized protein encoded in toxicity protection region of plasmid R478, contains von Willebrand factor (vWF) domain
	UYEDRAFT_00293	0.000105905	5.98648e-05	0.000142982	0.000142742	0.000142432	0.000151857	0.000220097	0.000224501	Protein phosphatase 2C
	UYEDRAFT_00294	0.000482294	3.341e-05	0.000452946	0.000374104	0.000670335	8.65763e-05	0.000856698	0.000835074	Uncharacterized protein with protein kinase and helix-hairpin-helix DNA-binding domains
	UYEDRAFT_00295	8.73162e-05	6.74411e-05	0.000145142	9.29457e-05	0.000134347	0.00019648	0.00014725	0.000160853	glucose-1-phosphate cytidylyltransferase
	UYEDRAFT_00296	0.000121585	5.5642e-05	0.000186662	0.000140948	0.000124395	0.00019265	0.000101128	0.000129127	Predicted dehydrogenase
	UYEDRAFT_00297	0.000202768	4.06137e-05	0.000288304	0.000220284	0.000179673	0.000165899	0.000210547	0.000210633	Nucleoside-diphosphate-sugar epimerases
	UYEDRAFT_00298	2.06752e-05	1.73881e-06	1.99202e-05	1.3082e-05	2.79889e-05	8.12378e-06	1.32517e-05	1.72693e-05	Glycosyltransferases involved in cell wall biogenesis
	UYEDRAFT_00299	7.99187e-05	8.69406e-06	8.64011e-05	7.33226e-05	7.93797e-05	2.03675e-05	5.37472e-05	5.54056e-05	dTDP-4-dehydrorhamnose 3,5-epimerase
	UYEDRAFT_00300	0.000339275	6.91799e-05	0.000411005	0.000371255	0.000212172	7.92649e-05	0.000223576	0.000185121	Predicted homoserine dehydrogenase
	UYEDRAFT_00301	1.84622e-05	6.33425e-06	2.45403e-05	1.9201e-05	2.11472e-05	1.10251e-05	1.46583e-05	2.06708e-05	Glycosyltransferase
	UYEDRAFT_00302	2.69978e-05	4.59543e-05	4.45205e-05	2.83795e-05	5.85435e-05	8.55318e-05	7.21811e-05	7.26095e-05	hypothetical protein
	UYEDRAFT_00303	4.40059e-05	0.000109918	6.46808e-05	5.16951e-05	9.7106e-05	9.21469e-05	0.000100313	0.000110942	Glycosyltransferase
	UYEDRAFT_00304	0.000159901	3.61425e-05	0.000230943	0.000165846	0.000276002	6.20309e-05	0.000335291	0.000354936	capsular exopolysaccharide family
	UYEDRAFT_00305	4.72937e-05	0.000731295	9.85812e-05	6.06626e-05	0.000198955	0.000742224	0.000359499	0.000362066	Sugar transferases involved in lipopolysaccharide synthesis
	UYEDRAFT_00306	4.32471e-05	5.96164e-06	5.94007e-05	4.23056e-05	0.000110245	1.61315e-05	0.000118969	0.000117222	ABC-type multidrug transport system, ATPase and permease components
	UYEDRAFT_00307	7.27108e-06	5.21644e-06	2.08803e-05	9.70602e-06	2.32464e-05	8.29787e-06	3.19818e-05	3.23799e-05	Lipopolysaccharide biosynthesis proteins, LPS:glycosyltransferases
	UYEDRAFT_00308	2.75037e-05	0.000160343	8.4961e-05	4.47321e-05	9.17415e-05	0.000185454	0.000133628	0.000138808	Glycosyltransferases involved in cell wall biogenesis
	UYEDRAFT_00309	2.24455e-05	3.01808e-05	4.94406e-05	2.1733e-05	6.70957e-05	7.16054e-05	7.10707e-05	8.14404e-05	Glycosyltransferase
	UYEDRAFT_00310	1.89048e-05	3.40311e-05	4.91406e-05	2.24715e-05	6.99723e-05	5.28046e-05	6.32973e-05	7.8693e-05	Glycosyltransferases involved in cell wall biogenesis
	UYEDRAFT_00311	1.6439e-05	1.24201e-05	4.08605e-05	1.84625e-05	5.18572e-05	1.54352e-05	3.90148e-05	5.67793e-05	Predicted glycosyltransferases
	UYEDRAFT_00312	2.05487e-05	2.55854e-05	5.73007e-05	3.19666e-05	5.69108e-05	4.22437e-05	7.32176e-05	7.95434e-05	Glycosyltransferase
	UYEDRAFT_00313	8.23213e-05	3.0305e-05	0.000124382	9.32622e-05	9.76502e-05	5.47195e-05	0.000130963	0.000122324	Nucleoside-diphosphate-sugar epimerases
	UYEDRAFT_00314	2.38365e-05	5.34064e-06	4.98006e-05	2.8696e-05	6.15756e-05	1.14894e-05	6.44818e-05	8.37299e-05	Glycosyl transferases group 1
	UYEDRAFT_00315	1.75138e-05	5.71324e-06	5.06406e-05	2.954e-05	4.92916e-05	9.2263e-06	7.31436e-05	7.1432e-05	Glycosyltransferases, probably involved in cell wall biogenesis
	UYEDRAFT_00316	2.62391e-05	4.59543e-06	5.51407e-05	3.12281e-05	6.05649e-05	1.00387e-05	7.44021e-05	7.44411e-05	O-antigen ligase like membrane protein
	UYEDRAFT_00317	1.06853e-05	6.45845e-06	2.41803e-05	2.0889e-05	7.46371e-06	9.80657e-06	5.70046e-06	8.4384e-06	hypothetical protein
	UYEDRAFT_00318	4.46381e-05	4.02411e-05	4.85406e-05	4.86356e-05	5.51226e-05	5.90715e-05	6.28531e-05	6.20778e-05	glucokinase, proteobacterial type
	UYEDRAFT_00319	8.78853e-06	8.19726e-06	1.25402e-05	1.477e-05	5.67553e-06	1.34623e-05	1.1475e-05	1.35407e-05	Fructose-2,6-bisphosphatase
	UYEDRAFT_00320	2.33939e-06	7.57626e-06	2.82003e-06	1.5825e-06	4.66482e-06	1.10251e-05	6.21868e-06	5.10229e-06	Acetyltransferases
	UYEDRAFT_00321	5.88009e-06	2.04932e-05	8.76011e-06	6.75201e-06	1.11178e-05	3.35977e-05	1.1475e-05	1.34099e-05	Uncharacterized protein conserved in cyanobacteria
	UYEDRAFT_00322	4.67878e-06	1.75123e-05	8.94011e-06	7.59601e-06	1.09623e-05	2.25725e-05	1.06606e-05	1.26249e-05	ABC-type branched-chain amino acid transport systems, ATPase component
	UYEDRAFT_00323	6.40488e-05	0.000192511	8.3161e-05	0.000113307	7.6814e-05	0.000115532	6.84795e-05	7.46373e-05	Predicted metal-binding, possibly nucleic acid-binding protein
	UYEDRAFT_00324	0.000257649	0.000166181	0.000273963	0.000296139	0.000132403	0.000293327	0.000153838	0.000147836	Predicted RNA-binding protein
	UYEDRAFT_00325	0.000659772	0.000611814	0.000652988	0.000780701	0.000427375	0.00114656	0.000434642	0.000451552	membrane protein insertase, YidC/Oxa1 family, C-terminal domain
	UYEDRAFT_00326	1.82725e-05	1.86301e-06	9.36011e-06	8.01801e-06	7.38596e-06	1.45068e-06	9.84625e-06	1.23632e-05	hypothetical protein
	UYEDRAFT_00327	0.000255436	0.000200709	0.000241623	0.000271768	0.000154406	0.000584796	0.00017701	0.000169618	Bacterial PH domain
	UYEDRAFT_00328	0.000189364	0.000263058	0.000200822	0.000232628	6.76399e-05	0.000590483	7.90661e-05	7.64689e-05	ribonuclease P protein component, eubacterial
	UYEDRAFT_00329	0.000185824	0.000840468	0.000257223	0.000256682	0.0001967	0.000430503	0.000217876	0.000237583	Protein of unknown function (DUF2808)
	UYEDRAFT_00330	0.00019575	2.67032e-05	0.000217023	0.000235265	5.21682e-05	8.43133e-05	5.30069e-05	5.93304e-05	NAD/NADP transhydrogenase alpha subunit
	UYEDRAFT_00331	5.23518e-05	6.70685e-06	5.36407e-05	5.89746e-05	1.64046e-05	1.79884e-05	1.22893e-05	1.7858e-05	NAD/NADP transhydrogenase alpha subunit
	UYEDRAFT_00332	0.000244055	3.61425e-05	0.000285003	0.000312281	7.44039e-05	0.000111296	8.22495e-05	8.71314e-05	NAD/NADP transhydrogenase beta subunit
	UYEDRAFT_00333	1.37202e-05	4.22283e-06	2.24403e-05	2.14165e-05	1.25173e-05	1.03288e-05	9.47609e-06	1.33444e-05	Protein of unknown function (DUF3800)
	UYEDRAFT_00334	1.85255e-05	1.16749e-05	4.32005e-05	2.83795e-05	1.06513e-05	2.83752e-05	1.31037e-05	1.17091e-05	His Kinase A (phospho-acceptor) domain/Histidine kinase-, DNA gyrase B-, and HSP90-like ATPase/GAF domain
	UYEDRAFT_00335	0.000422545	0.000196362	0.000387965	0.000408497	0.00038547	0.00039882	0.000406139	0.000443703	FKBP-type peptidyl-prolyl cis-trans isomerases 2
	UYEDRAFT_00336	5.09608e-05	8.81827e-05	5.32207e-05	7.06851e-05	2.27799e-05	0.0001106	2.87244e-05	3.16603e-05	yjeF C-terminal region, hydroxyethylthiazole kinase-related/yjeF N-terminal region
	UYEDRAFT_00337	6.51236e-06	4.09863e-06	1.40402e-05	1.1605e-05	4.97581e-06	8.70405e-06	8.29158e-06	5.23312e-06	hypothetical protein
	UYEDRAFT_00338	1.35938e-05	0.000193505	2.42403e-05	2.2577e-05	2.86109e-05	0.000366499	3.52392e-05	3.72859e-05	tRNA (5-methylaminomethyl-2-thiouridylate)-methyltransferase
	UYEDRAFT_00339	0	2.48402e-07	0	0	7.7747e-08	2.90135e-07	0	0	hypothetical protein
	UYEDRAFT_00340	0.000216236	0.000148917	0.000239403	0.000260796	9.19747e-05	0.000197524	9.23919e-05	9.81209e-05	phenylalanyl-tRNA synthetase beta subunit (EC 6.1.1.20)
	UYEDRAFT_00341	1.46054e-05	4.71964e-06	1.42802e-05	1.63525e-05	4.66482e-06	6.20889e-06	3.92369e-06	5.10229e-06	Uncharacterized protein conserved in bacteria
	UYEDRAFT_00342	0.000133409	0.00356345	0.000157562	0.000173231	6.71734e-05	0.00171557	8.1139e-05	6.42365e-05	hypothetical protein
	UYEDRAFT_00343	4.77995e-05	1.83817e-05	4.83006e-05	3.71361e-05	8.86316e-05	4.63056e-05	0.000109419	0.000150517	precorrin-6A reductase (EC 1.3.1.54)
	UYEDRAFT_00344	2.14339e-05	8.69406e-06	1.81202e-05	1.48755e-05	4.87474e-05	2.7969e-05	4.20501e-05	7.13012e-05	hypothetical protein
	UYEDRAFT_00345	0.000840284	8.42082e-05	0.000739689	0.000793889	0.000385392	6.06382e-05	0.00048565	0.000425452	Nucleoside-diphosphate-sugar pyrophosphorylase involved in lipopolysaccharide biosynthesis/translation initiation factor 2B, gamma/epsilon subunits (eIF-2Bgamma/eIF-2Bepsilon)
	UYEDRAFT_00346	0.000117412	7.20365e-06	9.55212e-05	9.91702e-05	3.3509e-05	2.12959e-05	3.73121e-05	3.65664e-05	methylthioadenosine phosphorylase (EC 2.4.2.28)
	UYEDRAFT_00347	3.29412e-05	1.04329e-05	2.55603e-05	3.43931e-05	2.79112e-05	1.63056e-05	4.03474e-05	3.99025e-05	Uncharacterized conserved protein
	UYEDRAFT_00348	3.53438e-05	5.46484e-05	4.59606e-05	4.34661e-05	3.91845e-05	2.88975e-05	5.21925e-05	4.61168e-05	Putative peptidoglycan-binding domain-containing protein
	UYEDRAFT_00349	2.87682e-05	8.44566e-06	3.10204e-05	2.8907e-05	3.86403e-05	2.11799e-05	6.44818e-05	6.87501e-05	GAF sensor signal transduction histidine kinase (EC 2.7.13.3)
	UYEDRAFT_00350	3.02224e-05	4.96804e-06	3.39604e-05	3.51316e-05	4.76589e-05	7.0793e-06	6.64807e-05	6.85538e-05	glycolate oxidase, subunit GlcD
	UYEDRAFT_00351	2.21294e-06	2.60822e-06	3.24004e-06	2.954e-06	1.22063e-05	5.74468e-06	2.40604e-05	2.23062e-05	Tetracyclin repressor, C-terminal all-alpha domain
	UYEDRAFT_00352	1.41628e-05	1.14265e-05	1.87202e-05	2.05725e-05	5.8699e-05	2.3675e-05	0.000101794	9.78593e-05	hypothetical protein
	UYEDRAFT_00353	2.51643e-05	0.000114637	4.34405e-05	1.8357e-05	2.5812e-05	0.000212843	3.15376e-05	2.77355e-05	transcriptional regulator, TetR family
	UYEDRAFT_00354	3.19928e-05	9.67525e-05	9.33011e-05	3.79801e-05	4.60262e-05	0.000145242	7.07005e-05	5.14808e-05	ABC exporter membrane fusion protein, DevB family
	UYEDRAFT_00355	5.56396e-06	1.36621e-06	5.64007e-06	1.5825e-06	6.14201e-06	6.49903e-06	1.40661e-06	1.96242e-06	Protein of unknown function (DUF2834)
	UYEDRAFT_00356	4.2362e-06	2.60822e-06	9.72012e-06	4.22001e-06	4.82031e-06	8.87814e-06	3.33144e-06	2.74739e-06	hypothetical protein
	UYEDRAFT_00357	7.39754e-06	6.33425e-06	2.51403e-05	7.70151e-06	9.32964e-06	1.78143e-05	1.1475e-05	9.94292e-06	Acetyltransferases
	UYEDRAFT_00358	1.56802e-05	1.50283e-05	5.75407e-05	1.9412e-05	2.22356e-05	2.54158e-05	3.7164e-05	2.30257e-05	DevC protein
	UYEDRAFT_00359	1.13808e-05	4.34703e-06	2.84403e-05	1.2027e-05	1.2284e-05	1.40425e-05	1.29556e-05	1.02046e-05	ABC exporter ATP-binding subunit, DevA family
	UYEDRAFT_00360	1.27086e-05	9.56347e-06	2.84403e-05	1.6247e-05	1.63269e-05	1.24758e-05	1.92483e-05	2.19791e-05	Putative restriction endonuclease
	UYEDRAFT_00361	6.32268e-07	2.48402e-07	4.20005e-07	5.27501e-07	1.39945e-06	2.32108e-07	3.7016e-07	1.96242e-07	Lysophospholipase L1 and related esterases
	UYEDRAFT_00362	3.66715e-06	5.34064e-06	5.16006e-06	3.58701e-06	3.88735e-06	9.05222e-06	3.7016e-06	4.44815e-06	tRNA dimethylallyltransferase
	UYEDRAFT_00363	0.000393334	0.00013749	0.000394865	0.000438353	0.00034162	0.000168859	0.000476914	0.000449001	DNA gyrase, B subunit
	UYEDRAFT_00364	1.39099e-05	3.22922e-06	5.16006e-06	3.69251e-06	3.1954e-05	1.95551e-05	2.73918e-06	7.9805e-06	hypothetical protein
	UYEDRAFT_00365	0.000938286	0.000275229	0.000960192	0.000858244	0.000932187	0.000508839	0.0015007	0.00153912	RNA polymerase sigma factor, cyanobacterial RpoD-like family
	UYEDRAFT_00366	2.11178e-05	0.000340311	2.86204e-05	3.04896e-05	5.78438e-05	3.14507e-05	3.95331e-05	4.44161e-05	Chlorophyll A-B binding protein
	UYEDRAFT_00367	0	0	1.80002e-07	1.055e-07	2.33241e-07	7.54351e-07	1.48064e-07	4.57898e-07	hypothetical protein
	UYEDRAFT_00368	5.75364e-06	3.47763e-06	5.82007e-06	4.43101e-06	1.40722e-05	1.00967e-05	5.92256e-06	7.58802e-06	hypothetical protein
	UYEDRAFT_00369	7.20786e-05	0.000249768	9.90012e-05	9.18907e-05	5.90877e-05	0.00033969	6.62586e-05	6.70493e-05	DNA gyrase, A subunit
	UYEDRAFT_00370	4.24884e-05	8.44566e-06	5.23206e-05	4.80026e-05	3.10988e-05	4.20116e-05	3.02791e-05	4.31078e-05	FOG: CheY-like receiver
	UYEDRAFT_00371	0.00012266	0.000587346	0.000155462	0.000158145	6.74844e-05	0.000385938	9.34283e-05	9.05329e-05	TPR repeat
	UYEDRAFT_00372	4.28678e-05	0.000549341	9.73812e-05	5.14841e-05	0.000112033	0.000421392	0.000102904	7.13666e-05	RND family efflux transporter, MFP subunit
	UYEDRAFT_00373	2.54804e-05	0.000135752	5.48407e-05	2.6164e-05	8.71544e-05	0.000191373	7.69192e-05	4.76868e-05	ABC-type antimicrobial peptide transport system, permease component
	UYEDRAFT_00374	1.11279e-05	2.43434e-05	2.21403e-05	1.2449e-05	3.94955e-05	4.33462e-05	4.8639e-05	3.44731e-05	ABC-type antimicrobial peptide transport system, ATPase component
HCP3	UYEDRAFT_00375	0.000764286	0.000228654	0.000554887	0.000447637	0.000732765	0.000255957	0.000391925	0.000243274	Orange carotenoid protein, N-terminal
	UYEDRAFT_00376	0.00215559	0.0016941	0.00239049	0.00220485	0.00117382	0.000293965	0.00156163	0.00137016	hypothetical protein
	UYEDRAFT_00377	6.133e-06	6.58265e-06	4.44005e-06	4.22001e-06	1.1662e-05	7.89168e-06	6.81094e-06	9.94292e-06	haloacid dehalogenase superfamily, subfamily IA, variant 1 with third motif having Dx(3-4)D or Dx(3-4)E
	UYEDRAFT_00378	8.21949e-06	2.18594e-05	1.06201e-05	1.02335e-05	1.98255e-05	4.43327e-05	4.35308e-05	4.21266e-05	epoxyqueuosine reductase
	UYEDRAFT_00379	4.67878e-06	0.000226046	1.12201e-05	1.0761e-05	1.24395e-06	8.76208e-06	5.18224e-07	9.81209e-07	hypothetical protein
HCP4	UYEDRAFT_00380	4.52704e-05	0.00169261	7.8541e-05	8.44001e-05	7.93019e-06	7.64216e-05	5.03417e-06	6.41057e-06	Orange carotenoid protein, N-terminal
CTDH	UYEDRAFT_00381	5.03285e-05	9.40201e-05	4.65606e-05	4.66311e-05	1.81928e-05	1.64797e-05	4.76766e-05	4.40236e-05	SnoaL-like domain
	UYEDRAFT_00382	0.00011267	5.34064e-06	9.32411e-05	9.36842e-05	0.000116931	0.000135087	0.000131407	0.000140771	hypothetical protein
	UYEDRAFT_00383	0.000469775	0.000895737	0.000474126	0.000377374	0.000374352	0.000306325	0.000478024	0.000450964	hypothetical protein
	UYEDRAFT_00384	5.37428e-06	8.19726e-06	6.12008e-06	4.74751e-06	7.93019e-06	1.67118e-05	1.1549e-05	1.24941e-05	Predicted membrane protein
	UYEDRAFT_00385	2.29513e-05	9.81187e-06	2.53203e-05	2.4476e-05	2.35573e-05	1.59574e-05	3.41287e-05	4.28461e-05	TPR repeat/Tetratricopeptide repeat
	UYEDRAFT_00386	0.00295901	4.26009e-05	0.00276675	0.00268614	0.00321787	0.000194623	0.00508496	0.00523815	small GTP-binding protein domain
	UYEDRAFT_00387	7.39754e-06	1.85059e-05	8.94011e-06	9.38952e-06	1.64824e-05	2.73307e-05	2.49488e-05	2.46611e-05	Uncharacterized conserved protein
	UYEDRAFT_00388	1.14441e-05	1.57735e-05	1.25402e-05	1.25545e-05	9.01865e-06	2.05996e-05	1.17711e-05	1.60264e-05	Uncharacterized protein conserved in cyanobacteria
	UYEDRAFT_00389	1.72609e-05	2.2232e-05	3.04204e-05	2.85905e-05	1.2906e-05	2.53578e-05	1.59169e-05	1.58956e-05	Membrane protease subunits, stomatin/prohibitin homologs
	UYEDRAFT_00390	5.69041e-07	3.35342e-06	1.14001e-06	1.899e-06	6.99723e-07	2.84332e-06	1.33257e-06	2.22407e-06	hypothetical protein
	UYEDRAFT_00391	0.000204918	0.00024629	0.000267723	0.000221234	0.000536143	0.000353443	0.000788588	0.000791901	C-terminal peptidase (prc)
	UYEDRAFT_00392	0.000422482	0.000279825	0.000502086	0.000422423	0.000572762	0.000370387	0.000863361	0.000925738	4-hydroxy-3-methylbut-2-en-1-yl diphosphate synthase (EC 1.17.4.3)
	UYEDRAFT_00393	1.25189e-05	8.07306e-05	2.12403e-05	2.1944e-05	1.22063e-05	6.8762e-05	1.79898e-05	2.49881e-05	Membrane proteins related to metalloendopeptidases
	UYEDRAFT_00394	7.12566e-05	0.000134013	0.000104821	0.000111514	9.99049e-05	0.000264545	0.000156207	0.000168179	Trypsin-like serine proteases, typically periplasmic, contain C-terminal PDZ domain
	UYEDRAFT_00395	0.00016243	0.000311993	0.000199262	0.000195281	0.000141888	0.00017089	0.000259778	0.000227706	Protein of unknown function (DUF760)
	UYEDRAFT_00396	1.00531e-05	2.63306e-05	1.15801e-05	1.08665e-05	1.14288e-05	3.4294e-05	1.57688e-05	1.8643e-05	segregation and condensation protein B
	UYEDRAFT_00397	2.21294e-05	2.83178e-05	2.79003e-05	2.3632e-05	2.0292e-05	2.46615e-05	2.58371e-05	3.18566e-05	2-C-methyl-D-erythritol 4-phosphate cytidylyltransferase
	UYEDRAFT_00398	0.000185318	7.7253e-05	0.000197882	0.00020678	0.000166301	0.000174429	0.000208178	0.000227313	ADP-heptose:LPS heptosyltransferase
	UYEDRAFT_00399	5.50073e-06	5.09224e-06	3.96005e-06	1.899e-06	8.08569e-06	1.53191e-05	5.1082e-06	5.6256e-06	hypothetical protein
	UYEDRAFT_00400	7.01818e-06	6.21005e-06	7.9201e-06	7.38501e-06	5.2868e-06	1.58414e-05	7.10707e-06	9.09254e-06	Uncharacterized conserved protein
	UYEDRAFT_00401	2.0359e-05	0.000631065	2.49603e-05	2.73245e-05	3.69298e-05	0.000529497	3.02791e-05	4.108e-05	Fe2+/Zn2+ uptake regulation proteins
	UYEDRAFT_00402	2.08016e-05	0.000249892	2.54403e-05	2.24715e-05	3.9651e-05	0.000241683	5.70046e-05	5.25928e-05	Response regulator containing a CheY-like receiver domain and an HTH DNA-binding domain
	UYEDRAFT_00403	3.46483e-05	1.08055e-05	4.13405e-05	3.13336e-05	3.84848e-05	2.43714e-05	4.21982e-05	4.97146e-05	Pyruvate/2-oxoglutarate dehydrogenase complex, dihydrolipoamide dehydrogenase (E3) component, and related enzymes
	UYEDRAFT_00404	0.00159199	7.00493e-05	0.0017975	0.00195112	0.000503723	0.000243946	0.00051008	0.000550458	L-threonine O-3-phosphate decarboxylase (EC 4.1.1.81)
	UYEDRAFT_00405	0.000871455	2.55854e-05	0.000960912	0.00097862	0.000247158	0.000103462	0.000181156	0.000227248	bacterial nucleoid protein Hbs
	UYEDRAFT_00406	3.98329e-06	4.47123e-06	3.24004e-06	2.0045e-06	3.03213e-06	4.58414e-06	5.40433e-06	6.80305e-06	Uroporphyrinogen-III synthase
	UYEDRAFT_00407	1.70712e-05	7.20365e-06	1.84202e-05	1.2027e-05	2.66672e-05	8.76208e-06	4.54556e-05	4.6771e-05	FOG: TPR repeat
	UYEDRAFT_00408	1.83358e-06	1.96237e-05	3.72005e-06	2.321e-06	3.57636e-06	1.77563e-05	4.88611e-06	5.36394e-06	hypothetical protein
	UYEDRAFT_00409	5.21621e-05	5.07982e-05	6.06607e-05	6.00296e-05	1.67934e-05	9.11024e-06	8.51367e-06	1.22324e-05	hypothetical protein
	UYEDRAFT_00410	8.99085e-05	9.32749e-05	0.000113581	8.97807e-05	0.000106202	0.000204023	0.000135701	0.000116502	hypothetical protein
	UYEDRAFT_00411	5.63351e-05	7.48932e-05	6.85808e-05	6.76256e-05	4.99913e-05	8.05415e-05	5.69306e-05	5.97883e-05	filamentous hemagglutinin family N-terminal domain
	UYEDRAFT_00412	3.19295e-05	6.02374e-05	3.19204e-05	3.19666e-05	7.73583e-05	0.000103926	7.35878e-05	8.77201e-05	Uncharacterized small membrane protein
	UYEDRAFT_00413	4.02755e-05	5.0053e-05	4.95006e-05	4.25166e-05	9.78057e-05	0.000122611	0.000124596	0.00017073	hypothetical protein
	UYEDRAFT_00414	5.22253e-05	7.82466e-06	5.17206e-05	6.57266e-05	2.7056e-05	3.37717e-05	4.12358e-05	4.4089e-05	Mg-protoporphyrin IX methyltransferase (EC 2.1.1.11)
	UYEDRAFT_00415	1.53009e-05	2.79452e-05	1.97402e-05	2.66915e-05	2.24689e-05	4.85686e-05	3.67198e-05	4.08183e-05	N-acetylglucosamine-6-phosphate deacetylase
	UYEDRAFT_00416	9.42079e-06	4.71964e-06	1.18801e-05	1.82515e-05	1.55494e-05	1.0735e-05	1.45843e-05	1.49798e-05	phosphoribosylaminoimidazole carboxylase, PurE protein
	UYEDRAFT_00417	0.000354007	8.11032e-05	0.000430805	0.000490787	0.000197322	8.88974e-05	0.000220541	0.000224566	ammonium transporter
	UYEDRAFT_00418	0	0	0	0	0	0	0	0	hypothetical protein
	UYEDRAFT_00419	3.62922e-05	6.45845e-06	4.40405e-05	3.97736e-05	3.87958e-05	2.18762e-05	4.33827e-05	5.20041e-05	ammonium transporter
	UYEDRAFT_00420	2.16868e-05	5.21644e-06	3.16204e-05	2.6797e-05	2.93106e-05	1.49129e-05	4.13098e-05	3.89213e-05	Lysophospholipase L1 and related esterases
	UYEDRAFT_00421	0.000218575	2.14868e-05	0.000168182	0.000167851	0.00010457	5.08897e-05	7.21071e-05	8.85705e-05	4-hydroxy-3-methylbut-2-enyl diphosphate reductase (EC 1.17.1.2)
	UYEDRAFT_00422	5.40589e-05	1.14265e-05	7.30809e-05	6.84696e-05	8.20231e-05	2.09478e-05	0.000157392	0.000173412	Putative homoserine kinase type II (protein kinase fold)
	UYEDRAFT_00423	1.8399e-05	3.85023e-06	2.66403e-05	2.6586e-05	3.08656e-05	6.73114e-06	4.91572e-05	5.38357e-05	hypothetical protein
	UYEDRAFT_00424	0.000182725	6.37151e-05	0.000152102	0.000152448	0.000102004	0.000174545	8.91345e-05	9.60277e-05	phosophoadenylyl-sulfate reductase (thioredoxin)/thioredoxin-dependent adenylylsulfate APS reductase
	UYEDRAFT_00425	1.04324e-05	2.32256e-05	1.28402e-05	1.0972e-05	4.90584e-05	2.73888e-05	5.64864e-05	6.18162e-05	Phenylpropionate dioxygenase and related ring-hydroxylating dioxygenases, large terminal subunit
	UYEDRAFT_00426	1.34673e-05	4.11105e-05	2.91004e-05	1.67745e-05	1.63269e-05	5.94197e-05	1.11788e-05	1.08587e-05	Glycogen debranching enzyme
	UYEDRAFT_00427	1.01163e-06	8.69406e-07	6.60008e-07	4.22001e-07	3.10988e-07	1.68278e-06	0	1.30828e-07	hypothetical protein
	UYEDRAFT_00428	1.58067e-06	4.34703e-06	3.12004e-06	1.3715e-06	2.95439e-06	8.82011e-06	3.84966e-06	4.12108e-06	Uncharacterized conserved protein
	UYEDRAFT_00429	8.21949e-07	2.98082e-06	1.14001e-06	1.899e-06	1.24395e-06	4.41005e-06	1.99886e-06	3.33611e-06	Uncharacterized conserved protein
	UYEDRAFT_00430	4.14136e-05	3.60183e-06	3.81005e-05	4.15671e-05	6.81064e-05	1.9381e-05	5.97438e-05	6.88155e-05	Coenzyme F420-reducing hydrogenase, beta subunit
	UYEDRAFT_00431	1.27086e-05	6.21005e-06	1.84802e-05	1.65635e-05	5.1313e-06	3.62669e-05	6.21868e-06	7.32636e-06	Cystathionine beta-lyase family protein involved in aluminum resistance
	UYEDRAFT_00432	0.000792801	0.000719993	0.000736869	0.000805705	0.000314875	0.000775067	0.000362682	0.000332107	Delta-9 acyl-phospholipid desaturase (EC 1.14.19.-)
	UYEDRAFT_00433	0.000641815	5.0053e-05	0.000512586	0.00058331	5.97874e-05	0.000144487	3.13155e-05	3.41461e-05	Fatty acid desaturase
	UYEDRAFT_00434	0.000165844	5.34064e-06	0.000145802	0.000144219	1.20508e-05	2.70406e-05	6.21868e-06	7.9805e-06	Delta-15 acyl-phospholipid desaturase
	UYEDRAFT_00435	2.36468e-05	6.58265e-05	3.69605e-05	2.8907e-05	5.39564e-05	0.000118085	7.78076e-05	8.2487e-05	Gamma-glutamyl phosphate reductase
	UYEDRAFT_00436	5.50073e-06	2.86904e-05	6.06007e-06	7.06851e-06	1.3217e-05	4.73501e-05	2.3098e-05	2.45956e-05	hypothetical protein
	UYEDRAFT_00438	4.0971e-05	7.26575e-05	5.78407e-05	5.55986e-05	5.87767e-05	0.000127543	7.10707e-05	7.84313e-05	6,7-dimethyl-8-ribityllumazine synthase (EC 2.5.1.78)
psbZ	UYEDRAFT_00439	0.000146623	5.96164e-05	0.000140162	0.000146012	0.000284554	9.15667e-05	0.000244231	0.000232285	photosystem II core protein PsbZ
	UYEDRAFT_00440	2.57333e-05	3.65151e-05	3.12004e-05	3.03841e-05	6.04872e-05	7.2998e-05	7.69932e-05	8.32065e-05	tRNA nucleotidyltransferase/poly(A) polymerase
	UYEDRAFT_00441	6.51236e-06	3.22922e-06	7.08009e-06	4.85301e-06	1.43832e-05	7.60154e-06	1.11788e-05	1.15783e-05	Uncharacterized protein conserved in cyanobacteria
	UYEDRAFT_00442	1.26454e-07	3.85023e-06	0	2.11e-07	2.33241e-07	1.7176e-05	1.48064e-07	2.61656e-07	ATPase components of ABC transporters with duplicated ATPase domains
	UYEDRAFT_00443	1.783e-05	0.000425885	1.92602e-05	1.8779e-05	1.98255e-05	0.000185861	2.93907e-05	3.00904e-05	Transcriptional regulator
	UYEDRAFT_00444	9.81912e-05	0.000113768	0.000113581	9.88537e-05	9.97494e-05	0.000134042	9.92028e-05	0.000101261	hypothetical protein
	UYEDRAFT_00445	7.84012e-05	0.000132274	9.34211e-05	8.86201e-05	0.000139556	0.000233385	0.000134294	0.000127492	Predicted unusual protein kinase
	UYEDRAFT_00446	3.82522e-05	9.09151e-05	5.62207e-05	5.12731e-05	6.82619e-05	7.83945e-05	7.6549e-05	6.82922e-05	Serine/threonine protein phosphatase
nblA1	UYEDRAFT_00447	7.98555e-05	0.00206894	0.000125162	8.85146e-05	0.000233941	0.000167756	3.22779e-05	2.44648e-05	Phycobilisome degradation protein nblA
	UYEDRAFT_00448	4.17297e-06	2.23562e-06	1.42202e-05	7.49051e-06	3.18763e-06	1.18955e-05	3.25741e-06	2.55114e-06	Serine/threonine protein kinase
	UYEDRAFT_00449	5.1846e-06	2.98082e-06	8.70011e-06	6.85751e-06	3.57636e-06	5.8027e-06	5.5524e-06	3.59777e-06	hypothetical protein
	UYEDRAFT_00450	6.19623e-06	6.58265e-06	7.68009e-06	7.17401e-06	9.0964e-06	1.65957e-05	1.02164e-05	1.05971e-05	Predicted molecular chaperone distantly related to HSP70-fold metalloproteases
	UYEDRAFT_00451	5.69041e-06	7.94886e-06	7.26009e-06	8.65101e-06	1.56271e-05	1.42746e-05	1.54727e-05	1.5961e-05	Universal stress protein family/Osmosensitive K+ channel His kinase sensor domain
	UYEDRAFT_00452	1.70712e-05	1.22959e-05	1.90202e-05	1.7935e-05	3.24205e-05	1.97292e-05	3.11674e-05	2.96325e-05	K+-transporting ATPase, C subunit
	UYEDRAFT_00453	8.59885e-06	1.09297e-05	8.94011e-06	8.22901e-06	1.2906e-05	1.34623e-05	1.25854e-05	1.03354e-05	K+-transporting ATPase, KdpF subunit
	UYEDRAFT_00454	6.68307e-05	5.39032e-05	8.62811e-05	8.96752e-05	7.61143e-05	6.41199e-05	0.000106088	9.98217e-05	K+-transporting ATPase, B subunit
	UYEDRAFT_00455	3.61025e-05	0.000102963	4.29005e-05	4.83191e-05	5.39564e-05	9.78916e-05	7.05524e-05	8.04592e-05	K+-transporting ATPase, KdpA
	UYEDRAFT_00456	7.84012e-06	8.69406e-07	8.0401e-06	7.91251e-06	6.14201e-06	8.64603e-06	7.55126e-06	7.26095e-06	2-polyprenyl-6-methoxyphenol hydroxylase and related FAD-dependent oxidoreductases
	UYEDRAFT_00457	3.09811e-06	8.69406e-07	3.18004e-06	3.37601e-06	4.27608e-06	8.70405e-07	4.81208e-06	5.49477e-06	hypothetical protein
	UYEDRAFT_00458	7.17624e-05	3.2789e-05	9.38412e-05	8.61936e-05	8.75431e-05	5.10638e-05	0.000156207	0.000154639	replication restart DNA helicase PriA
	UYEDRAFT_00459	0.00074772	0.000705089	0.000738189	0.000679316	0.000685806	0.00069882	0.00084426	0.000744999	RNA polymerase sigma factor, cyanobacterial RpoD-like family
	UYEDRAFT_00460	7.49238e-05	9.56347e-06	3.87605e-05	2.8063e-05	4.84364e-05	2.00193e-05	1.79898e-05	2.60348e-05	Acetyltransferases
	UYEDRAFT_00461	6.06977e-06	6.08585e-06	3.18004e-06	3.27051e-06	1.63269e-06	5.57059e-06	9.62415e-07	1.83159e-06	Cytochrome c, mono- and diheme variants
	UYEDRAFT_00462	7.39754e-06	1.44073e-05	7.14009e-06	6.64651e-06	8.24118e-06	2.68085e-05	7.55126e-06	1.14474e-05	Tetratricopeptide repeat/TPR repeat
	UYEDRAFT_00463	2.33939e-06	4.71964e-06	1.56002e-06	1.266e-06	3.18763e-06	1.46808e-05	4.73804e-06	6.0835e-06	Outer membrane cobalamin receptor protein
	UYEDRAFT_00464	1.38467e-05	6.21005e-07	1.41002e-05	1.3926e-05	5.93987e-05	5.86073e-06	4.13098e-05	5.73026e-05	hypothetical protein
	UYEDRAFT_00465	0.000153768	1.55251e-05	0.000140582	0.000155929	0.000249335	4.59574e-05	0.00046455	0.000472943	PAS domain S-box
	UYEDRAFT_00466	2.65553e-06	1.24201e-07	3.30004e-06	1.266e-06	4.43158e-06	1.10251e-06	1.00683e-05	9.55044e-06	hypothetical protein
	UYEDRAFT_00467	2.63024e-05	3.2168e-05	2.77203e-05	1.8357e-05	5.10798e-05	0.000201296	4.79727e-05	6.33861e-05	tRNA pseudouridine(55) synthase
	UYEDRAFT_00468	2.86417e-05	4.22283e-05	2.71203e-05	2.39485e-05	8.06236e-05	0.000231876	8.09909e-05	0.000100868	Uncharacterized protein conserved in bacteria
	UYEDRAFT_00469	9.48402e-07	6.58265e-06	1.44002e-06	2.321e-06	2.41016e-06	1.40425e-05	7.69932e-06	6.0835e-06	Predicted dienelactone hydrolase
	UYEDRAFT_00470	9.73693e-06	5.24128e-05	4.68006e-06	3.37601e-06	1.27505e-05	0.000297795	6.51481e-06	8.17674e-06	Predicted permeases
	UYEDRAFT_00471	2.66817e-05	0.000768555	3.73805e-05	3.73471e-05	3.15653e-05	0.00222209	5.72267e-05	4.5986e-05	Predicted acetyltransferase involved in intracellular survival and related acetyltransferases
	UYEDRAFT_00472	3.41425e-06	4.96804e-06	4.86006e-06	2.8485e-06	4.82031e-06	5.22243e-06	7.25513e-06	6.99929e-06	transcriptional regulator, TetR family
	UYEDRAFT_00473	5.62719e-06	2.85662e-06	6.84008e-06	5.69701e-06	5.90877e-06	5.62862e-06	9.32802e-06	8.4384e-06	hypothetical protein
	UYEDRAFT_00474	4.10974e-06	9.93607e-07	3.06004e-06	3.48151e-06	2.09917e-06	1.85686e-06	1.77677e-06	2.09325e-06	hypothetical protein
	UYEDRAFT_00475	6.8032e-05	1.52767e-05	8.4661e-05	7.68041e-05	2.00587e-05	1.43907e-05	2.47267e-05	2.43994e-05	DNA ligase, NAD-dependent
	UYEDRAFT_00476	4.17297e-06	0	2.52003e-05	9.81152e-06	3.34312e-06	8.12378e-07	1.92483e-06	4.31732e-06	von Willebrand factor type A domain
	UYEDRAFT_00477	6.32268e-07	6.21005e-07	6.00007e-07	6.33001e-07	1.1662e-06	2.61122e-06	8.88383e-07	2.55114e-06	L-glutaminase (EC 3.5.1.2)
	UYEDRAFT_00478	1.38467e-05	7.82466e-06	1.38602e-05	1.27655e-05	1.65601e-05	1.89168e-05	2.51709e-05	2.48573e-05	Thiol-disulfide isomerase and thioredoxins
	UYEDRAFT_00479	9.48402e-07	0	5.40007e-07	5.27501e-07	1.01071e-06	5.22243e-07	7.40319e-08	6.54139e-07	KGK domain
	UYEDRAFT_00480	2.65553e-06	8.69406e-07	3.12004e-06	2.532e-06	2.95439e-06	2.49516e-06	1.33257e-06	2.87821e-06	Uncharacterized protein conserved in bacteria
	UYEDRAFT_00481	1.04324e-05	8.56986e-06	7.8001e-06	9.28402e-06	2.65117e-05	1.56093e-05	2.50968e-05	3.02867e-05	Hemolysins and related proteins containing CBS domains
	UYEDRAFT_00482	9.16156e-05	3.72603e-06	8.2381e-05	8.11296e-05	1.9048e-05	1.4971e-05	2.35422e-05	2.31565e-05	ABC-type Fe3+ transport system, periplasmic component
	UYEDRAFT_00483	2.57333e-05	2.60822e-06	2.39403e-05	2.2577e-05	6.84174e-06	6.73114e-06	5.92256e-06	8.24216e-06	ABC-type Fe3+ transport system, permease component
	UYEDRAFT_00484	3.85684e-06	2.73242e-06	5.52007e-06	4.95851e-06	1.55494e-06	5.16441e-06	4.07176e-06	4.31732e-06	ABC-type spermidine/putrescine transport systems, ATPase components
	UYEDRAFT_00485	3.03489e-06	1.49041e-06	4.02005e-06	2.954e-06	1.86593e-06	3.59768e-06	3.25741e-06	2.61656e-06	Protein of unknown function (DUF4089)
	UYEDRAFT_00486	9.86338e-06	7.94886e-06	1.28402e-05	1.08665e-05	1.03404e-05	1.18375e-05	1.01424e-05	1.01392e-05	amidohydrolase, AtzE family
	UYEDRAFT_00487	2.71875e-06	8.69406e-07	3.84005e-06	2.11e-06	2.79889e-06	1.62476e-06	1.77677e-06	1.76618e-06	ABC-type Fe3+-hydroxamate transport system, periplasmic component
	UYEDRAFT_00488	1.8968e-06	2.85662e-06	2.40003e-06	2.0045e-06	1.47719e-06	1.79884e-06	1.99886e-06	1.70076e-06	Predicted metal-binding protein
	UYEDRAFT_00489	7.65044e-06	3.0926e-05	1.02601e-05	1.3082e-05	2.27799e-05	2.83752e-05	2.79841e-05	3.14641e-05	hypothetical protein
	UYEDRAFT_00490	0.000261443	3.10502e-05	0.000265503	0.000294345	0.000102237	6.81237e-05	0.000119858	0.000139463	dihydroxy-acid dehydratase
	UYEDRAFT_00491	7.20786e-06	8.81827e-06	9.42012e-06	8.33451e-06	3.8096e-06	1.46228e-05	4.36788e-06	5.88726e-06	Uncharacterized low-complexity proteins
	UYEDRAFT_00492	3.66715e-06	5.96164e-06	6.60008e-06	5.38051e-06	2.02142e-06	8.18181e-06	1.11048e-06	2.48573e-06	Putative transcription activator
	UYEDRAFT_00493	3.28779e-06	4.47123e-06	8.70011e-06	7.80701e-06	1.08846e-06	9.98065e-06	1.92483e-06	2.74739e-06	Uncharacterized low-complexity proteins
	UYEDRAFT_00494	5.16563e-05	1.24201e-07	3.59404e-05	2.4898e-05	2.33241e-06	1.79884e-06	1.48064e-06	1.11204e-06	hypothetical protein
	UYEDRAFT_00495	7.46076e-06	1.24201e-07	4.80006e-06	2.2155e-06	9.64063e-06	1.97292e-06	3.92369e-06	7.26095e-06	Predicted glycosyltransferases
	UYEDRAFT_00496	2.21926e-05	4.96804e-06	2.49603e-05	2.6375e-05	1.967e-05	1.56093e-05	1.12529e-05	1.45873e-05	Glycosyltransferase
	UYEDRAFT_00497	6.48075e-05	4.19799e-05	9.36612e-05	0.000101175	4.88251e-05	7.56672e-05	6.36675e-05	6.37786e-05	GDP-D-mannose dehydratase
	UYEDRAFT_00498	0.000123672	5.11708e-05	0.000133022	0.000114257	0.000121985	0.00012116	0.000143104	0.000144761	Kef-type K+ transport systems, membrane components
	UYEDRAFT_00499	0.000879232	1.16749e-05	0.000912311	0.000739029	0.000110712	2.30367e-05	8.55809e-05	7.86276e-05	Glycosidases
	UYEDRAFT_00500	0.000357737	0.000200584	0.000320224	0.000266177	3.17985e-05	2.3559e-05	2.96128e-05	2.38107e-05	Glutaredoxin-family domain
	UYEDRAFT_00501	0.000276428	1.00603e-05	0.000305824	0.000329794	0.000241016	2.88975e-05	0.000322557	0.000330471	ABC-type phosphate transport system, periplasmic component
	UYEDRAFT_00502	1.2266e-05	1.39105e-05	1.40402e-05	1.477e-05	1.76486e-05	1.52611e-05	3.36845e-05	3.33611e-05	Domain of Unknown Function (DUF928)
	UYEDRAFT_00503	1.82093e-05	8.4084e-05	2.42403e-05	2.6586e-05	3.57636e-05	4.38104e-05	6.19647e-05	6.07696e-05	Predicted transmembrane sensor domain
	UYEDRAFT_00504	8.97821e-06	0.000141092	1.78202e-05	1.36095e-05	2.32464e-05	3.19729e-05	3.33884e-05	3.3034e-05	Protein of unknown function (DUF1822)
	UYEDRAFT_00505	0.000161797	2.98082e-05	0.000168662	0.000133036	0.00027849	3.93423e-05	0.000447079	0.00037299	Uncharacterized protein conserved in bacteria
	UYEDRAFT_00506	3.21192e-05	3.41553e-05	3.31804e-05	2.7852e-05	0.000122607	7.45647e-05	0.000106162	0.000102177	Response regulator containing a CheY-like receiver domain and an HTH DNA-binding domain
	UYEDRAFT_00507	0.000359824	0.000478049	0.000319264	0.00026259	0.000370309	0.00027528	0.000388075	0.000283569	S-layer homology domain
	UYEDRAFT_00508	0.000163694	0.000143949	0.000112621	9.37897e-05	0.000155883	8.76788e-05	0.000145473	0.000104204	Zn-dependent proteases
	UYEDRAFT_00509	4.74833e-05	5.1916e-05	5.02806e-05	3.66086e-05	5.00691e-05	4.68278e-05	5.98918e-05	4.11454e-05	Protein of unknown function (DUF3267)
	UYEDRAFT_00510	3.22457e-06	4.34703e-06	2.34003e-06	8.44001e-07	4.19834e-06	4.75822e-06	9.62415e-07	1.897e-06	hypothetical protein
	UYEDRAFT_00511	8.44078e-05	2.58338e-05	7.9921e-05	8.36616e-05	4.52488e-05	7.34042e-05	6.37415e-05	7.13012e-05	Uncharacterized NAD(FAD)-dependent dehydrogenases
	UYEDRAFT_00512	0.000101795	3.85023e-06	8.1361e-05	0.000103601	0.000225933	2.07156e-05	0.0003709	0.000414855	hypothetical protein
	UYEDRAFT_00513	1.24557e-05	1.36621e-06	9.84012e-06	9.07302e-06	6.44523e-05	7.77562e-06	8.05468e-05	9.05983e-05	Putative transcription activator
	UYEDRAFT_00514	2.27617e-06	3.72603e-07	2.40003e-07	4.22001e-07	3.73186e-06	1.74081e-07	1.03645e-06	7.19553e-07	hypothetical protein
	UYEDRAFT_00515	4.2362e-06	2.60822e-06	1.74002e-06	1.5825e-06	7.30822e-06	5.39651e-06	3.40547e-06	5.42936e-06	Uncharacterized low-complexity proteins
	UYEDRAFT_00516	4.40691e-05	2.04932e-05	3.55204e-05	2.8063e-05	3.36645e-05	6.18568e-05	3.82005e-05	5.04996e-05	formate-dependent phosphoribosylglycinamide formyltransferase (EC 6.3.4.-)
	UYEDRAFT_00517	3.74303e-05	2.37224e-05	3.12604e-05	3.00676e-05	2.15359e-05	6.8704e-05	2.28759e-05	2.59693e-05	Sterol desaturase
	UYEDRAFT_00518	5.43751e-06	2.11142e-06	1.26002e-06	7.38501e-07	2.34018e-05	1.47969e-05	8.14351e-06	1.01392e-05	hypothetical protein
	UYEDRAFT_00519	7.89703e-05	1.83817e-05	6.49808e-05	4.99016e-05	0.000199266	0.000158704	0.00013496	0.000117614	RNA-binding proteins (RRM domain)
	UYEDRAFT_00520	1.10647e-05	2.23562e-06	1.18801e-05	1.0972e-05	6.06427e-06	1.03288e-05	9.92028e-06	9.94292e-06	carotene isomerase
	UYEDRAFT_00521	2.37733e-05	8.94247e-06	3.73805e-05	4.10396e-05	1.11178e-05	3.29594e-05	1.92483e-05	1.85776e-05	uracil phosphoribosyltransferase (EC 2.4.2.9)
	UYEDRAFT_00522	5.5197e-05	7.11671e-05	6.63608e-05	7.47996e-05	6.50742e-05	0.000163404	8.72837e-05	9.28224e-05	hypothetical protein
	UYEDRAFT_00523	0.000240957	0.000280073	0.000248643	0.000231045	0.00048312	0.000349439	0.000434938	0.000471569	Predicted integral membrane protein
	UYEDRAFT_00524	0.00023767	0.000323543	0.000228243	0.000198762	2.40238e-05	0.000103462	4.28645e-05	1.96896e-05	Protein of unknown function (DUF3611)
	UYEDRAFT_00525	1.29615e-05	4.12347e-05	1.60202e-05	8.75651e-06	7.78247e-05	7.70019e-05	0.00010135	8.83742e-05	Zn-dependent hydrolases, including glyoxylases
	UYEDRAFT_00526	3.47747e-06	2.85662e-06	3.54004e-06	3.69251e-06	6.60849e-06	6.61508e-06	8.95786e-06	9.22337e-06	Uncharacterized protein related to deoxyribodipyrimidine photolyase
	UYEDRAFT_00527	2.14339e-05	1.19233e-05	2.51403e-05	2.45815e-05	2.23134e-05	1.16054e-05	1.93964e-05	2.66235e-05	hypothetical protein
	UYEDRAFT_00528	4.53968e-05	9.68767e-06	5.20206e-05	4.42046e-05	3.10988e-05	1.83946e-05	4.02734e-05	4.00987e-05	dTDP-glucose 4,6-dehydratase (EC 4.2.1.46)
	UYEDRAFT_00529	0.000151555	1.63945e-05	0.000129182	0.000124385	4.12837e-05	1.10832e-05	3.76823e-05	3.22491e-05	FOG: GAF domain
	UYEDRAFT_00530	1.39099e-05	3.72603e-07	9.78012e-06	1.00225e-05	1.31392e-05	6.38297e-07	8.43964e-06	1.37369e-05	amine acid ABC transporter, permease protein, 3-TM region, His/Glu/Gln/Arg/opine family
	UYEDRAFT_00531	3.28779e-06	2.60822e-06	4.26005e-06	6.96301e-06	9.0964e-06	5.33849e-06	1.48804e-05	1.30828e-05	ABC-type polar amino acid transport system, ATPase component
	UYEDRAFT_00532	6.70836e-05	7.24091e-05	6.66608e-05	6.19286e-05	5.01468e-05	7.74661e-05	6.05581e-05	5.65176e-05	Uncharacterized conserved protein
	UYEDRAFT_00533	1.83358e-05	3.10502e-06	1.38002e-05	1.055e-05	2.23911e-05	6.15087e-06	2.12472e-05	2.01475e-05	Putative GTPases (G3E family)
	UYEDRAFT_00534	8.7253e-06	6.21005e-07	7.44009e-06	5.06401e-06	1.94367e-05	1.97292e-06	1.44362e-05	1.18399e-05	Uncharacterized conserved protein
	UYEDRAFT_00535	6.38591e-06	3.46521e-05	5.70007e-06	7.06851e-06	1.67934e-05	4.14313e-05	1.02904e-05	1.26249e-05	Methylase involved in ubiquinone/menaquinone biosynthesis
	UYEDRAFT_00536	1.46686e-05	4.99288e-05	2.10003e-05	1.61415e-05	3.82515e-05	5.05996e-05	4.47153e-05	4.86026e-05	FOG: GAF domain
	UYEDRAFT_00537	7.39754e-06	5.21644e-06	8.3401e-06	7.70151e-06	5.67553e-06	8.06576e-06	1.10308e-05	9.48502e-06	DNA-methyltransferase (dcm)
	UYEDRAFT_00538	0.000104135	0.000105571	0.000135482	0.000118899	7.39374e-05	0.000158704	0.000101128	0.000102177	lipid-A-disaccharide synthase (EC 2.4.1.182)
	UYEDRAFT_00539	0.000316197	0.000528848	0.000411305	0.000482663	0.000144065	0.000385125	0.000231424	0.00024648	acyl-[acyl-carrier-protein]--UDP-N-acetylglucosamine O-acyltransferase (EC 2.3.1.129)
	UYEDRAFT_00540	0.000214845	2.13626e-05	0.000226923	0.000250457	6.84174e-05	2.84332e-05	9.01709e-05	8.84397e-05	3-hydroxyacyl-[acyl-carrier-protein] dehydratase (EC 4.2.1.-)
	UYEDRAFT_00541	6.08874e-05	1.55251e-05	7.8601e-05	7.40611e-05	3.2576e-05	1.43907e-05	3.59055e-05	3.50619e-05	UDP-3-O-[3-hydroxymyristoyl] N-acetylglucosamine deacetylase (EC 3.5.1.108)
	UYEDRAFT_00542	0.000238808	0.000162579	0.000314104	0.000317345	9.6795e-05	0.000117273	0.00012926	0.000129781	Outer membrane protein/protective antigen OMA87
	UYEDRAFT_00543	3.05385e-05	2.52128e-05	3.50404e-05	4.13561e-05	2.69782e-05	6.40038e-05	3.04271e-05	3.19874e-05	phosphoribosylaminoimidazole-succinocarboxamide synthase (EC 6.3.2.6)
	UYEDRAFT_00544	2.02958e-05	7.32785e-06	2.31603e-05	1.9623e-05	3.29647e-05	2.88975e-05	3.59055e-05	4.79484e-05	hypothetical protein
	UYEDRAFT_00545	0.000120637	1.21717e-05	0.000128702	9.36842e-05	5.2868e-05	2.05416e-05	5.00456e-05	5.14808e-05	Glycosyltransferase
	UYEDRAFT_00546	0.000925577	1.88785e-05	0.00079489	0.000846428	0.000190325	1.7176e-05	0.000149693	0.000165301	Nucleoside-diphosphate-sugar epimerases
	UYEDRAFT_00547	0.00083687	0.00101422	0.000705729	0.00047454	0.00073642	0.000506228	0.00104896	0.000964332	hypothetical protein
	UYEDRAFT_00548	0.00279235	0.00195654	0.00229083	0.0015114	0.00244522	0.000931682	0.00341287	0.00308316	ATPases of the AAA+ class
	UYEDRAFT_00549	0.00801204	0.000237348	0.0114703	0.00531879	0.0274345	0.000400735	0.0468998	0.0478718	Protein of unknown function (DUF1257)
	UYEDRAFT_00550	4.2362e-06	6.95525e-06	4.62006e-06	8.54551e-06	6.06427e-06	1.0793e-05	6.81094e-06	7.39178e-06	Transcriptional regulator, effector-binding domain/component
	UYEDRAFT_00551	1.70712e-06	3.85023e-06	1.50002e-06	2.321e-06	2.33241e-06	5.16441e-06	1.40661e-06	2.15866e-06	Lactoylglutathione lyase and related lyases
	UYEDRAFT_00552	3.85684e-06	7.20365e-06	4.74006e-06	3.79801e-06	3.49861e-06	9.80657e-06	3.25741e-06	4.12108e-06	Tyrosine phosphatase family
	UYEDRAFT_00553	2.97166e-06	4.09863e-06	3.78005e-06	3.27051e-06	1.86593e-06	6.73114e-06	2.14693e-06	2.94363e-06	Tyrosine phosphatase family C-terminal region
	UYEDRAFT_00554	2.22558e-05	2.57096e-05	2.63403e-05	2.6375e-05	1.46942e-05	4.52031e-05	1.90262e-05	1.73347e-05	homoserine kinase (EC 2.7.1.39)
	UYEDRAFT_00555	1.91577e-05	2.13626e-05	2.31603e-05	2.62695e-05	1.48497e-05	4.17795e-05	1.58428e-05	1.98204e-05	hypothetical protein
	UYEDRAFT_00556	4.22355e-05	0.00126499	0.000116461	7.37446e-05	2.28576e-05	2.60541e-05	1.02904e-05	1.34753e-05	proton-translocating NADH-quinone oxidoreductase, chain M
	UYEDRAFT_00557	1.63125e-05	2.35982e-06	1.24202e-05	1.1816e-05	1.24395e-05	3.19149e-06	1.07346e-05	1.04008e-05	DNA sulfur modification protein DndD
	UYEDRAFT_00558	3.62922e-05	9.81187e-06	4.56606e-05	4.90576e-05	2.89996e-05	2.29787e-05	4.8713e-05	5.0565e-05	putative sulfurtransferase DndC
	UYEDRAFT_00559	2.67449e-05	9.06667e-06	3.48004e-05	3.00676e-05	2.84554e-05	1.21857e-05	4.95274e-05	4.36965e-05	DGQHR domain
	UYEDRAFT_00560	5.31105e-06	4.34703e-06	4.32005e-06	3.48151e-06	6.453e-06	1.02128e-05	5.77449e-06	6.67222e-06	hypothetical protein
	UYEDRAFT_00561	1.20131e-05	4.59543e-06	1.17601e-05	9.91702e-06	1.04181e-05	9.8646e-06	1.28816e-05	1.42602e-05	2-aminoethylphosphonate aminotransferase
	UYEDRAFT_00562	5.69041e-07	9.93607e-07	0	0	6.99723e-07	6.38297e-07	2.22096e-07	1.96242e-07	hypothetical protein
	UYEDRAFT_00563	1.02427e-05	7.94886e-06	1.30202e-05	1.1394e-05	1.64046e-05	1.23598e-05	2.70217e-05	2.37453e-05	phosphonopyruvate decarboxylase (EC 4.1.1.82)
	UYEDRAFT_00564	4.29942e-06	4.09863e-06	3.42004e-06	4.32551e-06	6.91948e-06	4.75822e-06	1.22153e-05	8.96171e-06	hypothetical protein
	UYEDRAFT_00565	9.48402e-07	1.98721e-06	2.28003e-06	2.4265e-06	2.87664e-06	3.30754e-06	4.36788e-06	5.6256e-06	hypothetical protein
	UYEDRAFT_00566	1.96635e-05	1.65187e-05	2.83203e-05	2.07835e-05	3.52971e-05	5.37911e-05	5.43394e-05	5.22657e-05	phosphoenolpyruvate mutase (EC 5.4.2.9)
	UYEDRAFT_00567	5.37428e-06	9.56347e-06	1.00201e-05	9.70602e-06	1.02626e-05	3.38298e-05	1.58428e-05	1.56339e-05	Predicted sugar nucleotidyltransferases
	UYEDRAFT_00568	2.14971e-06	3.85023e-06	4.80006e-06	5.27501e-06	1.39945e-06	6.96324e-06	1.77677e-06	3.33611e-06	2OG-Fe(II) oxygenase superfamily
	UYEDRAFT_00569	1.6439e-06	1.73881e-06	1.56002e-06	1.3715e-06	2.56565e-06	5.22243e-06	5.92256e-07	2.28949e-06	two component transcriptional regulator, LuxR family
	UYEDRAFT_00570	6.32268e-07	4.09863e-06	9.60012e-07	1.1605e-06	3.26537e-06	5.86073e-06	3.92369e-06	3.66318e-06	ABC exporter membrane fusion protein, DevB family
	UYEDRAFT_00571	1.8968e-07	0	0	0	6.21976e-07	4.64216e-07	2.22096e-07	3.2707e-07	DevC protein
	UYEDRAFT_00572	3.79361e-07	6.21005e-07	1.80002e-07	3.16501e-07	1.1662e-06	2.08897e-06	8.14351e-07	1.24286e-06	ABC exporter ATP-binding subunit, DevA family
	UYEDRAFT_00573	1.49215e-05	1.82575e-05	1.53002e-05	1.42425e-05	1.55494e-05	4.294e-05	1.92483e-05	1.91663e-05	polyketide-type polyunsaturated fatty acid synthase PfaA
	UYEDRAFT_00574	1.26454e-06	2.35982e-06	1.20001e-06	1.899e-06	2.17692e-06	7.65957e-06	1.8508e-06	2.42032e-06	hypothetical protein
	UYEDRAFT_00575	1.8968e-06	2.48402e-07	1.74002e-06	1.5825e-06	2.4879e-06	2.72727e-06	2.22096e-06	2.15866e-06	KR domain/Polyketide synthase dehydratase
	UYEDRAFT_00576	4.86846e-06	3.22922e-06	4.68006e-06	4.95851e-06	9.25189e-06	5.62862e-06	6.51481e-06	8.4384e-06	PfaB family protein
	UYEDRAFT_00577	4.10974e-06	1.49041e-06	4.26005e-06	3.79801e-06	7.93019e-06	2.32108e-06	8.58771e-06	7.78426e-06	PfaD family protein
	UYEDRAFT_00578	2.02326e-06	9.93607e-07	1.92002e-06	1.688e-06	1.94367e-06	1.5087e-06	2.59112e-06	2.28949e-06	Acyl carrier protein
	UYEDRAFT_00579	1.90945e-05	9.68767e-06	1.92002e-05	1.95175e-05	2.23134e-05	1.21276e-05	3.50171e-05	2.55769e-05	Polyketide synthase modules and related proteins
	UYEDRAFT_00580	3.28779e-06	6.21005e-07	3.66004e-06	4.00901e-06	3.10988e-06	1.91489e-06	3.92369e-06	4.84063e-06	Predicted naringenin-chalcone synthase
	UYEDRAFT_00581	4.42588e-07	2.48402e-07	6.00007e-07	3.16501e-07	3.10988e-07	6.38297e-07	5.92256e-07	3.2707e-07	hypothetical protein
	UYEDRAFT_00582	1.57435e-05	4.34703e-06	2.16603e-05	2.1944e-05	1.26728e-05	1.31141e-05	1.45103e-05	1.49798e-05	hypothetical protein
	UYEDRAFT_00583	4.74201e-06	3.10502e-06	4.86006e-06	5.90801e-06	6.37525e-06	4.75822e-06	6.959e-06	7.19553e-06	Amino acid permeases
	UYEDRAFT_00584	2.4532e-05	8.56986e-06	2.88604e-05	3.40766e-05	2.75224e-05	1.20116e-05	3.10934e-05	2.83897e-05	hypothetical protein
	UYEDRAFT_00585	1.45422e-06	1.42831e-05	1.98002e-06	1.688e-06	3.34312e-06	1.58414e-05	6.88497e-06	5.95267e-06	hypothetical protein
	UYEDRAFT_00586	2.71875e-05	4.17315e-05	3.37204e-05	1.84625e-05	8.9409e-05	9.80657e-05	8.66174e-05	9.83826e-05	tRNA threonylcarbamoyl adenosine modification protein YeaZ
	UYEDRAFT_00587	0.000121965	0.000236851	0.000178022	0.0001477	0.000242493	0.000500889	0.000394664	0.000368804	Hypothetical chloroplast protein Ycf34
	UYEDRAFT_00588	2.5923e-06	2.60822e-06	2.40003e-06	2.2155e-06	2.02142e-06	4.46808e-06	2.81321e-06	4.84063e-06	tRNA nucleotidyltransferase/poly(A) polymerase
	UYEDRAFT_00589	2.14971e-06	1.86301e-06	2.34003e-06	1.1605e-06	1.39945e-06	3.42359e-06	5.18224e-07	1.43911e-06	hypothetical protein
	UYEDRAFT_00590	5.05814e-07	9.93607e-07	1.80002e-06	9.49502e-07	8.55217e-07	2.43714e-06	6.66287e-07	8.50381e-07	Uncharacterized conserved protein
	UYEDRAFT_00591	6.32268e-07	1.36621e-06	1.92002e-06	2.11e-06	1.1662e-06	2.72727e-06	5.92256e-07	1.43911e-06	Predicted periplasmic or secreted lipoprotein
	UYEDRAFT_00592	7.58722e-07	1.11781e-06	2.22003e-06	2.321e-06	1.39945e-06	2.26305e-06	1.6287e-06	1.50452e-06	hypothetical protein
	UYEDRAFT_00593	2.90843e-06	9.93607e-07	4.08005e-06	1.899e-06	3.10988e-06	2.147e-06	1.8508e-06	2.22407e-06	Uncharacterized conserved protein
	UYEDRAFT_00594	2.37733e-05	1.82575e-05	2.93404e-05	2.45815e-05	2.02142e-05	3.15087e-05	1.91743e-05	2.06054e-05	Cytochrome P450
	UYEDRAFT_00595	1.37834e-05	1.47799e-05	1.26602e-05	1.48755e-05	6.14201e-06	1.57834e-05	7.10707e-06	6.34515e-06	Pyrimidine reductase, riboflavin biosynthesis
	UYEDRAFT_00596	0.000236279	0.00011501	0.000228723	0.000205409	0.00012525	6.27272e-05	0.000108161	9.29532e-05	protoheme IX farnesyltransferase
	UYEDRAFT_00597	0.000237922	0.000190276	0.000285544	0.00024571	0.000126961	6.08704e-05	0.000132517	0.000109895	Uncharacterized protein required for cytochrome oxidase assembly
	UYEDRAFT_00598	0.000680447	0.000294108	0.000633728	0.000700943	0.000269082	0.000371895	0.000354909	0.000351469	Heme/copper-type cytochrome/quinol oxidases, subunit 2
	UYEDRAFT_00599	0.00106961	0.000172515	0.000981732	0.0011068	0.000389512	0.000203037	0.000435086	0.000431732	cytochrome c oxidase, subunit I
	UYEDRAFT_00600	0.000252275	2.26046e-05	0.000206763	0.000231784	8.28006e-05	3.62089e-05	7.59568e-05	8.28141e-05	Heme/copper-type cytochrome/quinol oxidase, subunit 3
	UYEDRAFT_00601	2.26984e-05	3.11744e-05	3.03004e-05	3.19666e-05	2.24689e-05	0.000174835	2.91686e-05	3.08754e-05	Uncharacterized conserved protein
	UYEDRAFT_00602	2.33939e-06	2.48402e-07	7.8001e-07	1.477e-06	2.09917e-06	4.06189e-07	7.40319e-08	1.11204e-06	4-amino-4-deoxy-L-arabinose transferase and related glycosyltransferases of PMT family
	UYEDRAFT_00603	1.2266e-05	2.31014e-05	1.81802e-05	1.63525e-05	2.47235e-05	2.84913e-05	2.7762e-05	2.68197e-05	4-amino-4-deoxy-L-arabinose transferase and related glycosyltransferases of PMT family
	UYEDRAFT_00604	1.30879e-05	7.45206e-07	4.06205e-05	1.8779e-05	1.55494e-06	2.72727e-06	1.25854e-06	9.81209e-07	hypothetical protein
	UYEDRAFT_00605	6.39223e-05	5.20402e-05	0.000156482	8.66156e-05	0.000106902	0.000102476	8.60991e-05	0.000124221	hypothetical protein
	UYEDRAFT_00606	7.01818e-06	6.95525e-06	2.91604e-05	1.40315e-05	2.79889e-06	6.73114e-06	2.22096e-06	2.68197e-06	Lipid A core - O-antigen ligase and related enzymes
	UYEDRAFT_00607	3.73038e-06	1.04329e-05	1.02601e-05	4.64201e-06	2.79889e-06	8.29787e-06	5.03417e-06	4.51356e-06	hypothetical protein
	UYEDRAFT_00608	1.58067e-06	1.24201e-06	1.98002e-06	2.0045e-06	2.87664e-06	1.79884e-06	3.7016e-06	3.2707e-06	Ketosteroid isomerase-related protein
	UYEDRAFT_00609	1.8968e-07	0	1.20001e-07	2.11e-07	5.44229e-07	3.48162e-07	3.7016e-07	3.2707e-07	Lactoylglutathione lyase and related lyases
	UYEDRAFT_00610	4.89375e-05	0.000102838	5.70007e-05	5.83416e-05	6.83396e-05	6.8704e-05	0.000103497	9.91675e-05	Uncharacterized protein containing a von Willebrand factor type A (vWA) domain
	UYEDRAFT_00611	0.00055608	0.00020518	0.000540547	0.000562632	0.000325371	0.00025677	0.000394146	0.00038483	Protease subunit of ATP-dependent Clp proteases
	UYEDRAFT_00612	0.00061134	9.50137e-05	0.000497646	0.000475595	0.000347218	0.000127311	0.000308417	0.000313202	ATP-dependent Clp protease proteolytic subunit ClpP (EC 3.4.21.92)
	UYEDRAFT_00613	1.53009e-05	4.22283e-06	1.69202e-05	1.97285e-05	2.16137e-05	6.32495e-06	2.90205e-05	3.24453e-05	DnaJ-class molecular chaperone with C-terminal Zn finger domain
	UYEDRAFT_00614	1.69448e-05	3.97443e-06	1.81802e-05	2.20495e-05	7.30822e-06	5.33849e-06	1.3844e-05	1.53069e-05	SnoaL-like polyketide cyclase
	UYEDRAFT_00615	8.09303e-06	4.09863e-06	1.98002e-05	1.36095e-05	6.99723e-06	7.25338e-06	7.99545e-06	9.68126e-06	PAS domain S-box
	UYEDRAFT_00616	1.70712e-06	1.86301e-06	3.96005e-06	2.4265e-06	1.94367e-06	5.62862e-06	3.4795e-06	3.20528e-06	Uncharacterized protein with an alpha/beta hydrolase fold
	UYEDRAFT_00617	8.85175e-07	2.23562e-06	1.50002e-06	5.27501e-07	1.55494e-07	3.48162e-07	7.40319e-08	5.88726e-07	Sulfate permease and related transporters (MFS superfamily)
	UYEDRAFT_00618	1.13808e-06	4.09863e-06	9.60012e-07	7.38501e-07	8.55217e-07	7.89168e-06	1.8508e-06	3.59777e-06	hypothetical protein
	UYEDRAFT_00619	1.83358e-06	3.35342e-06	2.22003e-06	1.3715e-06	4.66482e-06	9.05222e-06	6.959e-06	5.56019e-06	Ca2+/H+ antiporter
	UYEDRAFT_00620	0.000120004	0.000130038	7.31409e-05	6.66761e-05	4.03507e-05	2.86654e-05	1.47324e-05	1.20362e-05	hypothetical protein
	UYEDRAFT_00621	1.91577e-05	6.55781e-05	2.76003e-05	2.28935e-05	1.54717e-05	2.54739e-05	1.46583e-05	1.7858e-05	Cation transport ATPase
	UYEDRAFT_00622	2.78198e-06	2.35982e-06	1.92002e-06	2.11e-06	3.10988e-07	9.8646e-07	2.22096e-07	3.92484e-07	hypothetical protein
	UYEDRAFT_00623	0.000137076	8.81827e-06	0.000135242	0.000116156	2.26244e-05	1.11412e-05	3.9311e-05	3.17258e-05	hypothetical protein
	UYEDRAFT_00624	1.8968e-07	0	0	1.055e-07	1.55494e-07	1.16054e-07	7.40319e-08	1.30828e-07	hypothetical protein
	UYEDRAFT_00625	5.56396e-06	4.59543e-06	4.38005e-06	4.43101e-06	8.86316e-06	4.75822e-06	1.36219e-05	1.45219e-05	Predicted transcriptional regulators
	UYEDRAFT_00626	7.51767e-05	5.58904e-06	9.28211e-05	9.37897e-05	3.53749e-05	4.46808e-06	6.32233e-05	5.77605e-05	ATPase, P-type (transporting), HAD superfamily, subfamily IC/heavy metal translocating P-type ATPase
	UYEDRAFT_00627	1.53009e-05	1.24201e-07	1.94402e-05	1.3715e-05	7.38596e-06	2.32108e-07	1.00683e-05	9.15795e-06	Uncharacterized conserved protein
	UYEDRAFT_00628	0	0	0	0	0	0	0	0	hypothetical protein
	UYEDRAFT_00629	3.85684e-06	0	3.18004e-06	1.688e-06	7.7747e-07	5.8027e-08	5.92256e-07	2.02783e-06	hypothetical protein
	UYEDRAFT_00630	2.3963e-05	5.21644e-06	3.17404e-05	3.50261e-05	3.10988e-06	4.11992e-06	5.5524e-06	6.80305e-06	ATPase, P-type (transporting), HAD superfamily, subfamily IC/heavy metal translocating P-type ATPase
	UYEDRAFT_00631	1.83358e-06	1.24201e-07	2.22003e-06	1.5825e-06	6.21976e-07	1.74081e-07	4.44192e-07	1.04662e-06	Universal stress protein UspA and related nucleotide-binding proteins
	UYEDRAFT_00632	6.95495e-07	9.93607e-07	1.50002e-06	1.055e-06	7.7747e-08	8.70405e-07	3.7016e-07	7.19553e-07	calcium/proton exchanger (cax)
	UYEDRAFT_00633	2.1181e-05	1.98721e-06	1.73402e-05	1.3293e-05	2.21579e-05	5.33849e-06	7.53645e-05	5.91342e-05	Oxyanion-translocating ATPase
	UYEDRAFT_00634	8.97821e-06	3.10502e-06	8.82011e-06	1.02335e-05	1.50829e-05	9.28432e-06	3.27962e-05	3.15949e-05	hypothetical protein
	UYEDRAFT_00635	8.09303e-06	2.23562e-06	7.56009e-06	6.54101e-06	1.03404e-05	2.90135e-06	1.46583e-05	1.60918e-05	hypothetical protein
	UYEDRAFT_00636	1.96003e-05	5.24128e-05	2.01602e-05	2.33155e-05	7.14495e-05	3.63249e-05	4.35308e-05	3.61739e-05	hypothetical protein
	UYEDRAFT_00637	0.000136191	3.62667e-05	0.000110821	0.000108876	6.33638e-05	1.36364e-05	5.74488e-05	4.47431e-05	ATPase, P-type (transporting), HAD superfamily, subfamily IC
	UYEDRAFT_00638	6.32268e-08	6.21005e-07	3.00004e-07	7.38501e-07	7.7747e-08	5.8027e-07	8.88383e-07	5.88726e-07	Protein of unknown function (DUF1350)
	UYEDRAFT_00639	2.46585e-05	2.85662e-06	3.24004e-05	3.21776e-05	8.66102e-05	1.00387e-05	0.000128371	0.000135211	hypothetical protein
	UYEDRAFT_00640	1.77035e-05	6.45845e-06	2.44803e-05	1.82515e-05	4.6104e-05	8.23984e-06	7.78816e-05	7.24132e-05	Uncharacterized protein conserved in cyanobacteria
	UYEDRAFT_00641	1.82093e-05	3.04292e-05	2.02802e-05	2.16275e-05	4.58707e-05	4.294e-05	7.93622e-05	7.88238e-05	translation elongation factor EF-G
	UYEDRAFT_00642	1.47951e-05	2.85662e-05	2.02202e-05	1.97285e-05	4.89806e-06	1.13733e-05	7.47723e-06	6.54139e-06	hypothetical protein
	UYEDRAFT_00643	0	0	0	1.055e-07	0	1.16054e-07	0	1.30828e-07	ABC-type phosphate transport system, ATPase component
	UYEDRAFT_00644	1.26454e-07	1.24201e-07	6.00007e-08	0	7.7747e-08	0	7.40319e-08	1.96242e-07	Response regulators consisting of a CheY-like receiver domain and a winged-helix DNA-binding domain
	UYEDRAFT_00645	8.85175e-07	1.24201e-07	4.80006e-07	7.38501e-07	1.08846e-06	2.32108e-07	1.40661e-06	1.37369e-06	Putative glycosyl/glycerophosphate transferases involved in teichoic acid biosynthesis TagF/TagB/EpsJ/RodC
	UYEDRAFT_00646	1.8968e-07	4.96804e-07	1.80002e-07	5.27501e-07	2.02142e-06	4.06189e-07	2.59112e-06	2.22407e-06	Putative glycosyl/glycerophosphate transferases involved in teichoic acid biosynthesis TagF/TagB/EpsJ/RodC
	UYEDRAFT_00647	1.26454e-07	2.48402e-07	3.00004e-07	8.44001e-07	4.74257e-06	5.8027e-08	2.96128e-06	2.61656e-06	Putative homoserine kinase type II (protein kinase fold)
	UYEDRAFT_00648	3.16134e-07	7.45206e-07	1.80002e-07	6.33001e-07	2.4879e-06	8.12378e-07	2.07289e-06	2.8128e-06	Predicted sugar nucleotidyltransferases
	UYEDRAFT_00649	6.44913e-06	2.35982e-06	8.70011e-06	1.14995e-05	5.1313e-06	6.20889e-06	9.0319e-06	9.09254e-06	Glycerophosphoryl diester phosphodiesterase
	UYEDRAFT_00650	5.69041e-06	2.06174e-05	1.53002e-05	1.5825e-05	3.94177e-05	5.65764e-05	6.51481e-05	5.40973e-05	Sugar phosphate permease
	UYEDRAFT_00651	2.0359e-05	3.42795e-05	2.26203e-05	2.321e-05	8.16343e-06	1.19536e-05	8.43964e-06	8.70005e-06	prevent-host-death family protein
	UYEDRAFT_00652	8.0298e-06	1.78849e-05	7.8001e-06	7.06851e-06	4.58707e-06	8.18181e-06	4.58998e-06	4.7098e-06	Uncharacterized protein conserved in bacteria
	UYEDRAFT_00653	1.53009e-05	4.22283e-06	2.37603e-05	2.14165e-05	3.2265e-05	9.05222e-06	7.02563e-05	6.96004e-05	penicillin-binding protein 1C
	UYEDRAFT_00654	1.15073e-05	5.46484e-06	2.39403e-05	1.93065e-05	1.59381e-05	8.87814e-06	3.98292e-05	5.34432e-05	Large extracellular alpha-helical protein
	UYEDRAFT_00655	2.5923e-06	3.10502e-06	7.9801e-06	4.11451e-06	3.57636e-06	5.39651e-06	3.7016e-06	3.46694e-06	Uncharacterized conserved protein
	UYEDRAFT_00656	2.02326e-06	1.61461e-06	2.82003e-06	1.7935e-06	1.94367e-06	3.01741e-06	1.03645e-06	1.11204e-06	Uncharacterized conserved protein
	UYEDRAFT_00657	2.5923e-06	3.35342e-06	1.26602e-05	4.64201e-06	8.55217e-07	3.48162e-06	2.44305e-06	1.37369e-06	hypothetical protein
	UYEDRAFT_00658	1.21395e-05	1.49041e-06	1.54202e-05	1.5403e-05	7.15272e-06	2.03095e-06	1.19932e-05	1.1055e-05	Protein related to penicillin acylase
	UYEDRAFT_00659	8.40917e-06	6.21005e-07	6.90008e-06	3.05951e-06	3.42087e-06	3.77176e-06	1.25854e-06	1.897e-06	ABC-type multidrug transport system, ATPase and permease components
	UYEDRAFT_00660	0.000170459	1.32895e-05	0.000173162	0.000149494	2.38683e-05	1.63056e-05	2.5393e-05	2.15866e-05	calcium/proton exchanger (cax)
	UYEDRAFT_00661	4.42588e-07	8.44566e-06	1.20001e-07	3.16501e-07	1.24395e-06	4.64216e-06	1.18451e-06	1.04662e-06	ABC-type Fe3+-hydroxamate transport system, periplasmic component
	UYEDRAFT_00662	0	1.56493e-05	2.40003e-07	5.27501e-07	1.94367e-06	1.03288e-05	1.99886e-06	1.43911e-06	Outer membrane receptor for monomeric catechols
	UYEDRAFT_00663	1.26454e-07	9.93607e-06	1.80002e-07	0	6.21976e-07	8.70405e-06	2.96128e-07	9.81209e-07	Outer membrane receptor for monomeric catechols
	UYEDRAFT_00664	0	3.47763e-06	1.80002e-07	0	3.10988e-07	3.77176e-06	2.96128e-07	1.96242e-07	hypothetical protein
	UYEDRAFT_00665	4.42588e-07	8.69406e-07	6.60008e-07	8.44001e-07	4.66482e-07	1.21857e-06	5.18224e-07	7.84967e-07	hypothetical protein
	UYEDRAFT_00666	2.33939e-05	8.44566e-06	3.47404e-05	3.04896e-05	5.65221e-05	9.45841e-06	9.12814e-05	8.92246e-05	Dynamin family
	UYEDRAFT_00667	2.38997e-05	9.93607e-07	2.79003e-05	2.33155e-05	4.81254e-05	2.37911e-06	5.20445e-05	5.37703e-05	hypothetical protein
	UYEDRAFT_00668	1.45422e-06	3.10502e-06	2.88004e-06	4.00901e-06	2.6434e-06	7.31141e-06	9.99431e-06	7.39178e-06	hypothetical protein
	UYEDRAFT_00669	3.28779e-06	2.48402e-07	1.32002e-06	3.05951e-06	8.55217e-07	3.48162e-07	4.44192e-07	6.54139e-07	Predicted transcriptional regulator
	UYEDRAFT_00670	0	4.96804e-07	6.00007e-08	0	0	5.8027e-08	0	0	hypothetical protein
	UYEDRAFT_00671	1.13808e-06	1.24201e-06	2.40003e-06	1.688e-06	3.10988e-07	2.72727e-06	8.14351e-07	9.15795e-07	CRISPR-associated helicase Cas3, subtype CYANO
	UYEDRAFT_00672	5.05814e-07	6.21005e-07	9.00011e-07	6.33001e-07	3.10988e-07	9.28432e-07	5.92256e-07	9.81209e-07	hypothetical protein
	UYEDRAFT_00673	6.32268e-07	3.72603e-07	1.14001e-06	1.055e-06	3.10988e-07	1.39265e-06	1.18451e-06	2.02783e-06	Uncharacterized conserved protein
	UYEDRAFT_00674	6.32268e-07	0	7.20009e-07	1.266e-06	9.32964e-07	3.48162e-07	2.22096e-07	5.23312e-07	Uncharacterized conserved protein
	UYEDRAFT_00675	5.69041e-06	2.35982e-06	7.32009e-06	7.91251e-06	8.24118e-06	3.24951e-06	5.84852e-06	7.71885e-06	CRISPR type I-D/CYANO-associated protein Csc3/Cas10d
	UYEDRAFT_00676	8.34594e-06	3.47763e-06	1.32002e-05	1.3504e-05	7.38596e-06	6.49903e-06	9.17996e-06	1.03354e-05	CRISPR type I-D/CYANO-associated protein Csc2
	UYEDRAFT_00677	3.85684e-06	1.98721e-06	7.62009e-06	6.33001e-06	3.57636e-06	6.90522e-06	3.10934e-06	3.85942e-06	CRISPR type I-D/CYANO-associated protein Csc1
	UYEDRAFT_00678	1.32776e-06	1.24201e-06	2.34003e-06	3.37601e-06	1.55494e-06	5.10638e-06	2.96128e-06	2.3549e-06	2OG-Fe(II) oxygenase superfamily
	UYEDRAFT_00679	6.32268e-07	3.72603e-07	9.00011e-07	1.5825e-06	7.7747e-07	1.16054e-06	1.48064e-06	1.24286e-06	CRISPR-associated protein, Cas6 family
	UYEDRAFT_00680	0	0	4.20005e-07	1.055e-07	0	0	0	0	four helix bundle protein
	UYEDRAFT_00681	3.79361e-07	3.72603e-07	7.20009e-07	1.055e-06	2.33241e-07	5.8027e-07	9.62415e-07	1.30828e-07	CRISPR-associated exonuclease, Cas4 family
	UYEDRAFT_00682	4.42588e-07	1.24201e-07	8.4001e-07	4.22001e-07	3.88735e-07	2.90135e-07	5.18224e-07	9.81209e-07	CRISPR-associated protein, Cas1 family
	UYEDRAFT_00683	4.42588e-07	3.72603e-07	4.20005e-07	4.22001e-07	4.66482e-07	7.54351e-07	8.14351e-07	5.23312e-07	CRISPR-associated protein, Cas2 family
	UYEDRAFT_00684	1.21395e-05	8.19726e-06	1.18801e-05	9.70602e-06	1.26728e-05	8.41392e-06	9.99431e-06	1.19053e-05	Uncharacterized protein conserved in cyanobacteria
	UYEDRAFT_00685	9.6737e-06	2.48402e-06	1.18201e-05	1.0761e-05	1.8737e-05	8.82011e-06	2.28018e-05	2.1652e-05	zinc-binding alcohol dehydrogenase family protein
	UYEDRAFT_00686	4.42588e-07	0	5.40007e-07	3.16501e-07	1.63269e-06	5.22243e-07	7.40319e-07	5.88726e-07	CemA family
	UYEDRAFT_00687	2.02326e-06	2.48402e-06	2.76003e-06	1.266e-06	1.24395e-06	1.97292e-06	1.03645e-06	2.02783e-06	hypothetical protein
	UYEDRAFT_00688	2.65553e-06	6.83105e-06	4.74006e-06	2.954e-06	3.10988e-06	7.48549e-06	4.44192e-06	4.31732e-06	pyruvate:ferredoxin (flavodoxin) oxidoreductase, homodimeric
	UYEDRAFT_00689	2.7883e-05	0.000103459	3.34204e-05	2.85905e-05	2.6745e-05	9.04061e-05	5.61902e-05	4.76214e-05	Protein of unknown function (DUF433)
	UYEDRAFT_00690	0.000226731	4.11105e-05	0.000245223	0.000224715	0.000122296	5.78529e-05	0.000194926	0.000178253	Protein-arginine deiminase (PAD)/Protein-arginine deiminase (PAD) middle domain
	UYEDRAFT_00691	5.05814e-06	1.24201e-07	1.72202e-05	1.2449e-05	7.7747e-07	5.22243e-07	8.14351e-07	5.88726e-07	Short-chain dehydrogenases of various substrate specificities
	UYEDRAFT_00692	8.0298e-06	2.23562e-06	3.01204e-05	2.24715e-05	2.6434e-06	2.49516e-06	4.14579e-06	5.1677e-06	Alpha/beta hydrolase family
	UYEDRAFT_00693	5.50073e-06	3.72603e-06	5.46007e-06	6.96301e-06	2.87664e-06	7.54351e-06	4.66401e-06	7.39178e-06	hypothetical protein
	UYEDRAFT_00694	3.68612e-05	3.47763e-06	4.58406e-05	3.81911e-05	5.57446e-05	9.05222e-06	7.81777e-05	8.05246e-05	SPFH domain, Band 7 family protein
	UYEDRAFT_00695	1.01163e-05	1.11781e-06	1.27802e-05	1.12885e-05	6.76399e-06	4.35203e-06	5.92256e-06	7.32636e-06	dihydropteroate synthase
	UYEDRAFT_00696	0.000180955	5.83744e-06	0.000149282	0.000149705	4.75034e-05	4.21857e-05	3.64977e-05	3.89867e-05	triosephosphate isomerase (EC 5.3.1.1)
	UYEDRAFT_00697	1.14441e-05	1.17991e-05	1.59602e-05	1.65635e-05	3.27315e-05	3.92843e-05	4.23463e-05	4.13416e-05	small GTP-binding protein domain
	UYEDRAFT_00698	3.03489e-06	1.73881e-06	4.38005e-06	4.64201e-06	2.33241e-06	5.74468e-06	1.48064e-06	2.61656e-06	Succinylglutamate desuccinylase
	UYEDRAFT_00699	0.00106714	0.000183569	0.000892751	0.000944649	0.000468737	0.000261992	0.000498235	0.000471111	Conserved TM helix
	UYEDRAFT_00700	3.73038e-06	1.05571e-05	3.90005e-06	5.06401e-06	4.27608e-06	8.87814e-06	7.77335e-06	6.86846e-06	Polyketide cyclase / dehydrase and lipid transport
	UYEDRAFT_00701	6.66411e-05	4.64511e-05	5.52007e-05	4.97961e-05	2.0292e-05	0.000104217	3.53132e-05	2.56423e-05	Uncharacterized conserved protein
	UYEDRAFT_00702	1.39099e-06	4.34703e-06	3.66004e-06	2.532e-06	5.52004e-06	6.38297e-06	8.43964e-06	7.32636e-06	two component transcriptional regulator, LuxR family
	UYEDRAFT_00703	9.48402e-07	2.48402e-06	1.56002e-06	6.33001e-07	2.72114e-06	2.26305e-06	3.84966e-06	3.13987e-06	His Kinase A (phospho-acceptor) domain/Histidine kinase-, DNA gyrase B-, and HSP90-like ATPase
	UYEDRAFT_00704	1.8968e-07	4.96804e-07	0	0	8.55217e-07	1.16054e-07	1.48064e-07	6.54139e-08	hypothetical protein
	UYEDRAFT_00705	8.21949e-07	1.13023e-05	9.00011e-07	1.1605e-06	7.46371e-06	2.49516e-06	1.6287e-06	1.83159e-06	K+-transporting ATPase, KdpA
	UYEDRAFT_00706	7.58722e-07	7.07945e-06	1.26002e-06	2.11e-06	7.69695e-06	3.24951e-06	1.99886e-06	1.83159e-06	K+-transporting ATPase, B subunit
	UYEDRAFT_00707	0	3.72603e-07	6.00007e-08	1.055e-07	4.66482e-07	5.22243e-07	1.48064e-07	1.96242e-07	F subunit of K+-transporting ATPase (Potass_KdpF)
	UYEDRAFT_00708	3.16134e-07	6.21005e-07	4.20005e-07	7.38501e-07	1.78818e-06	2.147e-06	5.18224e-07	7.84967e-07	K+-transporting ATPase, C subunit
	UYEDRAFT_00709	8.42181e-05	0.000721732	8.99411e-05	7.27951e-05	4.47045e-05	0.000645957	4.53075e-05	3.68281e-05	Glucose/sorbosone dehydrogenases
	UYEDRAFT_00710	1.91577e-05	6.58265e-06	0.000105361	6.89971e-05	1.29837e-05	8.47195e-06	1.96925e-05	1.90355e-05	Type IV pilus biogenesis
	UYEDRAFT_00711	4.21723e-05	0.000162206	6.90008e-05	7.72261e-05	0.000125795	0.000232456	0.000197295	0.000174459	glucose-inhibited division protein A
	UYEDRAFT_00712	3.47747e-06	7.32785e-06	5.04006e-06	2.532e-06	9.01865e-06	2.37911e-05	5.84852e-06	6.60681e-06	D-alanyl-D-alanine carboxypeptidase
	UYEDRAFT_00713	9.55357e-05	0.00041421	0.000111241	0.000100858	3.35867e-05	0.000127892	2.86504e-05	2.61002e-05	Peptidase family M48
	UYEDRAFT_00714	3.49012e-05	8.5326e-05	4.75206e-05	3.74526e-05	1.60159e-05	4.90328e-05	1.45843e-05	1.09241e-05	Uncharacterized conserved protein
	UYEDRAFT_00715	0.000659139	0.000712789	0.000589627	0.000442468	0.000186126	0.000124584	7.25513e-05	6.41057e-05	CAAD domains of cyanobacterial aminoacyl-tRNA synthetase
	UYEDRAFT_00716	2.08648e-06	3.47763e-06	3.30004e-06	3.37601e-06	2.72114e-06	2.72727e-06	4.07176e-06	3.40153e-06	Response regulators consisting of a CheY-like receiver domain and a winged-helix DNA-binding domain
	UYEDRAFT_00717	5.75364e-06	1.09297e-05	4.68006e-06	6.11901e-06	4.89806e-06	1.2882e-05	8.21755e-06	5.42936e-06	Response regulator containing CheY-like receiver, AAA-type ATPase, and DNA-binding domains
	UYEDRAFT_00718	1.20763e-05	7.32785e-06	1.50602e-05	1.59305e-05	1.81928e-05	1.16634e-05	3.89408e-05	3.93138e-05	PAS domain S-box
	UYEDRAFT_00719	3.03489e-06	1.61461e-05	2.82003e-06	2.4265e-06	2.6434e-06	2.18182e-05	3.03531e-06	2.22407e-06	carbohydrate kinase, thermoresistant glucokinase family
	UYEDRAFT_00720	1.45422e-05	1.76365e-05	2.10603e-05	1.76185e-05	9.48513e-06	1.95551e-05	1.52506e-05	1.63535e-05	3-isopropylmalate dehydratase, small subunit
	UYEDRAFT_00721	9.97087e-05	0.000241198	0.000117241	0.000116367	5.36454e-05	0.000237156	7.92882e-05	8.69351e-05	3-isopropylmalate dehydratase, large subunit
	UYEDRAFT_00722	8.85808e-05	0.00165485	0.000168662	7.30061e-05	0.000291862	0.000745647	0.000414135	0.000653354	Uncharacterized protein conserved in bacteria
	UYEDRAFT_00723	2.82624e-05	3.61425e-05	2.47203e-05	1.9412e-05	4.34606e-05	1.45068e-05	2.92426e-05	4.44161e-05	Uncharacterized conserved protein
	UYEDRAFT_00724	3.03489e-06	8.56986e-06	5.76007e-06	4.32551e-06	5.59778e-06	2.41973e-05	5.77449e-06	6.41057e-06	sugar fermentation stimulation protein
	UYEDRAFT_00725	1.34041e-05	1.75123e-05	1.72202e-05	1.99395e-05	3.30425e-05	2.72147e-05	4.33827e-05	4.52665e-05	Tetratricopeptide repeat/TPR repeat
	UYEDRAFT_00726	1.44789e-05	2.60822e-06	1.32602e-05	1.3926e-05	1.13511e-05	2.95938e-06	1.34738e-05	1.17091e-05	Uncharacterized protein conserved in cyanobacteria
	UYEDRAFT_00727	3.51541e-05	2.18594e-05	3.73805e-05	4.23056e-05	4.13614e-05	2.55319e-05	4.81948e-05	4.63131e-05	N-acyl-D-glucosamine 2-epimerase
	UYEDRAFT_00728	0.000102744	0.000133889	9.99012e-05	9.86427e-05	0.000199499	0.000203559	0.000220541	0.000243274	hypothetical protein
	UYEDRAFT_00729	7.28373e-05	2.86904e-05	8.2981e-05	7.02631e-05	0.000168633	4.06769e-05	0.000179083	0.000157517	Mannosyl oligosaccharide glucosidase
	UYEDRAFT_00730	1.8968e-06	0	2.40003e-07	1.055e-07	3.57636e-06	1.74081e-07	7.40319e-08	1.96242e-07	hypothetical protein
	UYEDRAFT_00731	1.09382e-05	7.45206e-07	6.00007e-06	5.90801e-06	2.62785e-05	6.03481e-06	1.33998e-05	1.22324e-05	hypothetical protein
	UYEDRAFT_00732	2.13074e-05	4.09863e-06	2.05803e-05	2.26825e-05	2.55788e-05	1.77563e-05	4.09397e-05	3.51927e-05	Predicted membrane protein
	UYEDRAFT_00733	4.02755e-05	4.96804e-06	3.82805e-05	3.25996e-05	0.000248479	1.86847e-05	0.000329146	0.000281018	Predicted protease of the Abi (CAAX) family
	UYEDRAFT_00734	1.58067e-05	8.19726e-06	1.34402e-05	1.1816e-05	6.4841e-05	3.12766e-05	9.35764e-05	8.86359e-05	hypothetical protein
	UYEDRAFT_00735	1.1697e-05	8.69406e-06	1.36202e-05	1.266e-05	7.58033e-05	3.55706e-05	0.000111936	0.000104728	hypothetical protein
	UYEDRAFT_00736	9.5346e-05	8.0979e-05	0.000106021	0.000100331	0.000410971	0.000202456	0.000574488	0.00051049	hypothetical protein
	UYEDRAFT_00737	1.96003e-06	1.86301e-06	2.04003e-06	1.5825e-06	3.49861e-06	3.74274e-05	3.40547e-06	3.46694e-06	hypothetical protein
	UYEDRAFT_00738	5.62719e-06	6.21005e-06	6.90008e-06	6.22451e-06	6.99723e-06	7.00386e-05	1.31777e-05	1.2167e-05	hypothetical protein
	UYEDRAFT_00739	2.71875e-06	1.30411e-05	2.70003e-06	2.4265e-06	6.21976e-06	0.000132882	8.14351e-06	7.78426e-06	two component transcriptional regulator, LuxR family
	UYEDRAFT_00740	1.8968e-06	1.24201e-06	2.82003e-06	3.27051e-06	3.26537e-06	6.441e-06	1.51765e-05	1.92971e-05	hypothetical protein
	UYEDRAFT_00741	3.56599e-05	2.23562e-06	2.09403e-05	1.9834e-05	2.48013e-05	4.06189e-06	2.83542e-05	2.37453e-05	polyphosphate kinase 1
	UYEDRAFT_00742	2.02326e-06	7.45206e-07	1.80002e-06	3.37601e-06	4.43158e-06	1.39265e-05	5.5524e-06	4.97146e-06	two component transcriptional regulator, winged helix family
	UYEDRAFT_00743	1.53641e-05	4.34703e-06	1.18201e-05	1.4137e-05	2.44903e-05	1.08511e-05	1.56207e-05	1.85121e-05	hypothetical protein
	UYEDRAFT_00744	1.8968e-07	1.24201e-07	3.00004e-07	1.055e-07	1.55494e-07	1.74081e-07	4.44192e-07	3.2707e-07	hypothetical protein
	UYEDRAFT_00745	8.15626e-06	1.88785e-05	8.76011e-06	8.75651e-06	1.43054e-05	1.85106e-05	1.80638e-05	1.91009e-05	hypothetical protein
	UYEDRAFT_00746	3.66715e-06	2.48402e-07	4.08005e-06	4.43101e-06	8.00794e-06	5.8027e-07	3.84966e-06	3.13987e-06	ABC-type nitrate/sulfonate/bicarbonate transport system, ATPase component
	UYEDRAFT_00747	2.27617e-06	0	1.38002e-06	2.321e-06	4.12059e-06	4.64216e-07	8.14351e-07	1.37369e-06	ABC-type nitrate/sulfonate/bicarbonate transport system, permease component
	UYEDRAFT_00748	2.33939e-06	1.24201e-07	2.82003e-06	2.532e-06	5.52004e-06	1.27659e-06	3.55353e-06	2.02783e-06	ABC transporter, substrate-binding protein, aliphatic sulfonates family
	UYEDRAFT_00749	5.81687e-06	3.72603e-07	6.48008e-06	4.74751e-06	9.48513e-06	5.57059e-06	7.10707e-06	5.56019e-06	hydrogenase accessory protein HypB
	UYEDRAFT_00750	2.84521e-06	0	3.54004e-06	2.11e-06	4.50933e-06	3.48162e-06	2.51709e-06	2.22407e-06	hydrogenase nickel insertion protein HypA
	UYEDRAFT_00751	5.50073e-06	3.72603e-07	8.76011e-06	7.59601e-06	1.27505e-05	2.46035e-05	1.48804e-05	1.18399e-05	Arginase/agmatinase/formimionoglutamate hydrolase, arginase family
	UYEDRAFT_00752	3.16134e-07	2.48402e-07	6.00007e-07	3.16501e-07	3.88735e-07	8.70405e-07	0	4.57898e-07	ykkC-yxkD leader
	UYEDRAFT_00753	3.79361e-07	2.35982e-06	1.20001e-07	0	2.33241e-07	2.08897e-06	4.44192e-07	5.88726e-07	hypothetical protein
	UYEDRAFT_00754	5.14666e-05	0.000736015	8.64611e-05	7.33226e-05	7.0361e-05	0.000508723	6.52962e-05	7.92163e-05	Predicted metal-dependent phosphoesterases (PHP family)
	UYEDRAFT_00755	3.51541e-05	2.9063e-05	3.83405e-05	3.56591e-05	1.45387e-05	2.54158e-05	1.52506e-05	1.27557e-05	Predicted thioesterase involved in non-ribosomal peptide biosynthesis
	UYEDRAFT_00756	0.00117981	0.00120847	0.00160634	0.00149483	0.000470292	0.000448781	0.000381339	0.000184729	Predicted membrane protein
	UYEDRAFT_00757	7.27108e-06	1.10539e-05	1.08001e-05	9.60052e-06	3.8096e-06	1.56093e-05	9.40206e-06	7.06471e-06	hypothetical protein
	UYEDRAFT_00758	1.01163e-06	7.45206e-07	8.4001e-07	6.33001e-07	9.32964e-07	1.68278e-06	1.48064e-06	1.43911e-06	hypothetical protein
	UYEDRAFT_00759	2.52907e-07	2.48402e-07	2.40003e-07	3.16501e-07	2.33241e-07	2.32108e-07	5.18224e-07	1.30828e-07	two component transcriptional regulator, LuxR family
	UYEDRAFT_00760	3.79361e-07	1.24201e-06	6.00007e-07	5.27501e-07	3.10988e-07	1.91489e-06	6.66287e-07	7.84967e-07	Trypsin-like serine proteases, typically periplasmic, contain C-terminal PDZ domain
	UYEDRAFT_00761	2.46585e-06	6.58265e-06	5.34007e-06	6.33001e-06	2.17692e-06	1.03868e-05	5.92256e-06	5.95267e-06	Trypsin-like serine proteases, typically periplasmic, contain C-terminal PDZ domain
	UYEDRAFT_00762	4.4891e-06	5.21644e-06	4.62006e-06	3.05951e-06	4.97581e-06	1.13733e-05	8.51367e-06	9.48502e-06	Signal transduction histidine kinase
	UYEDRAFT_00763	3.35102e-06	3.60183e-06	6.60008e-06	6.64651e-06	4.58707e-06	8.99419e-06	8.66174e-06	7.26095e-06	Response regulators consisting of a CheY-like receiver domain and a winged-helix DNA-binding domain
	UYEDRAFT_00764	9.48402e-07	4.96804e-07	7.20009e-07	1.055e-07	6.99723e-07	1.10251e-06	4.44192e-07	9.15795e-07	Glycosyltransferases involved in cell wall biogenesis
	UYEDRAFT_00765	5.12137e-06	3.72603e-07	3.30004e-06	2.8485e-06	7.61921e-06	2.95938e-06	9.62415e-07	1.70076e-06	hypothetical protein
	UYEDRAFT_00766	1.26454e-07	2.48402e-07	3.60004e-07	2.11e-07	7.7747e-08	1.10251e-06	0	2.61656e-07	hypothetical protein
	UYEDRAFT_00767	8.34594e-06	7.70046e-06	7.8601e-06	7.49051e-06	9.79612e-06	1.0677e-05	1.10308e-05	1.31482e-05	Methylase involved in ubiquinone/menaquinone biosynthesis
	UYEDRAFT_00768	5.69041e-07	1.86301e-06	5.40007e-07	1.1605e-06	1.39945e-06	2.49516e-06	1.03645e-06	1.17745e-06	D-isomer specific 2-hydroxyacid dehydrogenase, NAD binding domain
	UYEDRAFT_00769	1.32776e-06	2.98082e-06	4.44005e-06	5.16951e-06	2.41016e-06	5.45454e-06	3.55353e-06	4.12108e-06	hypothetical protein
	UYEDRAFT_00770	4.04652e-05	0.000102838	5.74207e-05	3.95626e-05	0.000188847	0.000211857	0.000217802	0.000227379	RNA-binding proteins (RRM domain)
	UYEDRAFT_00771	2.14971e-06	1.73881e-06	4.62006e-06	3.79801e-06	1.97477e-05	7.89168e-06	1.8434e-05	2.40723e-05	ribosomal protein S21
	UYEDRAFT_00772	1.04957e-05	1.32895e-05	1.12201e-05	1.17105e-05	4.08949e-05	4.53771e-05	3.77563e-05	4.48086e-05	hypothetical protein
	UYEDRAFT_00773	3.66715e-06	0	6.60008e-07	7.38501e-07	1.67156e-05	4.06189e-07	3.84966e-06	4.77522e-06	hypothetical protein
	UYEDRAFT_00774	0.000184812	4.09863e-06	0.000162542	0.000163947	0.000143054	2.39652e-05	0.000120006	0.000140705	hypothetical protein
	UYEDRAFT_00775	9.79383e-05	2.11142e-06	8.5021e-05	8.92532e-05	6.29751e-05	1.57834e-05	6.21128e-05	7.04508e-05	hypothetical protein
	UYEDRAFT_00776	9.54725e-06	2.60822e-06	1.18201e-05	9.81152e-06	3.32757e-05	1.72921e-05	3.4795e-05	3.80055e-05	Methylase involved in ubiquinone/menaquinone biosynthesis
	UYEDRAFT_00777	5.94332e-06	1.36621e-06	4.86006e-06	4.43101e-06	8.31893e-06	3.13346e-06	9.17996e-06	1.07933e-05	4-amino-4-deoxy-L-arabinose transferase and related glycosyltransferases of PMT family
	UYEDRAFT_00778	2.14971e-06	7.45206e-07	4.50006e-06	2.4265e-06	4.43158e-06	3.07543e-06	8.14351e-06	1.12512e-05	hypothetical protein
	UYEDRAFT_00779	2.35204e-05	1.98721e-06	2.64603e-05	1.4137e-05	2.90774e-05	2.3559e-05	3.84966e-05	7.3002e-05	hypothetical protein
	UYEDRAFT_00780	2.49746e-05	3.35342e-06	3.42604e-05	1.19215e-05	2.22356e-05	7.54351e-06	3.73121e-05	5.37048e-05	hypothetical protein
	UYEDRAFT_00781	4.0149e-05	4.71964e-06	6.24608e-05	2.11e-05	2.76779e-05	8.82011e-06	3.49431e-05	6.21432e-05	hypothetical protein
	UYEDRAFT_00782	2.08648e-05	1.86301e-06	4.20005e-05	1.48755e-05	1.33725e-05	3.6557e-06	1.42141e-05	2.84551e-05	Predicted acetyltransferase
	UYEDRAFT_00783	5.62719e-05	3.35342e-06	0.000123302	4.55761e-05	3.94955e-05	5.33849e-06	5.61902e-05	7.25441e-05	hypothetical protein
	UYEDRAFT_00784	8.59885e-06	5.83744e-06	1.36202e-05	9.38952e-06	3.52194e-05	1.58994e-05	5.41173e-05	5.44244e-05	galactokinase
	UYEDRAFT_00785	1.77035e-06	1.36621e-05	2.46003e-06	1.477e-05	8.16343e-06	6.73114e-06	8.51367e-06	9.09254e-06	NADH-plastoquinone oxidoreductase subunit I protein
	UYEDRAFT_00786	2.08648e-06	1.71397e-05	3.84005e-06	2.97511e-05	1.45387e-05	9.98065e-06	6.36675e-06	7.65343e-06	Uncharacterized low-complexity proteins
	UYEDRAFT_00787	1.11911e-05	3.14228e-05	1.64402e-05	6.43551e-05	2.14582e-05	1.27659e-05	6.21868e-06	1.05316e-05	Uncharacterized conserved protein
	UYEDRAFT_00788	2.63656e-05	5.46484e-06	3.35404e-05	3.18611e-05	8.83983e-05	1.32882e-05	0.000170273	0.00020625	phosphoenolpyruvate carboxykinase (ATP)
	UYEDRAFT_00789	8.91498e-06	2.85662e-06	9.18011e-06	1.3293e-05	1.01849e-05	6.84719e-06	1.04385e-05	1.30174e-05	Metallo-beta-lactamase superfamily
	UYEDRAFT_00790	4.67878e-06	2.60822e-06	4.68006e-06	3.48151e-06	2.6434e-06	6.09284e-06	1.11048e-06	1.96242e-06	Arabinose efflux permease
	UYEDRAFT_00791	7.68206e-05	4.58301e-05	8.92211e-05	9.50557e-05	1.8426e-05	5.63442e-05	2.51709e-05	2.29603e-05	Beta-lactamase enzyme family
	UYEDRAFT_00792	2.57333e-05	1.70155e-05	2.77203e-05	2.9118e-05	1.23618e-05	3.40038e-05	1.73235e-05	2.23716e-05	Cell wall-associated hydrolases (invasion-associated proteins)
	UYEDRAFT_00793	6.23416e-05	0.000143452	0.000106081	0.000109298	3.91067e-05	0.000197582	7.44021e-05	8.36644e-05	Glycosyltransferases involved in cell wall biogenesis
	UYEDRAFT_00794	4.29942e-06	5.96164e-06	6.72008e-06	5.80251e-06	3.9651e-06	6.38297e-06	1.32517e-05	6.86846e-06	hypothetical protein
	UYEDRAFT_00795	2.90843e-06	1.46557e-05	2.76003e-06	2.8485e-06	4.04284e-06	2.19342e-05	1.01424e-05	6.73764e-06	hypothetical protein
	UYEDRAFT_00796	3.09811e-06	2.62064e-05	6.00007e-06	4.53651e-06	6.37525e-06	2.24565e-05	1.11048e-05	1.09895e-05	Uncharacterized small protein
	UYEDRAFT_00797	1.13808e-06	2.35982e-06	1.38002e-06	2.0045e-06	1.94367e-06	4.00387e-06	3.10934e-06	3.33611e-06	Response regulator containing a CheY-like receiver domain and an HTH DNA-binding domain
	UYEDRAFT_00798	5.56396e-06	1.49041e-06	7.8601e-06	1.9201e-05	8.55217e-06	2.43714e-06	7.62529e-06	7.06471e-06	Transcriptional regulator containing an amidase domain and an AraC-type DNA-binding HTH domain
	UYEDRAFT_00799	3.03489e-06	4.96804e-07	3.42004e-06	6.33001e-06	3.42087e-06	1.16054e-06	3.77563e-06	3.40153e-06	hypothetical protein
	UYEDRAFT_00800	1.83358e-06	7.94886e-06	2.28003e-06	2.0045e-06	3.73186e-06	1.9381e-05	5.70046e-06	1.02046e-05	PD-(D/E)XK nuclease superfamily
	UYEDRAFT_00801	0.000116274	4.19799e-05	0.000139322	0.000134091	0.000137457	9.0174e-05	0.000347284	0.00039425	Phosphomannomutase
	UYEDRAFT_00802	3.22457e-06	1.40347e-05	4.14005e-06	4.22001e-06	1.18175e-05	5.5764e-05	1.49545e-05	1.60264e-05	Protein of unknown function (DUF1049)
	UYEDRAFT_00803	1.13808e-06	6.21005e-07	2.46003e-06	8.44001e-07	7.7747e-07	1.33462e-06	1.92483e-06	2.3549e-06	Methylase involved in ubiquinone/menaquinone biosynthesis
	UYEDRAFT_00804	0.000794255	0.000301063	0.000747609	0.00108686	0.000121752	0.000293617	0.000132221	0.000135014	hypothetical protein
	UYEDRAFT_00805	5.39325e-05	4.34703e-06	6.29408e-05	6.97356e-05	2.73669e-05	1.65957e-05	3.17597e-05	3.56506e-05	hypothetical protein
	UYEDRAFT_00806	4.81788e-05	4.22283e-06	4.51806e-05	4.88466e-05	2.76002e-05	9.8646e-06	2.74659e-05	2.89784e-05	Cell division protein FtsI/penicillin-binding protein 2
	UYEDRAFT_00807	1.01163e-06	1.36621e-06	1.20001e-06	2.11e-06	1.08846e-06	1.33462e-06	2.14693e-06	9.15795e-07	hypothetical protein
	UYEDRAFT_00808	1.6439e-06	6.21005e-07	2.40003e-06	2.6375e-06	7.7747e-07	1.10251e-06	9.62415e-07	9.81209e-07	hypothetical protein
	UYEDRAFT_00809	0.00035995	0.000202944	0.000429185	0.000214587	0.000188925	0.000213075	9.0393e-05	4.00333e-05	Iron-containing redox enzyme
	UYEDRAFT_00810	8.94659e-05	3.10502e-06	3.46204e-05	1.19215e-05	6.96613e-05	1.13153e-05	2.66515e-06	2.68197e-06	Methyltransferase domain
	UYEDRAFT_00811	6.32268e-08	0	6.00007e-08	3.16501e-07	0	5.8027e-08	0	0	hypothetical protein
isiA2	UYEDRAFT_00812	1.77035e-06	6.21005e-07	1.38002e-06	1.477e-06	2.33241e-07	7.54351e-07	1.48064e-07	6.54139e-07	Photosystem II protein
	UYEDRAFT_00813	2.5923e-06	1.86301e-06	1.14001e-06	1.055e-06	4.27608e-06	2.72727e-06	8.88383e-07	7.84967e-07	Antisense RNA which regulates isiA expression
isiA1	UYEDRAFT_00814	7.39754e-06	1.11781e-06	5.40007e-06	5.48601e-06	1.39945e-06	2.90135e-06	2.73918e-06	1.96242e-06	chlorophyll a/b binding light-harvesting protein
	UYEDRAFT_00815	1.26454e-07	1.24201e-06	3.00004e-07	0	1.55494e-07	9.8646e-07	2.22096e-07	3.92484e-07	Antisense RNA which regulates isiA expression
	UYEDRAFT_00816	9.48402e-07	1.86301e-06	1.56002e-06	2.0045e-06	1.3217e-06	3.53965e-06	2.07289e-06	1.11204e-06	Sortase and related acyltransferases
	UYEDRAFT_00817	2.78198e-06	2.11142e-06	1.98002e-06	2.6375e-06	1.94367e-06	5.57059e-06	1.25854e-06	1.43911e-06	hypothetical protein
	UYEDRAFT_00818	8.85175e-07	4.96804e-07	2.10003e-06	1.266e-06	1.63269e-06	1.10251e-06	4.44192e-07	2.09325e-06	Uncharacterized protein conserved in bacteria
	UYEDRAFT_00819	2.33939e-05	1.81333e-05	2.44203e-05	2.39485e-05	6.453e-06	1.49129e-05	5.62643e-06	5.1677e-06	Predicted membrane protein
	UYEDRAFT_00820	4.2362e-06	2.98082e-06	4.68006e-06	4.64201e-06	7.69695e-06	4.9323e-06	1.04385e-05	1.00083e-05	conserved hypothetical protein, ribA/ribD-fused
	UYEDRAFT_00821	1.13808e-05	8.07306e-06	3.63604e-05	1.82515e-05	1.30615e-05	1.29981e-05	1.25114e-05	1.66806e-05	Bacteriophytochrome (light-regulated signal transduction histidine kinase)
	UYEDRAFT_00822	8.37123e-05	8.44566e-06	7.65009e-05	7.84921e-05	0.000111489	3.98065e-05	9.67597e-05	0.000105251	Beta-propeller domains of methanol dehydrogenase type
	UYEDRAFT_00823	1.71345e-05	1.75123e-05	2.36403e-05	1.9201e-05	4.29941e-05	4.7234e-05	4.48634e-05	4.13416e-05	Dihydropteroate synthase and related enzymes
	UYEDRAFT_00824	1.06853e-05	4.34703e-06	1.53602e-05	1.2871e-05	1.85815e-05	1.80464e-05	1.8508e-05	2.2437e-05	Uncharacterized protein conserved in bacteria
	UYEDRAFT_00825	4.67878e-06	3.60183e-06	4.08005e-06	3.69251e-06	8.9409e-06	1.09091e-05	7.99545e-06	9.81209e-06	Uncharacterized protein conserved in bacteria
	UYEDRAFT_00826	4.04652e-06	3.97443e-06	5.40007e-06	4.32551e-06	9.0964e-06	1.96712e-05	1.41401e-05	1.42602e-05	Pyrimidine reductase, riboflavin biosynthesis
	UYEDRAFT_00827	2.23823e-05	4.59543e-05	2.64003e-05	2.60585e-05	3.45197e-05	5.95357e-05	3.90889e-05	4.00333e-05	Signal transduction histidine kinase
	UYEDRAFT_00828	2.84521e-06	3.72603e-06	1.50002e-05	6.33001e-06	2.72114e-06	2.49516e-06	1.48064e-06	2.02783e-06	Predicted dehydrogenases and related proteins
	UYEDRAFT_00829	9.54725e-06	1.92511e-05	7.62009e-06	9.17852e-06	1.64824e-05	2.21083e-05	1.70273e-05	1.94934e-05	ribonuclease III, bacterial
	UYEDRAFT_00830	0.0036485	0.000826681	0.00254721	0.00200176	0.00113169	0.000758471	0.0119694	0.0103353	Bacterial RNase P class A
	UYEDRAFT_00831	8.28271e-06	8.19726e-06	8.0401e-06	8.22901e-06	8.62992e-06	1.15474e-05	7.03303e-06	7.58802e-06	hypothetical protein
	UYEDRAFT_00832	6.8285e-06	1.49041e-06	7.44009e-06	7.06851e-06	6.37525e-06	2.55319e-06	7.62529e-06	7.19553e-06	magnesium Mg(2+) and cobalt Co(2+) transport protein (corA)
	UYEDRAFT_00833	0.00121174	3.44037e-05	0.00110539	0.00133795	0.000470603	8.04255e-05	0.000229573	0.000289915	chaperonin GroL
	UYEDRAFT_00834	6.17094e-05	8.88037e-05	7.60809e-05	7.70151e-05	7.53368e-05	0.000137814	9.23178e-05	9.60277e-05	UDP-N-acetylmuramyl pentapeptide phosphotransferase/UDP-N-acetylglucosamine-1-phosphate transferase
	UYEDRAFT_00835	0.000114251	4.09863e-06	9.13211e-05	0.000103285	1.57826e-05	3.47582e-05	1.53986e-05	1.71385e-05	3-oxoacyl-[acyl-carrier-protein] reductase (EC 1.1.1.100)
	UYEDRAFT_00836	0.000101985	9.93607e-06	0.000110161	0.000101069	0.00019841	8.5822e-05	0.000300718	0.000291812	thioredoxin
	UYEDRAFT_00837	3.73038e-06	0.000263182	1.06201e-05	1.0339e-05	7.38596e-06	0.000192766	1.26595e-05	1.36715e-05	S-layer homology domain
	UYEDRAFT_00838	6.32268e-08	1.24201e-07	6.00007e-08	0	2.33241e-07	5.8027e-07	1.48064e-07	1.96242e-07	hypothetical protein
	UYEDRAFT_00839	0.000581687	7.17881e-05	0.000404105	0.000398263	0.000272581	7.0851e-05	0.000219135	0.000202914	1-deoxy-D-xylulose-5-phosphate synthase (EC 2.2.1.7)
	UYEDRAFT_00840	5.29841e-05	3.04292e-05	5.26806e-05	5.88691e-05	8.78541e-05	5.86073e-05	0.000106976	9.89059e-05	S-methyl-5-thioribose-1-phosphate isomerase
	UYEDRAFT_00841	5.05814e-07	1.24201e-07	1.80002e-07	6.33001e-07	1.01071e-06	3.48162e-07	5.92256e-07	1.17745e-06	hypothetical protein
	UYEDRAFT_00842	2.52907e-07	0	6.00007e-08	0	7.7747e-08	0	0	1.96242e-07	hypothetical protein
	UYEDRAFT_00843	6.32268e-08	0	2.40003e-07	0	7.7747e-08	5.8027e-08	0	1.30828e-07	hypothetical protein
	UYEDRAFT_00844	1.51744e-06	4.34703e-06	2.82003e-06	2.0045e-06	3.34312e-06	6.03481e-06	1.6287e-06	2.55114e-06	Uncharacterized protein conserved in bacteria
	UYEDRAFT_00845	1.01163e-06	7.45206e-07	1.32002e-06	6.33001e-07	1.63269e-06	2.61122e-06	1.55467e-06	2.68197e-06	Nucleoside-diphosphate-sugar epimerases
	UYEDRAFT_00846	4.42588e-07	1.24201e-07	7.8001e-07	1.055e-07	1.01071e-06	4.06189e-07	7.40319e-07	1.76618e-06	Uncharacterized protein containing a NRPS condensation (elongation) domain
	UYEDRAFT_00847	6.32268e-07	1.24201e-07	4.20005e-07	1.055e-07	1.1662e-06	2.90135e-07	3.7016e-07	1.17745e-06	Uncharacterized protein containing a NRPS condensation (elongation) domain
	UYEDRAFT_00848	6.32268e-07	2.48402e-07	5.40007e-07	5.27501e-07	1.1662e-06	1.16054e-06	1.8508e-06	1.30828e-06	Uncharacterized protein containing a NRPS condensation (elongation) domain
	UYEDRAFT_00849	1.13808e-06	1.49041e-06	1.20001e-06	3.16501e-07	1.47719e-06	1.5087e-06	9.62415e-07	2.28949e-06	hypothetical protein
	UYEDRAFT_00850	3.79361e-07	4.96804e-07	5.40007e-07	4.22001e-07	7.7747e-08	1.27659e-06	5.92256e-07	7.84967e-07	Aryl carrier domain
	UYEDRAFT_00851	3.79361e-07	9.93607e-07	4.20005e-07	2.11e-07	7.7747e-07	1.33462e-06	1.55467e-06	1.56993e-06	3-oxoacyl-[acyl-carrier-protein] synthase III
	UYEDRAFT_00852	6.32268e-07	1.49041e-06	3.00004e-07	5.27501e-07	4.66482e-07	7.54351e-07	2.22096e-07	1.17745e-06	hypothetical protein
	UYEDRAFT_00853	1.20131e-06	5.83744e-06	2.04003e-06	1.688e-06	2.25466e-06	2.90135e-06	1.03645e-06	4.05566e-06	PfaD family protein
	UYEDRAFT_00854	3.85684e-06	8.07306e-06	4.62006e-06	3.48151e-06	5.1313e-06	1.00387e-05	5.84852e-06	1.00083e-05	PfaB family protein
	UYEDRAFT_00855	3.41425e-06	2.26046e-05	3.60004e-06	3.69251e-06	9.01865e-06	2.63443e-05	9.25399e-06	2.21753e-05	polyketide-type polyunsaturated fatty acid synthase PfaA
	UYEDRAFT_00856	3.16134e-07	1.51525e-05	1.26002e-06	5.27501e-07	4.19834e-06	1.89168e-05	3.92369e-06	3.59777e-06	hypothetical protein
	UYEDRAFT_00857	4.42588e-06	1.87543e-05	5.46007e-06	3.48151e-06	1.48497e-05	3.04062e-05	9.69818e-06	1.28211e-05	hypothetical protein
	UYEDRAFT_00858	4.74201e-06	2.75726e-05	5.22006e-06	4.43101e-06	2.29354e-05	8.27465e-05	1.54727e-05	2.054e-05	ABC exporter membrane fusion protein, DevB family
	UYEDRAFT_00859	1.26454e-06	7.45206e-07	7.8001e-07	7.38501e-07	3.65411e-06	6.15087e-06	1.03645e-06	2.22407e-06	DevC protein
	UYEDRAFT_00860	1.07486e-06	3.60183e-06	1.14001e-06	6.33001e-07	2.87664e-06	8.41392e-06	1.92483e-06	3.79401e-06	ABC exporter ATP-binding subunit, DevA family
	UYEDRAFT_00861	9.73693e-06	1.86301e-05	1.21201e-05	1.0972e-05	1.65601e-05	4.77562e-05	1.88041e-05	1.85776e-05	Predicted permeases
	UYEDRAFT_00862	2.10545e-05	8.07306e-06	2.62803e-05	2.9329e-05	5.17018e-05	5.52998e-05	9.20217e-05	9.43923e-05	Predicted amidohydrolase
	UYEDRAFT_00863	1.65022e-05	7.32785e-06	1.90802e-05	1.6458e-05	3.73963e-05	1.41006e-05	6.92199e-05	6.60681e-05	NAD-dependent aldehyde dehydrogenases
	UYEDRAFT_00864	2.78198e-06	2.60822e-06	3.60004e-06	3.90351e-06	5.05355e-06	6.49903e-06	8.21755e-06	1.2167e-05	hypothetical protein
	UYEDRAFT_00865	1.38467e-05	2.11142e-06	1.24802e-05	1.477e-05	1.11178e-05	1.0677e-05	1.48804e-05	2.04092e-05	hypothetical protein
	UYEDRAFT_00866	1.90313e-05	4.22283e-06	1.87202e-05	1.65635e-05	2.69005e-05	9.34235e-06	3.78303e-05	4.05566e-05	histidyl-tRNA synthetase (EC 6.1.1.21)
	UYEDRAFT_00867	4.67878e-06	2.06174e-05	9.00011e-06	7.80701e-06	1.18953e-05	6.23791e-05	2.13952e-05	1.95588e-05	hypothetical protein
	UYEDRAFT_00868	3.28779e-06	6.58265e-06	3.54004e-06	4.11451e-06	4.58707e-06	1.65377e-05	7.69932e-06	7.78426e-06	hypothetical protein
	UYEDRAFT_00869	1.83358e-06	2.23562e-06	2.04003e-06	2.8485e-06	2.33241e-06	4.00387e-06	3.33144e-06	4.31732e-06	hypothetical protein
	UYEDRAFT_00870	6.25945e-06	4.71964e-06	8.1601e-06	9.60052e-06	1.3528e-05	1.21276e-05	1.43622e-05	1.94934e-05	Putative translation initiation inhibitor, yjgF family
	UYEDRAFT_00871	1.0875e-05	2.35982e-06	1.20601e-05	1.06555e-05	1.69488e-05	4.58414e-06	2.25797e-05	2.4334e-05	Predicted hydrolases or acyltransferases (alpha/beta hydrolase superfamily)
	UYEDRAFT_00872	1.8399e-05	2.98082e-06	1.53602e-05	1.8357e-05	2.09917e-05	7.77562e-06	3.99032e-05	4.04258e-05	Uncharacterized conserved protein
	UYEDRAFT_00873	7.71367e-06	3.22922e-06	8.88011e-06	1.00225e-05	1.36835e-05	1.05609e-05	2.11731e-05	2.77355e-05	Predicted hydrolases or acyltransferases (alpha/beta hydrolase superfamily)
	UYEDRAFT_00874	1.8968e-07	1.24201e-07	0	1.055e-07	2.33241e-07	0	0	1.96242e-07	hypothetical protein
	UYEDRAFT_00875	1.27086e-05	1.46557e-05	8.70011e-06	7.59601e-06	2.74447e-05	2.22244e-05	1.89522e-05	2.08016e-05	Aspartyl/asparaginyl beta-hydroxylase and related dioxygenases
	UYEDRAFT_00876	6.51236e-06	1.86301e-05	6.54008e-06	5.80251e-06	1.17398e-05	2.40812e-05	9.84625e-06	1.26249e-05	Antibiotic biosynthesis monooxygenase
	UYEDRAFT_00877	9.86338e-06	1.39105e-05	1.50002e-05	1.14995e-05	2.37128e-05	2.86073e-05	2.87244e-05	2.5446e-05	Putative NADP-dependent oxidoreductases
	UYEDRAFT_00878	1.0875e-05	2.13626e-05	1.49402e-05	2.1311e-05	3.9651e-05	3.48742e-05	7.50684e-05	6.90771e-05	Dehydrogenases with different specificities (related to short-chain alcohol dehydrogenases)
	UYEDRAFT_00879	8.15626e-06	2.73242e-06	1.24202e-05	1.10775e-05	8.27228e-05	2.39071e-05	0.00013881	0.000127034	CHAT domain/NB-ARC domain/Tetratricopeptide repeat
	UYEDRAFT_00880	3.28779e-06	1.27927e-05	3.42004e-06	3.69251e-06	6.68624e-06	4.68858e-05	5.25627e-06	7.06471e-06	Predicted nucleic acid-binding protein, contains PIN domain
	UYEDRAFT_00881	3.85684e-06	9.56347e-06	4.08005e-06	5.38051e-06	8.39668e-06	3.6557e-05	8.95786e-06	9.22337e-06	hypothetical protein
	UYEDRAFT_00882	5.88009e-06	6.45845e-06	6.60008e-06	9.49502e-06	4.27608e-06	2.62862e-05	4.07176e-06	3.72859e-06	hypothetical protein
	UYEDRAFT_00883	3.66715e-06	1.49041e-06	3.90005e-06	4.64201e-06	4.50933e-06	4.23597e-06	7.32916e-06	7.32636e-06	Lactoylglutathione lyase and related lyases
	UYEDRAFT_00884	9.16789e-06	1.36621e-06	8.76011e-06	5.06401e-06	1.17398e-05	6.96324e-06	1.52506e-05	1.58956e-05	Site-specific recombinases, DNA invertase Pin homologs
	UYEDRAFT_00885	4.4891e-06	6.45845e-06	3.66004e-06	3.05951e-06	1.47719e-05	1.03288e-05	2.02848e-05	1.98204e-05	Glycosyltransferase
	UYEDRAFT_00886	1.58067e-06	4.09863e-06	1.14001e-06	7.38501e-07	7.46371e-06	5.91876e-06	7.47723e-06	7.45719e-06	Glycosyltransferase
	UYEDRAFT_00887	1.70712e-06	7.32785e-06	1.86002e-06	1.688e-06	7.30822e-06	7.71759e-06	8.36561e-06	1.00737e-05	Glycosyltransferase
	UYEDRAFT_00888	3.41425e-06	4.09863e-06	3.24004e-06	2.0045e-06	1.17398e-05	4.87427e-06	3.25e-05	2.22407e-05	ABC-type multidrug transport system, ATPase and permease components
	UYEDRAFT_00889	1.96003e-06	3.47763e-06	1.44002e-06	8.44001e-07	6.453e-06	3.59768e-06	9.17996e-06	8.50381e-06	Glycosyltransferase
	UYEDRAFT_00890	3.22457e-06	4.09863e-06	2.58003e-06	1.3715e-06	8.16343e-06	6.78916e-06	1.71014e-05	1.61572e-05	Glycosyltransferases involved in cell wall biogenesis
	UYEDRAFT_00891	1.89048e-05	3.46521e-05	2.21403e-05	2.01505e-05	5.55891e-05	4.03868e-05	0.000154727	0.000128604	Glycosyltransferase
	UYEDRAFT_00892	5.1846e-06	1.36621e-06	3.96005e-06	4.11451e-06	8.70766e-06	1.74081e-06	1.94704e-05	1.63535e-05	Glycosyltransferases involved in cell wall biogenesis
	UYEDRAFT_00893	3.22457e-06	9.93607e-07	1.98002e-06	1.477e-06	5.52004e-06	6.38297e-07	4.07176e-06	5.69101e-06	hypothetical protein
	UYEDRAFT_00894	2.52907e-07	0	0	0	2.6434e-06	0	3.7016e-06	3.00904e-06	Serine acetyltransferase
	UYEDRAFT_00895	1.8968e-06	7.57626e-06	2.10003e-06	4.22001e-06	2.59675e-05	4.06189e-06	8.40263e-05	6.04425e-05	Lipid A core - O-antigen ligase and related enzymes
	UYEDRAFT_00896	8.91498e-06	2.23562e-05	6.72008e-06	6.01351e-06	4.78144e-05	1.03868e-05	0.000122671	9.09254e-05	capsular exopolysaccharide family
	UYEDRAFT_00897	1.2266e-05	8.61954e-05	1.53002e-05	1.3926e-05	3.42087e-05	9.28432e-05	7.418e-05	5.42282e-05	Glycosyltransferase
	UYEDRAFT_00898	2.82624e-05	0.000142458	3.25804e-05	2.7852e-05	4.19834e-05	0.000189516	5.75969e-05	5.39011e-05	Glycosyltransferase
	UYEDRAFT_00899	6.95495e-06	4.96804e-07	7.02009e-06	8.12351e-06	1.43054e-05	1.27659e-06	1.55467e-05	2.3222e-05	hypothetical protein
	UYEDRAFT_00900	5.27944e-05	3.0305e-05	6.04807e-05	6.80476e-05	6.39858e-05	7.38684e-05	9.66117e-05	9.45232e-05	4-amino-4-deoxy-L-arabinose transferase and related glycosyltransferases of PMT family
	UYEDRAFT_00901	9.10466e-06	5.32822e-05	1.30802e-05	1.19215e-05	1.95145e-05	9.71372e-05	1.8434e-05	2.28949e-05	hypothetical protein
	UYEDRAFT_00902	1.23925e-05	1.30411e-05	1.43402e-05	1.31875e-05	5.0691e-05	4.82785e-05	6.89237e-05	6.91425e-05	Chloride channel protein EriC
	UYEDRAFT_00903	0.000400479	4.39671e-05	0.000406205	0.000515896	0.000285798	0.000108278	0.000274584	0.000279252	AbrB-like transcriptional regulator
	UYEDRAFT_00904	5.12137e-06	2.02448e-05	6.84008e-06	6.11901e-06	5.98652e-06	2.12959e-05	8.8098e-06	7.39178e-06	transcriptional regulator, BadM/Rrf2 family
	UYEDRAFT_00905	5.56396e-06	3.22922e-06	5.40007e-06	5.48601e-06	5.75328e-06	1.14894e-05	5.1082e-06	4.90605e-06	cobalamin biosynthesis protein CobD
	UYEDRAFT_00906	1.11279e-05	6.70685e-06	1.07401e-05	1.14995e-05	9.64063e-06	1.64797e-05	1.47324e-05	1.19708e-05	Pyrimidine operon attenuation protein/uracil phosphoribosyltransferase
	UYEDRAFT_00907	1.92842e-05	8.69406e-07	2.10003e-05	2.31045e-05	2.17692e-06	3.36557e-06	1.92483e-06	3.40153e-06	hypothetical protein
	UYEDRAFT_00908	4.92537e-05	8.44566e-06	4.54806e-05	4.96906e-05	2.16914e-05	1.17795e-05	1.87301e-05	3.19874e-05	Domain of unknown function (DUF3854)
	UYEDRAFT_00909	1.39099e-06	0	9.00011e-07	7.38501e-07	1.78818e-06	1.27659e-06	2.96128e-07	1.04662e-06	hypothetical protein
	UYEDRAFT_00910	1.32776e-06	4.96804e-07	7.8001e-07	1.3715e-06	2.56565e-06	1.45068e-06	2.29499e-06	2.61656e-06	Uncharacterized protein conserved in bacteria
	UYEDRAFT_00911	2.52907e-07	3.72603e-06	1.20001e-06	9.49502e-07	1.94367e-06	4.81624e-06	2.51709e-06	3.07446e-06	Protein of unknown function (DUF1822)
	UYEDRAFT_00912	1.8968e-07	1.73881e-06	7.20009e-07	2.11e-07	1.1662e-06	2.08897e-06	2.96128e-07	3.2707e-07	hypothetical protein
	UYEDRAFT_00913	2.52907e-07	8.69406e-06	1.86002e-06	9.49502e-07	1.1662e-06	6.49903e-06	1.77677e-06	1.70076e-06	hypothetical protein
	UYEDRAFT_00914	0.000175201	6.47087e-05	0.000143882	0.000130926	0.000353827	6.27852e-05	0.000257261	0.000348983	Secreted and surface protein containing fasciclin-like repeats
	UYEDRAFT_00915	7.32799e-05	5.34064e-06	6.41408e-05	6.29836e-05	2.57343e-05	6.26692e-06	2.66515e-05	2.98288e-05	Uncharacterized protein conserved in bacteria
	UYEDRAFT_00916	3.5407e-05	5.09224e-06	3.77405e-05	4.68421e-05	1.15066e-05	6.38297e-06	1.67312e-05	1.82505e-05	filamentous hemagglutinin family N-terminal domain
	UYEDRAFT_00917	5.38692e-05	3.22922e-06	5.14206e-05	6.05571e-05	2.13804e-05	4.64216e-06	2.92426e-05	2.87167e-05	filamentous hemagglutinin family N-terminal domain
	UYEDRAFT_00918	9.83809e-05	2.55854e-05	8.71811e-05	8.06021e-05	2.73669e-05	2.46615e-05	3.59055e-05	4.35003e-05	filamentous hemagglutinin family N-terminal domain
	UYEDRAFT_00919	2.41526e-05	2.85662e-06	2.67603e-05	1.67745e-05	1.95922e-05	1.39265e-06	3.2352e-05	3.89867e-05	Hemolysin activation/secretion protein
	UYEDRAFT_00920	6.05713e-05	5.71324e-06	5.61007e-05	6.03461e-05	0.00010628	8.41392e-06	0.000124596	0.000136453	Serine/threonine protein kinase
	UYEDRAFT_00921	1.32776e-06	4.96804e-07	8.4001e-07	7.38501e-07	1.94367e-06	1.56673e-06	3.03531e-06	2.3549e-06	FOG: WD40 repeat
	UYEDRAFT_00922	1.26454e-06	1.24201e-06	1.44002e-06	1.266e-06	1.78818e-06	3.48162e-06	3.40547e-06	3.13987e-06	hypothetical protein
	UYEDRAFT_00923	7.14463e-06	7.70046e-06	9.48012e-06	1.04445e-05	1.62491e-05	1.58994e-05	2.66515e-05	2.42686e-05	PAS domain S-box
	UYEDRAFT_00924	5.69041e-07	5.71324e-06	1.32002e-06	8.44001e-07	1.39945e-06	3.59768e-06	3.62757e-06	3.13987e-06	hypothetical protein
	UYEDRAFT_00925	3.16134e-07	4.96804e-07	1.80002e-07	0	3.10988e-07	2.90135e-07	2.22096e-07	4.57898e-07	hypothetical protein
	UYEDRAFT_00926	0.000361784	0.000245545	0.000518646	0.000359123	0.000226011	7.06769e-05	0.000459146	0.000357029	Serine-pyruvate aminotransferase/archaeal aspartate aminotransferase
	UYEDRAFT_00927	1.11911e-05	2.5337e-05	1.66802e-05	1.12885e-05	3.31202e-05	6.80077e-05	4.06435e-05	4.25845e-05	Protein of unknown function (DUF3891)
	UYEDRAFT_00929	7.14463e-06	2.98082e-06	7.56009e-06	5.90801e-06	7.85245e-06	9.40038e-06	9.84625e-06	1.02046e-05	ferredoxin [2Fe-2S]
	UYEDRAFT_00930	2.90843e-06	4.22283e-06	3.48004e-06	2.8485e-06	5.05355e-06	7.36943e-06	7.55126e-06	6.14891e-06	Micrococcal nuclease (thermonuclease) homologs
	UYEDRAFT_00931	1.10015e-05	2.98082e-06	1.05001e-05	9.91702e-06	2.6434e-06	5.33849e-06	2.44305e-06	4.18649e-06	Archaeal fructose-1,6-bisphosphatase and related enzymes of inositol monophosphatase family
	UYEDRAFT_00932	1.8968e-07	1.24201e-07	5.40007e-07	2.11e-07	2.33241e-07	8.70405e-07	2.96128e-07	1.96242e-07	AraC-type DNA-binding domain-containing proteins
	UYEDRAFT_00933	1.0306e-05	1.35379e-05	1.06201e-05	1.0761e-05	2.16137e-05	3.02321e-05	2.33941e-05	2.1652e-05	conserved hypothetical protein (putative transposase or invertase)
	UYEDRAFT_00934	7.58722e-07	1.61461e-06	4.20005e-07	7.38501e-07	1.1662e-06	3.07543e-06	1.03645e-06	5.88726e-07	hypothetical protein
	UYEDRAFT_00935	2.71875e-05	8.32146e-06	5.23806e-05	4.54706e-05	1.3528e-05	1.96712e-05	1.96925e-05	2.64272e-05	DnaJ-class molecular chaperone with C-terminal Zn finger domain
	UYEDRAFT_00936	8.5862e-05	1.39105e-05	0.000115441	0.000111408	6.5152e-05	3.98646e-05	7.94363e-05	8.21599e-05	ATP phosphoribosyltransferase, regulatory subunit
	UYEDRAFT_00937	0.000395357	0.000193132	0.000366424	0.000354164	0.000105503	8.91875e-05	0.000106902	7.57493e-05	haloacid dehalogenase superfamily, subfamily IA, variant 3 with third motif having DD or ED/haloacid dehalogenase superfamily, subfamily IA, variant 1 with third motif having Dx(3-4)D or Dx(3-4)E
	UYEDRAFT_00938	0.00321704	0.00112588	0.00311764	0.00311036	0.00149251	0.000309226	0.00180068	0.00156444	hypothetical protein
	UYEDRAFT_00939	0.00027314	0.00019276	0.000227583	0.000206569	0.00032024	8.40231e-05	0.000204476	0.000160591	CAAD domains of cyanobacterial aminoacyl-tRNA synthetase
	UYEDRAFT_00940	1.00531e-05	1.86301e-06	8.2201e-06	7.27951e-06	5.2868e-06	3.88781e-06	1.92483e-06	1.56993e-06	hypothetical protein
	UYEDRAFT_00941	4.14136e-05	3.08018e-05	6.11408e-05	7.35336e-05	2.0292e-05	6.69632e-05	3.30923e-05	3.10716e-05	ATP:corrinoid adenosyltransferase
	UYEDRAFT_00942	3.16134e-07	0	0	2.11e-07	3.10988e-07	0	0	0	hypothetical protein
	UYEDRAFT_00943	8.85175e-06	1.19233e-05	6.96009e-06	6.22451e-06	8.62992e-06	2.02514e-05	8.43964e-06	8.76547e-06	hypothetical protein
	UYEDRAFT_00944	6.95495e-07	2.11142e-06	9.00011e-07	6.33001e-07	1.55494e-06	8.18181e-06	1.11048e-06	1.56993e-06	hypothetical protein
	UYEDRAFT_00945	4.4891e-06	5.46484e-06	1.19401e-05	1.31875e-05	2.95439e-06	1.9265e-05	1.6287e-06	2.68197e-06	ABC-type transport system involved in multi-copper enzyme maturation, permease component
	UYEDRAFT_00946	6.96759e-05	8.94247e-06	5.40007e-05	4.46266e-05	9.25189e-05	2.68665e-05	5.97438e-05	7.45719e-05	Uncharacterized low-complexity proteins
	UYEDRAFT_00947	5.13402e-05	4.13589e-05	5.16606e-05	4.17781e-05	7.23825e-05	7.04448e-05	7.28474e-05	7.02546e-05	Predicted membrane protein
	UYEDRAFT_00948	1.05589e-05	1.44073e-05	1.14601e-05	1.25545e-05	1.42277e-05	4.45648e-05	1.47324e-05	1.66806e-05	carbohydrate ABC transporter membrane protein 1, CUT1 family (TC 3.A.1.1.-)
	UYEDRAFT_00949	8.99085e-05	1.80091e-05	9.72012e-05	0.000102546	2.97771e-05	0.000103752	3.84226e-05	4.15379e-05	Predicted Na+-dependent transporter
	UYEDRAFT_00950	1.06221e-05	4.09863e-06	1.29602e-05	1.2027e-05	7.30822e-06	2.1528e-05	7.77335e-06	9.09254e-06	phosphoribosylglycinamide formyltransferase, formyltetrahydrofolate-dependent
	UYEDRAFT_00951	2.71875e-06	5.09224e-06	4.20005e-06	5.80251e-06	4.66482e-06	1.2824e-05	4.88611e-06	4.77522e-06	Predicted transcription regulator containing HTH domain
	UYEDRAFT_00952	1.95371e-05	4.74448e-05	2.88004e-05	3.17556e-05	4.89806e-05	8.8085e-05	5.50057e-05	5.83492e-05	CAAX protease self-immunity
	UYEDRAFT_00953	3.5407e-05	5.96164e-06	3.66004e-05	4.05121e-05	3.45974e-05	3.2147e-05	3.709e-05	3.7613e-05	Protein of unknown function (DUF3326)
	UYEDRAFT_00954	4.61556e-05	1.73881e-06	2.26803e-05	2.1733e-05	2.09917e-05	1.68859e-05	5.5524e-06	1.05316e-05	hypothetical protein
	UYEDRAFT_00955	2.59862e-05	4.96804e-06	2.50203e-05	2.743e-05	1.40722e-05	1.82205e-05	1.89522e-05	1.56993e-05	ferredoxin [2Fe-2S]
	UYEDRAFT_00956	0.000140869	9.96091e-05	0.000154442	0.00018241	0.00016047	0.000100503	0.000198184	0.000179888	aconitase (EC 4.2.1.3)
	UYEDRAFT_00957	8.21949e-07	1.24201e-07	4.80006e-07	5.27501e-07	3.18763e-06	2.32108e-07	9.62415e-07	1.17745e-06	XisH protein
	UYEDRAFT_00958	2.52907e-06	2.48402e-07	1.80002e-06	1.3715e-06	7.7747e-06	2.37911e-06	4.21982e-06	4.31732e-06	XisI protein
	UYEDRAFT_00959	1.39099e-06	1.24201e-07	6.60008e-07	4.22001e-07	5.67553e-06	8.12378e-07	1.25854e-06	1.37369e-06	hypothetical protein
	UYEDRAFT_00960	2.52907e-07	1.24201e-07	0	1.055e-07	1.39945e-06	1.16054e-07	7.40319e-08	2.61656e-07	hypothetical protein
	UYEDRAFT_00961	5.31105e-06	3.85023e-06	1.52402e-05	1.2449e-05	2.56565e-06	4.70019e-06	2.14693e-06	2.28949e-06	hypothetical protein
	UYEDRAFT_00962	1.6439e-06	2.60822e-06	2.52003e-06	1.477e-06	3.18763e-06	5.57059e-06	3.77563e-06	4.90605e-06	Uncharacterized protein conserved in cyanobacteria
	UYEDRAFT_00963	1.38467e-05	3.44037e-05	1.08601e-05	1.1816e-05	3.73186e-05	0.000123888	5.70046e-05	7.01238e-05	Protein distantly related to bacterial ferritins
	UYEDRAFT_00964	2.21294e-06	6.21005e-06	1.74002e-06	2.2155e-06	2.6434e-06	1.83365e-05	9.99431e-06	1.04008e-05	Ferredoxin subunits of nitrite reductase and ring-hydroxylating dioxygenases
	UYEDRAFT_00965	4.2362e-06	1.78849e-05	3.84005e-06	4.85301e-06	8.47442e-06	4.16634e-05	1.1697e-05	1.55031e-05	Uncharacterized low-complexity proteins
	UYEDRAFT_00966	6.32268e-08	8.69406e-07	3.00004e-07	8.44001e-07	3.88735e-07	2.26305e-06	4.44192e-07	6.54139e-07	Protoglobin
	UYEDRAFT_00967	7.92864e-05	7.52658e-05	9.93012e-05	7.94416e-05	7.72805e-05	7.02127e-05	0.000109567	8.85705e-05	Predicted hydrolases or acyltransferases (alpha/beta hydrolase superfamily)
	UYEDRAFT_00968	7.58722e-07	1.24201e-06	4.80006e-07	7.38501e-07	6.99723e-07	1.5087e-06	1.99886e-06	1.63535e-06	Acetyltransferases, including N-acetylases of ribosomal proteins
	UYEDRAFT_00969	4.66614e-05	3.22922e-06	3.91805e-05	3.41821e-05	7.81357e-05	5.16441e-06	5.13041e-05	4.5201e-05	ABC-type nitrate/sulfonate/bicarbonate transport systems, periplasmic components
	UYEDRAFT_00970	5.0455e-05	9.93607e-07	3.61204e-05	2.954e-05	6.53852e-05	8.70405e-07	2.35422e-05	2.57077e-05	nitrate ABC transporter, permease protein
	UYEDRAFT_00971	0.000156107	7.20365e-06	0.000123002	0.000124068	0.000179051	6.90522e-06	0.000125484	0.000102242	nitrate transport ATP-binding subunits C and D
	UYEDRAFT_00972	7.52399e-05	4.47123e-06	7.00209e-05	6.98411e-05	7.29267e-05	5.16441e-06	5.18224e-05	4.16687e-05	nitrate transport ATP-binding subunits C and D
	UYEDRAFT_00973	2.08648e-06	2.35982e-06	2.04003e-06	2.0045e-06	2.5812e-05	4.63056e-05	2.66515e-05	2.3222e-05	hypothetical protein
	UYEDRAFT_00974	3.16134e-07	0	6.00007e-08	0	3.88735e-07	0	0	6.54139e-08	hypothetical protein
	UYEDRAFT_00975	2.5923e-06	1.61461e-06	2.28003e-06	2.2155e-06	2.41016e-06	1.74081e-06	3.92369e-06	3.53235e-06	Response regulator containing CheY-like receiver, AAA-type ATPase, and DNA-binding domains
	UYEDRAFT_00976	0.000153009	2.4095e-05	0.000173882	0.000160571	0.000153784	2.27466e-05	0.000224317	0.000187215	PAS domain S-box
	UYEDRAFT_00977	5.68409e-05	6.48329e-05	6.32408e-05	5.26446e-05	0.000292873	0.000223346	0.000469659	0.000428461	diguanylate cyclase (GGDEF) domain
	UYEDRAFT_00978	5.3806e-05	3.22922e-06	3.49804e-05	7.20566e-05	1.15843e-05	5.16441e-06	9.25399e-06	1.54377e-05	hypothetical protein
	UYEDRAFT_00979	0.000289136	1.03087e-05	0.000178922	0.000383599	3.52194e-05	1.35203e-05	2.16914e-05	4.76214e-05	Sporulation and spore germination
	UYEDRAFT_00980	0.000320497	2.0369e-05	0.000177902	0.00032262	3.68521e-05	3.82978e-06	2.13212e-05	5.22657e-05	Molecular chaperone (small heat shock protein)
	UYEDRAFT_00981	4.36265e-06	6.83105e-06	5.76007e-06	4.53651e-06	3.8096e-06	7.54351e-06	6.73691e-06	5.56019e-06	Predicted transcriptional regulator
	UYEDRAFT_00982	5.77261e-05	2.70758e-05	7.54809e-05	5.72866e-05	0.000108224	2.72147e-05	0.000137107	0.000112904	PAS domain S-box
	UYEDRAFT_00983	2.52907e-05	6.83105e-06	1.88402e-05	1.48755e-05	6.84174e-06	5.16441e-06	1.04385e-05	1.44565e-05	Response regulator containing a CheY-like receiver domain and an HD-GYP domain
	UYEDRAFT_00984	8.53562e-05	2.26046e-05	8.4001e-05	6.39331e-05	0.000151762	5.97098e-05	0.000255336	0.000282	PAS domain S-box
	UYEDRAFT_00985	2.88947e-05	4.99288e-05	3.49804e-05	4.47321e-05	5.41897e-05	9.8646e-05	7.98064e-05	7.62727e-05	Multidrug resistance efflux pump
	UYEDRAFT_00986	4.42588e-06	7.94886e-06	3.78005e-06	3.79801e-06	7.61921e-06	8.588e-06	1.1697e-05	8.96171e-06	ABC-type multidrug transport system, ATPase component
	UYEDRAFT_00987	6.38591e-06	4.96804e-06	6.60008e-06	7.17401e-06	7.30822e-06	4.06189e-06	9.32802e-06	9.87751e-06	ABC-type multidrug transport system, permease component
	UYEDRAFT_00988	1.96003e-06	2.60822e-06	1.80002e-06	1.477e-06	5.59778e-06	4.41005e-06	5.77449e-06	5.49477e-06	Uncharacterized conserved protein
	UYEDRAFT_00989	3.79361e-06	2.85662e-06	2.70003e-06	1.688e-06	7.54146e-06	5.22243e-06	6.81094e-06	7.19553e-06	Predicted membrane protein
	UYEDRAFT_00990	2.84521e-06	2.73242e-06	3.48004e-06	5.06401e-06	9.0964e-06	6.15087e-06	1.34738e-05	1.16437e-05	Protein of unknown function (DUF3611)
	UYEDRAFT_00991	9.12995e-05	5.7505e-05	9.41412e-05	8.36616e-05	6.29751e-05	7.14893e-05	7.78816e-05	6.4629e-05	Glycosidases
	UYEDRAFT_00992	6.32268e-08	3.72603e-07	0	0	6.21976e-07	6.96324e-07	8.14351e-07	3.92484e-07	hypothetical protein
	UYEDRAFT_00993	2.61759e-05	1.76365e-05	2.48403e-05	2.954e-05	1.17398e-05	7.77562e-06	1.43622e-05	2.00821e-05	hypothetical protein
	UYEDRAFT_00994	1.45422e-06	1.86301e-06	7.20009e-07	9.49502e-07	1.63269e-06	2.26305e-06	7.40319e-07	2.02783e-06	hypothetical protein
	UYEDRAFT_00995	8.28271e-06	2.23562e-06	5.34007e-06	4.95851e-06	5.59778e-06	1.16054e-06	5.47836e-06	4.97146e-06	Uncharacterized conserved protein
	UYEDRAFT_00996	4.93169e-06	8.44566e-06	6.36008e-06	6.01351e-06	9.40739e-06	6.55705e-06	9.40206e-06	1.11204e-05	6-pyruvoyl-tetrahydropterin synthase
	UYEDRAFT_00997	6.44913e-06	2.85662e-06	4.62006e-06	5.48601e-06	9.0964e-06	3.13346e-06	1.3844e-05	1.1382e-05	hypothetical protein
	UYEDRAFT_00998	0.000298367	0.000783956	0.000369845	0.000288754	0.00012424	0.000374158	0.000161464	0.000127034	Trypsin-like serine proteases, typically periplasmic, contain C-terminal PDZ domain
	UYEDRAFT_00999	3.28779e-06	0.000252873	7.9801e-06	5.27501e-06	9.17415e-06	3.50483e-05	2.22096e-06	3.2707e-06	Protein of unknown function (DUF1997)
	UYEDRAFT_01000	4.10974e-06	0.000300194	8.4601e-06	5.48601e-06	1.04958e-05	3.75435e-05	3.92369e-06	4.18649e-06	Uncharacterized protein conserved in bacteria
	UYEDRAFT_01001	6.76527e-06	5.97406e-05	9.48012e-06	8.96752e-06	1.11956e-05	6.8646e-05	1.81378e-05	2.42686e-05	Predicted NAD/FAD-dependent oxidoreductase
	UYEDRAFT_01002	1.45422e-06	2.60822e-06	2.76003e-06	3.69251e-06	1.47719e-06	1.79884e-06	3.25741e-06	2.55114e-06	Predicted hydrolases or acyltransferases (alpha/beta hydrolase superfamily)
	UYEDRAFT_01003	1.07486e-06	2.98082e-06	1.44002e-06	1.266e-06	1.39945e-06	6.84719e-06	3.10934e-06	2.15866e-06	hypothetical protein
	UYEDRAFT_01004	0.000293625	0.000139602	0.000252063	0.000278415	0.00016117	0.000119304	0.00012963	0.000126838	TPR repeat
	UYEDRAFT_01005	0.000198532	0.000223065	0.000202502	0.000231467	3.84848e-05	0.000128008	4.12358e-05	4.07529e-05	Universal stress protein UspA and related nucleotide-binding proteins
	UYEDRAFT_01006	0.000662807	8.39598e-05	0.000536707	0.000578141	0.000348073	0.000103984	0.000210029	0.000203634	phosphoglycerate kinase (EC 2.7.2.3)
	UYEDRAFT_01007	5.29841e-05	0.00016792	7.33809e-05	9.84317e-05	5.57446e-05	0.000124758	0.000117563	0.000124875	Cysteine-rich secretory protein family
	UYEDRAFT_01008	2.52907e-06	7.32785e-06	3.60004e-06	3.58701e-06	4.35383e-06	8.87814e-06	6.81094e-06	7.78426e-06	hypothetical protein
	UYEDRAFT_01009	1.18234e-05	2.39708e-05	1.54202e-05	2.07835e-05	1.67934e-05	2.77949e-05	2.93166e-05	2.7016e-05	glycerol kinase (EC 2.7.1.30)
	UYEDRAFT_01010	2.21294e-05	1.66429e-05	2.25003e-05	2.0678e-05	3.8407e-05	4.10831e-05	3.66458e-05	3.66972e-05	Glycosyltransferase
	UYEDRAFT_01011	3.3447e-05	4.06137e-05	3.74405e-05	4.05121e-05	4.52488e-05	8.11218e-05	5.07859e-05	6.50215e-05	hypothetical protein
	UYEDRAFT_01012	0.000160406	0.000427127	0.000196682	0.00022366	0.000162647	0.000283868	0.000221578	0.000235163	Response regulator containing a CheY-like receiver domain and an HTH DNA-binding domain
	UYEDRAFT_01013	3.25618e-05	9.31507e-06	3.84005e-05	3.40766e-05	3.18763e-05	2.97098e-05	4.78987e-05	4.33694e-05	Sugar kinases, ribokinase family
	UYEDRAFT_01014	8.0298e-06	6.58265e-06	1.00801e-05	1.2871e-05	8.9409e-06	4.58414e-06	9.92028e-06	9.35419e-06	hypothetical protein
	UYEDRAFT_01015	5.81687e-06	2.0369e-05	9.36011e-06	6.85751e-06	3.8096e-06	2.20503e-05	4.29385e-06	5.03687e-06	Arabinose efflux permease
	UYEDRAFT_01016	2.08648e-05	3.0926e-05	2.27403e-05	2.2999e-05	1.74931e-05	3.35396e-05	2.80581e-05	2.32874e-05	molybdate ABC transporter, permease protein
	UYEDRAFT_01017	2.33939e-05	2.26046e-05	2.67603e-05	2.31045e-05	8.47442e-06	1.67698e-05	1.3844e-05	1.34099e-05	molybdenum ABC transporter, periplasmic molybdate-binding protein
	UYEDRAFT_01018	5.94332e-06	1.57735e-05	6.18008e-06	5.59151e-06	1.11178e-05	2.69245e-05	1.1623e-05	1.26249e-05	molybdenum-pterin binding domain
	UYEDRAFT_01019	2.99063e-05	6.45845e-06	2.62803e-05	2.4687e-05	1.65601e-05	6.49903e-06	1.33257e-05	1.08587e-05	KaiB domain
	UYEDRAFT_01020	7.39754e-06	6.50813e-05	4.62006e-06	2.321e-06	7.12162e-05	0.000107234	0.000106606	8.39915e-05	Zn-dependent hydrolases, including glyoxylases
	UYEDRAFT_01021	9.10466e-06	4.22283e-06	4.40405e-05	4.56816e-05	3.42087e-06	5.74468e-06	5.5524e-06	5.1677e-06	Cellulase (glycosyl hydrolase family 5)
	UYEDRAFT_01022	9.7559e-05	1.36621e-05	0.000112441	0.000115839	1.60936e-05	5.81431e-05	2.35422e-05	2.22407e-05	Spermidine synthase
	UYEDRAFT_01023	0.000107865	2.23562e-05	0.000132242	0.000149283	1.83483e-05	0.000160329	2.791e-05	3.48656e-05	S-adenosylmethionine decarboxylase proenzyme, Bacillus form
	UYEDRAFT_01024	1.00531e-05	2.49644e-05	2.36403e-05	1.8568e-05	1.55494e-05	2.42553e-05	2.42825e-05	2.34182e-05	Serine/threonine protein kinase
	UYEDRAFT_01025	1.42893e-05	5.27854e-05	2.00402e-05	2.09945e-05	7.8058e-05	9.07543e-05	0.000117489	0.000121212	Serine/threonine protein kinase
	UYEDRAFT_01026	1.65022e-05	6.58265e-06	2.14803e-05	2.11e-05	3.61524e-05	1.14313e-05	4.73064e-05	5.44898e-05	Coenzyme F390 synthetase
	UYEDRAFT_01027	7.58722e-06	9.93607e-07	4.14005e-06	2.8485e-06	8.55217e-06	2.72727e-06	2.29499e-06	8.4384e-06	hypothetical protein
	UYEDRAFT_01028	2.97166e-06	3.97443e-06	3.18004e-06	2.743e-06	5.52004e-06	1.20116e-05	5.99659e-06	8.17674e-06	hypothetical protein
	UYEDRAFT_01029	2.02326e-06	2.35982e-06	2.04003e-06	1.5825e-06	4.27608e-06	7.54351e-06	3.7016e-06	3.66318e-06	hypothetical protein
	UYEDRAFT_01030	4.38162e-05	0.000190276	7.68009e-05	5.46491e-05	9.64063e-05	0.000187717	9.63896e-05	8.4384e-05	4-hydroxyphenylpyruvate dioxygenase
	UYEDRAFT_01031	4.45749e-05	0.000152395	8.5081e-05	5.65481e-05	0.000134269	0.000185222	0.000199294	0.000173936	homogentisate 1,2-dioxygenase (EC 1.13.11.5)
	UYEDRAFT_01032	3.01592e-05	2.4716e-05	5.11206e-05	2.7219e-05	0.000109701	3.18568e-05	0.000174049	0.000145481	hypothetical protein
	UYEDRAFT_01033	1.26454e-06	4.59543e-06	2.94004e-06	3.27051e-06	9.32964e-07	3.77176e-06	2.44305e-06	1.70076e-06	Transcriptional regulators
	UYEDRAFT_01034	7.0814e-06	4.74448e-05	5.58007e-06	5.38051e-06	3.8096e-06	1.08511e-05	4.81208e-06	3.00904e-06	Uncharacterized protein conserved in bacteria
	UYEDRAFT_01035	6.32268e-08	1.24201e-07	0	1.055e-07	0	0	0	0	hypothetical protein
	UYEDRAFT_01036	2.04855e-05	0.00011973	2.45403e-05	1.90955e-05	3.14875e-05	5.41972e-05	5.04898e-05	4.69672e-05	transcriptional regulator, TetR family
	UYEDRAFT_01037	8.09303e-06	5.09224e-05	7.9201e-06	6.54101e-06	1.04181e-05	2.15861e-05	1.56207e-05	1.17745e-05	Membrane transporters of cations and cationic drugs
	UYEDRAFT_01038	8.15626e-06	4.04895e-05	1.27202e-05	8.22901e-06	1.49274e-05	2.04255e-05	1.80638e-05	2.23062e-05	glycosyltransferase, MGT family
	UYEDRAFT_01039	4.4891e-06	9.56347e-06	4.62006e-06	2.11e-06	9.25189e-06	2.93037e-05	9.92028e-06	1.04008e-05	Beta-lactamase class C and other penicillin binding proteins
	UYEDRAFT_01040	6.24681e-05	6.75653e-05	7.41609e-05	4.57871e-05	7.43261e-05	4.43907e-05	0.000105421	9.99525e-05	Phytoene dehydrogenase and related proteins
	UYEDRAFT_01041	1.51744e-06	8.69406e-07	1.44002e-06	1.7935e-06	9.32964e-07	8.12378e-06	1.77677e-06	2.15866e-06	hypothetical protein
	UYEDRAFT_01042	2.78198e-06	3.10502e-06	2.22003e-06	1.688e-06	1.86593e-06	1.7118e-05	1.33257e-06	1.83159e-06	Nucleoside-diphosphate-sugar epimerases
	UYEDRAFT_01043	8.85175e-07	9.93607e-07	8.4001e-07	4.22001e-07	2.4879e-06	7.31141e-06	1.11048e-06	1.37369e-06	Domain of unknown function (DUF4343)
	UYEDRAFT_01044	8.15626e-06	1.87543e-05	8.2801e-06	7.49051e-06	1.45387e-05	3.88201e-05	1.25854e-05	1.4064e-05	carbohydrate ABC transporter substrate-binding protein, CUT1 family (TC 3.A.1.1.-)
	UYEDRAFT_01045	2.33939e-06	2.73242e-06	2.40003e-06	4.22001e-06	2.56565e-06	6.15087e-06	1.77677e-06	3.46694e-06	hypothetical protein
	UYEDRAFT_01046	9.73693e-06	7.94886e-06	2.24403e-05	1.8779e-05	4.19834e-06	1.05609e-05	5.77449e-06	4.44815e-06	His Kinase A (phospho-acceptor) domain/HAMP domain/Histidine kinase-, DNA gyrase B-, and HSP90-like ATPase
	UYEDRAFT_01047	0.000161987	5.34064e-06	0.000162602	0.000175869	4.27608e-05	1.16054e-05	3.87187e-05	4.15379e-05	translation elongation factor P
	UYEDRAFT_01048	3.53438e-05	5.09224e-06	3.94205e-05	4.34661e-05	1.34502e-05	8.588e-06	1.72494e-05	2.12595e-05	acetyl-CoA carboxylase, biotin carboxyl carrier protein
	UYEDRAFT_01049	2.7314e-05	4.71964e-06	3.08404e-05	3.13336e-05	1.53162e-05	8.99419e-06	2.24317e-05	2.42686e-05	Predicted transcriptional regulators
	UYEDRAFT_01050	7.46076e-06	2.48402e-06	1.03201e-05	9.28402e-06	5.59778e-06	5.28046e-06	5.77449e-06	5.1677e-06	hypothetical protein
	UYEDRAFT_01051	0.000130437	0.00077166	0.000161702	0.000172915	8.13234e-05	0.00039969	0.000114157	0.000104859	Spore germination protein
	UYEDRAFT_01052	2.74404e-05	2.44676e-05	2.68203e-05	2.94345e-05	2.98548e-05	5.147e-05	2.48747e-05	2.70814e-05	Protein of unknown function (DUF2993)
	UYEDRAFT_01053	0.000126454	4.53333e-05	0.000132302	0.000147067	7.78247e-05	0.000129052	8.67654e-05	8.99442e-05	prolyl-tRNA synthetase (EC 6.1.1.15)
	UYEDRAFT_01054	8.84543e-05	5.22886e-05	0.000111841	0.000104445	2.73669e-05	2.65764e-05	3.2352e-05	2.52498e-05	hypothetical protein
	UYEDRAFT_01055	2.74404e-05	4.71964e-06	2.67003e-05	2.4265e-05	3.49084e-05	1.02708e-05	3.67198e-05	4.13416e-05	Uncharacterized protein conserved in cyanobacteria
	UYEDRAFT_01056	7.18889e-05	9.73735e-05	9.57612e-05	0.000100647	7.78247e-05	0.00014501	0.000104089	0.000110157	FAD binding domain
	UYEDRAFT_01057	2.88947e-05	1.41589e-05	4.99806e-05	3.84021e-05	3.91845e-05	4.12572e-05	6.06322e-05	5.07612e-05	KaiB domain
	UYEDRAFT_01058	5.31105e-05	8.07306e-06	0.000250623	0.000122802	2.44126e-05	1.42746e-05	3.14636e-05	3.33611e-05	pilus retraction protein PilT
	UYEDRAFT_01059	1.6439e-06	1.24201e-06	1.38002e-06	2.0045e-06	1.63269e-06	1.10251e-06	2.73918e-06	2.74739e-06	hypothetical protein
	UYEDRAFT_01060	0.000890423	5.83744e-05	0.000963312	0.000948341	0.00308135	0.00180389	0.00399239	0.0037649	hypothetical protein
	UYEDRAFT_01061	7.98555e-05	1.82575e-05	9.53412e-05	8.69321e-05	5.62111e-05	0.000119013	7.55126e-05	8.37953e-05	UDP-N-acetylglucosamine 2-epimerase
	UYEDRAFT_01062	0.000419383	3.87507e-05	0.000384065	0.000383282	0.000400708	7.57833e-05	0.000591589	0.000497277	Putative peptidoglycan-binding domain-containing protein
	UYEDRAFT_01063	1.98532e-05	4.8811e-05	3.33604e-05	2.2788e-05	3.63078e-05	3.16828e-05	3.53132e-05	3.10716e-05	Membrane proteins related to metalloendopeptidases
	UYEDRAFT_01064	1.87784e-05	1.86301e-06	7.9801e-06	5.80251e-06	1.9981e-05	5.39651e-06	7.84739e-06	8.50381e-06	hypothetical protein
	UYEDRAFT_01065	0.000285848	4.24767e-05	0.000299344	0.000342032	0.000202531	5.47195e-05	0.0002218	0.000225874	glycogen/starch synthase, ADP-glucose type
	UYEDRAFT_01066	0.000238808	1.56493e-05	0.000247143	0.000251301	0.000300103	0.00010822	0.000364237	0.000394381	hydroxymethylbilane synthase (EC 2.5.1.61)
	UYEDRAFT_01067	4.36265e-06	2.01205e-05	7.26009e-06	6.96301e-06	1.43054e-05	3.45841e-05	1.88781e-05	1.94934e-05	Transcriptional regulator containing an amidase domain and an AraC-type DNA-binding HTH domain
	UYEDRAFT_01068	2.76301e-05	0.000132647	3.18004e-05	2.99621e-05	3.38977e-05	0.000143907	5.46356e-05	6.61335e-05	putative efflux protein, MATE family
	UYEDRAFT_01069	0.000796595	1.37863e-05	0.000434765	0.000380539	0.00011872	9.8646e-06	5.5672e-05	7.24787e-05	Cytochrome c peroxidase
	UYEDRAFT_01070	5.05814e-05	0.000207788	7.32609e-05	7.20566e-05	0.00011491	0.000274758	0.000198109	0.000202652	lipid kinase, YegS/Rv2252/BmrU family
	UYEDRAFT_01071	2.23823e-05	3.04292e-05	2.22603e-05	2.11e-05	4.73479e-05	7.38684e-05	5.28588e-05	5.31815e-05	Serine/threonine protein kinase
	UYEDRAFT_01072	0.00033055	7.83708e-05	0.000327364	0.000351421	5.52781e-05	5.83172e-05	6.4852e-05	4.36965e-05	ABC-type phosphate transport system, periplasmic component
	UYEDRAFT_01074	1.95371e-05	9.81187e-06	1.90802e-05	1.899e-05	1.29837e-05	6.55705e-06	1.11048e-05	1.16437e-05	Succinate dehydrogenase/fumarate reductase, flavoprotein subunit
	UYEDRAFT_01075	0.000332067	0.000288891	0.000301444	0.000269131	0.000499602	0.000508839	0.000362164	0.00034532	Uncharacterized conserved protein
	UYEDRAFT_01076	0.000192462	0.000566232	0.000368105	0.000414299	0.000248479	0.000267621	0.000835228	0.00116777	hypothetical protein
	UYEDRAFT_01077	0.00226042	0.000111284	0.0020132	0.00233008	0.000547028	0.000221547	0.000430052	0.000403277	glutamine synthetase, type I
	UYEDRAFT_01078	0.000783064	8.27178e-05	0.000696249	0.000748313	0.000546484	0.000292804	0.000558941	0.000574662	allophycocyanin beta-18 subunit apoprotein
	UYEDRAFT_01079	9.80016e-06	3.60183e-06	8.2801e-06	7.17401e-06	9.48513e-06	9.34235e-06	9.92028e-06	1.34753e-05	hemolysin TlyA family protein
	UYEDRAFT_01080	1.15705e-05	4.27251e-05	1.22402e-05	1.10775e-05	1.32947e-05	1.60735e-05	8.14351e-06	6.99929e-06	CP12 domain
	UYEDRAFT_01081	1.49848e-05	6.70685e-05	1.81802e-05	1.42425e-05	1.56271e-05	4.03288e-05	1.6287e-05	1.91663e-05	hypothetical protein
	UYEDRAFT_01082	7.01818e-06	2.02448e-05	1.01401e-05	1.17105e-05	2.31686e-05	3.61508e-05	2.87984e-05	2.78009e-05	small GTP-binding protein domain
	UYEDRAFT_01083	9.29434e-06	2.5337e-05	2.23203e-05	1.5192e-05	1.53162e-05	4.53771e-05	1.08087e-05	1.45219e-05	Signal transduction histidine kinase regulating C4-dicarboxylate transport system
	UYEDRAFT_01084	6.8285e-06	9.21571e-05	1.30802e-05	9.81152e-06	5.98652e-06	3.83559e-05	6.29272e-06	9.35419e-06	hypothetical protein
	UYEDRAFT_01085	7.58722e-06	4.84384e-06	6.72008e-06	7.27951e-06	1.2595e-05	1.20116e-05	1.08087e-05	1.25595e-05	hypothetical protein
	UYEDRAFT_01086	0.000561138	0.000184438	0.000688628	0.000498699	0.00127559	0.000283694	0.00180253	0.00192762	Subtilisin-like serine proteases
	UYEDRAFT_01087	0.000102744	8.81827e-06	0.000118621	8.70376e-05	0.000208517	1.21276e-05	0.000269328	0.000297961	hypothetical protein
	UYEDRAFT_01088	9.98984e-06	4.02411e-05	1.38002e-05	1.3504e-05	1.65601e-05	0.000145126	2.15433e-05	2.57077e-05	hypothetical protein
	UYEDRAFT_01089	2.69978e-05	0.000186053	5.02806e-05	5.35941e-05	5.49671e-05	0.000132244	7.98805e-05	8.56269e-05	CHAT domain
	UYEDRAFT_01090	0.000135242	3.87507e-05	0.000132542	0.000125967	0.000173376	9.81817e-05	0.000262295	0.000275	Tetratricopeptide repeat/TPR repeat
	UYEDRAFT_01091	5.68409e-05	2.26046e-05	5.10006e-05	4.96906e-05	6.28196e-05	5.30947e-05	8.23976e-05	9.17104e-05	Uncharacterized protein conserved in bacteria
	UYEDRAFT_01092	0	0	0	0	0	0	0	0	Helix-turn-helix domain
	UYEDRAFT_01093	4.10974e-06	4.34703e-05	3.96005e-06	1.63525e-05	9.01865e-06	1.11412e-05	4.66401e-06	3.40153e-06	Protein of unknown function (DUF760)
	UYEDRAFT_01094	6.25945e-06	4.24767e-05	9.30011e-06	8.54551e-06	7.38596e-06	9.8646e-06	1.03645e-05	1.05316e-05	hypothetical protein
	UYEDRAFT_01095	7.65044e-06	5.83744e-06	1.12801e-05	7.80701e-06	1.1973e-05	1.02128e-05	1.35478e-05	1.79888e-05	hypothetical protein
	UYEDRAFT_01096	0.000126454	2.1611e-05	0.000127442	0.000135251	0.000119808	2.87814e-05	0.000125632	0.000122455	phosphoserine aminotransferase apoenzyme (EC 2.6.1.52)
	UYEDRAFT_01097	6.32268e-06	8.91763e-05	1.22402e-05	1.0761e-05	2.7056e-05	9.24951e-05	4.51595e-05	4.0295e-05	molybdenum cofactor biosynthesis protein A, bacterial
	UYEDRAFT_01098	0.000386695	6.52055e-05	0.000390965	0.000378218	7.28489e-05	0.000255725	7.44761e-05	7.99358e-05	SSU ribosomal protein S4P
	UYEDRAFT_01099	0.000159837	8.56986e-05	0.000182642	0.00019507	0.000165523	0.000194797	0.000237272	0.000215866	hypothetical protein
	UYEDRAFT_01100	0.000325302	0.00028827	0.000406145	0.000393094	0.000283077	0.000314739	0.000282728	0.000266431	Peptidase family S48
	UYEDRAFT_01101	4.47646e-05	1.24201e-05	5.94007e-05	6.26671e-05	6.21199e-05	1.51451e-05	6.9516e-05	7.78426e-05	Permeases of the drug/metabolite transporter (DMT) superfamily
	UYEDRAFT_01102	5.54499e-05	0.000274484	6.61208e-05	6.26671e-05	3.48307e-05	0.000138394	4.19021e-05	3.84634e-05	Phosphate/sulphate permeases
	UYEDRAFT_01103	0.000124367	6.83105e-06	0.000128462	0.000141476	5.2246e-05	9.45841e-06	5.24146e-05	5.82838e-05	Threonine dehydrogenase and related Zn-dependent dehydrogenases
	UYEDRAFT_01104	1.03692e-05	1.46557e-05	1.85402e-05	2.12055e-05	1.39945e-05	2.34429e-05	2.71697e-05	2.91746e-05	hypothetical protein
	UYEDRAFT_01105	3.60393e-06	4.09863e-06	5.10006e-06	4.00901e-06	7.23047e-06	7.0793e-06	9.17996e-06	8.96171e-06	hypothetical protein
	UYEDRAFT_01106	4.42588e-07	1.11781e-06	3.60004e-07	2.11e-07	7.7747e-07	1.79884e-06	6.66287e-07	7.84967e-07	hypothetical protein
	UYEDRAFT_01107	1.18866e-05	2.12384e-05	2.02202e-05	1.7513e-05	2.44126e-05	3.2205e-05	1.91743e-05	2.25024e-05	hypothetical protein
	UYEDRAFT_01108	3.93903e-05	3.57699e-05	5.58607e-05	6.05571e-05	4.91361e-05	7.45067e-05	5.93736e-05	5.8938e-05	ABC-type dipeptide/oligopeptide/nickel transport systems, permease components
	UYEDRAFT_01109	0.000126707	2.81936e-05	0.000155162	0.000177557	0.000285565	0.000125106	0.000321373	0.000307118	probable sodium:solute symporter, VC_2705 subfamily
	UYEDRAFT_01110	1.03692e-05	2.73242e-06	8.4601e-06	1.06555e-05	2.41016e-05	1.40425e-05	1.96925e-05	2.25678e-05	putative solute:sodium symporter small subunit
	UYEDRAFT_01111	1.20131e-06	6.21005e-07	1.50002e-06	2.11e-06	4.12059e-06	1.97292e-06	3.33144e-06	3.33611e-06	Acyl-CoA synthetases (AMP-forming)/AMP-acid ligases II
	UYEDRAFT_01112	1.01795e-05	1.73881e-05	1.35602e-05	9.91702e-06	3.42087e-05	1.86267e-05	4.56777e-05	5.18078e-05	Indoleamine 2,3-dioxygenase
	UYEDRAFT_01113	1.04324e-05	0.000149414	1.92002e-05	2.33155e-05	3.72408e-05	0.000117389	6.09283e-05	5.50785e-05	Acyl-coenzyme A synthetases/AMP-(fatty) acid ligases
	UYEDRAFT_01114	3.16134e-07	2.48402e-07	1.80002e-07	7.38501e-07	1.55494e-07	1.74081e-07	1.48064e-07	2.61656e-07	hypothetical protein
	UYEDRAFT_01115	7.0814e-06	2.0369e-05	8.4001e-06	7.80701e-06	3.18763e-06	5.00193e-05	4.81208e-06	4.77522e-06	Predicted hydrolases or acyltransferases (alpha/beta hydrolase superfamily)
	UYEDRAFT_01116	4.88743e-05	0.000158232	4.98006e-05	4.06176e-05	1.37612e-05	0.000528974	2.29499e-05	1.72693e-05	ATPase, P-type (transporting), HAD superfamily, subfamily IC
	UYEDRAFT_01117	3.47115e-05	5.40274e-05	3.97205e-05	4.16726e-05	4.25276e-05	0.000152553	8.16572e-05	8.03283e-05	hypothetical protein
	UYEDRAFT_01118	2.5923e-06	7.45206e-07	1.86002e-06	1.899e-06	1.55494e-06	1.39265e-06	1.03645e-06	1.56993e-06	Hydrolases of the alpha/beta superfamily
	UYEDRAFT_01119	1.3657e-05	8.94247e-06	1.50602e-05	1.7724e-05	5.20905e-06	1.90329e-05	7.32916e-06	6.99929e-06	RNA 3'-phosphate cyclase
	UYEDRAFT_01120	8.21949e-07	4.47123e-06	9.00011e-07	9.49502e-07	1.1662e-06	4.81624e-06	2.44305e-06	2.09325e-06	Transcriptional regulator
	UYEDRAFT_01121	7.58722e-07	2.35982e-06	1.02001e-06	8.44001e-07	6.99723e-07	3.36557e-06	6.66287e-07	9.15795e-07	hypothetical protein
	UYEDRAFT_01122	6.44913e-06	1.54009e-05	8.88011e-06	6.85751e-06	5.05355e-06	1.64216e-05	7.1811e-06	8.50381e-06	Putative intracellular protease/amidase
	UYEDRAFT_01123	7.51767e-05	6.24731e-05	0.000105601	0.000104445	0.0001401	0.000169671	0.000226316	0.000221295	aspartate kinase (EC 2.7.2.4)
	UYEDRAFT_01124	1.8968e-07	7.45206e-07	2.40003e-07	2.11e-07	1.55494e-07	3.48162e-07	5.18224e-07	5.88726e-07	Predicted hydrolases or acyltransferases (alpha/beta hydrolase superfamily)
	UYEDRAFT_01125	9.73693e-06	2.3474e-05	9.36011e-06	9.28402e-06	4.66482e-06	2.34429e-05	8.29158e-06	6.60681e-06	Predicted oxidoreductases of the aldo/keto reductase family
	UYEDRAFT_01126	2.01061e-05	2.35982e-05	2.55003e-05	2.2999e-05	5.56669e-05	4.60735e-05	6.15946e-05	6.41057e-05	hypothetical protein
	UYEDRAFT_01127	1.07486e-06	5.21644e-06	9.60012e-07	8.44001e-07	2.41016e-06	1.37524e-05	2.81321e-06	2.09325e-06	hypothetical protein
	UYEDRAFT_01128	8.91498e-06	2.12384e-05	1.12801e-05	1.1394e-05	1.2595e-05	1.38104e-05	1.19191e-05	1.19708e-05	Ureidoglycolate hydrolase
	UYEDRAFT_01129	0.000812844	0.000247284	0.000676328	0.000672669	0.000480399	0.000114777	0.000548799	0.000455019	Superoxide dismutase
	UYEDRAFT_01130	3.61025e-05	9.31507e-06	3.37204e-05	2.8696e-05	1.53939e-05	6.38297e-06	5.5598e-05	6.45636e-05	hypothetical protein
	UYEDRAFT_01131	7.33431e-06	3.66393e-05	1.03201e-05	1.14995e-05	2.32464e-05	2.64023e-05	2.65775e-05	2.14558e-05	phosphoribosylformylglycinamidine cyclo-ligase (EC 6.3.3.1)
	UYEDRAFT_01132	1.49848e-05	2.13626e-05	1.53002e-05	1.5825e-05	4.89806e-06	0.000167988	4.73804e-06	5.03687e-06	Protein related to penicillin acylase
	UYEDRAFT_01133	2.08648e-06	0.000116004	2.10003e-06	2.532e-06	4.04284e-06	0.000103578	3.18337e-06	1.96242e-06	Transposase and inactivated derivatives
	UYEDRAFT_01134	4.30575e-05	0.00368902	4.81206e-05	5.60206e-05	2.56565e-05	0.00970038	3.50171e-05	3.48002e-05	Predicted transcriptional regulators
	UYEDRAFT_01135	4.4891e-06	0.00392102	7.44009e-06	5.16951e-06	4.89806e-06	0.00737901	7.99545e-06	1.37369e-05	Uncharacterized conserved protein
	UYEDRAFT_01136	4.67878e-06	0.00262325	7.8001e-06	5.69701e-06	4.43158e-06	0.0037164	7.47723e-06	1.03354e-05	Uncharacterized conserved protein
	UYEDRAFT_01137	1.08118e-05	0.000375211	1.53602e-05	1.1816e-05	1.82705e-05	0.000349729	1.21412e-05	1.3279e-05	Methylase involved in ubiquinone/menaquinone biosynthesis
	UYEDRAFT_01138	6.25945e-06	9.70009e-05	8.5201e-06	5.06401e-06	1.67934e-05	0.000187311	1.06606e-05	1.68768e-05	haloacid dehalogenase superfamily, subfamily IA, variant 3 with third motif having DD or ED/haloacid dehalogenase superfamily, subfamily IA, variant 1 with third motif having Dx(3-4)D or Dx(3-4)E
	UYEDRAFT_01140	3.73038e-06	4.09863e-06	5.76007e-06	4.43101e-06	1.05736e-05	1.14313e-05	9.77222e-06	8.96171e-06	CRISPR-associated protein (Cas_Cas02710)
	UYEDRAFT_01141	7.90335e-06	2.73242e-06	7.26009e-06	5.16951e-06	1.59381e-05	1.13733e-05	1.02904e-05	1.24286e-05	CRISPR-associated protein, TM1812 family
	UYEDRAFT_01142	1.6439e-06	1.24201e-07	1.20001e-06	7.38501e-07	4.58707e-06	1.5087e-06	8.88383e-07	1.37369e-06	CRISPR-associated protein, Cas6 family
	UYEDRAFT_01143	2.33939e-06	2.48402e-07	2.16003e-06	9.49502e-07	3.57636e-06	5.8027e-07	5.92256e-07	2.61656e-07	Serine/threonine protein kinase
	UYEDRAFT_01144	1.06221e-05	8.69406e-07	1.81202e-05	1.23435e-05	1.26728e-05	2.49516e-06	3.03531e-06	3.99025e-06	CRISPR-associated protein, Csm5 family
	UYEDRAFT_01145	1.76403e-05	1.11781e-06	2.83803e-05	2.0678e-05	1.46942e-05	6.20889e-06	6.07062e-06	8.17674e-06	CRISPR type III-A/MTUBE-associated RAMP protein Csm4
	UYEDRAFT_01146	2.13074e-05	1.86301e-06	4.06205e-05	3.03841e-05	2.25466e-05	1.39845e-05	1.65091e-05	1.81197e-05	CRISPR type III-A/MTUBE-associated RAMP protein Csm3
	UYEDRAFT_01147	8.91498e-06	1.11781e-06	1.61402e-05	1.23435e-05	1.33725e-05	7.65957e-06	7.55126e-06	8.56923e-06	CRISPR type III-A/MTUBE-associated protein Csm2
	UYEDRAFT_01148	1.77035e-05	1.98721e-06	2.97604e-05	2.0467e-05	3.44419e-05	1.68859e-05	1.8582e-05	1.90355e-05	CRISPR-associated protein Cas10/Csm1, subtype III-A/MTUBE
	UYEDRAFT_01149	2.21294e-06	4.47123e-06	3.90005e-06	6.01351e-06	4.50933e-06	1.18955e-05	3.99772e-06	3.72859e-06	CRISPR-associated protein (Cas_Cas02710)
	UYEDRAFT_01150	2.65553e-06	5.46484e-06	3.90005e-06	1.7935e-06	6.84174e-06	1.23017e-05	4.88611e-06	3.66318e-06	CRISPR-associated protein, Cas6 family
psaI2	UYEDRAFT_01151	6.32268e-07	9.93607e-07	7.8001e-07	1.266e-06	0.000861126	0.000177795	8.14351e-07	1.56993e-06	hypothetical protein
psaL2	UYEDRAFT_01152	1.13808e-06	4.96804e-07	9.60012e-07	1.477e-06	0.00126362	0.000209129	1.6287e-06	1.43911e-06	Photosystem I reaction centre subunit XI
psaB2	UYEDRAFT_01153	9.48402e-07	1.49041e-06	7.20009e-07	1.266e-06	0.0707064	0.0122981	3.18337e-06	4.05566e-06	photosystem I core protein PsaB
psaA2	UYEDRAFT_01154	1.32776e-06	9.93607e-07	1.62002e-06	1.899e-06	0.0748218	0.0144211	1.48064e-06	5.49477e-06	photosystem I core protein PsaA
	UYEDRAFT_01155	1.26454e-07	1.24201e-07	0	0	8.61437e-05	6.57446e-05	0	2.61656e-07	Response regulator containing CheY-like receiver, AAA-type ATPase, and DNA-binding domains
	UYEDRAFT_01156	4.17297e-06	8.69406e-07	3.12004e-06	2.532e-06	1.43832e-05	2.11799e-05	1.92483e-06	1.43911e-06	hypothetical protein
	UYEDRAFT_01157	2.85785e-05	1.37863e-05	2.80803e-05	1.78295e-05	0.000126961	0.000251373	3.36105e-05	2.88476e-05	beta-galactosidase
rfpC	UYEDRAFT_01158	1.8968e-07	9.93607e-07	6.00007e-08	0	0.00023915	2.16441e-05	4.44192e-07	0	Response regulator containing CheY-like receiver, AAA-type ATPase, and DNA-binding domains
rfpA	UYEDRAFT_01159	4.29942e-06	3.47763e-06	2.10003e-06	4.11451e-06	0.00122055	0.000183133	7.99545e-06	3.95754e-05	PAS domain S-box
rfpB	UYEDRAFT_01160	2.21294e-06	1.61461e-06	1.14001e-06	2.0045e-06	0.000649654	0.000249342	4.88611e-06	2.50535e-05	Response regulators consisting of a CheY-like receiver domain and a winged-helix DNA-binding domain
chlF	UYEDRAFT_01161	1.20131e-06	1.36621e-06	6.60008e-07	9.49502e-07	0.0279273	0.0268503	2.07289e-06	1.96242e-06	Photosynthetic reaction centre protein
psbA3	UYEDRAFT_01162	8.85175e-07	1.11781e-06	8.4001e-07	8.44001e-07	0.0344478	0.0401881	2.66515e-06	2.74739e-06	photosystem II, DI subunit (also called Q(B))
apcA2/D5	UYEDRAFT_01163	6.95495e-07	3.72603e-07	5.40007e-07	5.27501e-07	0.0126503	0.00700723	5.92256e-07	1.04662e-06	Phycobilisome protein
apcB2	UYEDRAFT_01164	6.95495e-07	9.93607e-07	6.60008e-07	8.44001e-07	0.0134646	0.00558458	8.14351e-07	2.74739e-06	allophycocyanin beta subunit apoprotein
apcD2	UYEDRAFT_01165	4.42588e-07	2.48402e-07	6.00007e-07	6.33001e-07	0.00524186	0.00199271	2.22096e-07	1.37369e-06	Phycobilisome protein
apcE2	UYEDRAFT_01166	2.71875e-06	1.86301e-06	3.06004e-06	2.8485e-06	0.0302932	0.0057127	8.06948e-06	7.13012e-06	phycobilisome core-membrane linker protein
apcD3	UYEDRAFT_01167	4.42588e-07	2.48402e-07	3.60004e-07	5.27501e-07	0.00795616	0.00115979	2.81321e-06	2.55114e-06	Phycobilisome protein
psbD3	UYEDRAFT_01168	2.33939e-06	9.93607e-07	1.92002e-06	4.00901e-06	0.0218233	0.00264029	7.32916e-06	7.84967e-06	Photosystem II, DII subunit (also called Q(A))
psbC2	UYEDRAFT_01169	2.84521e-06	2.85662e-06	2.94004e-06	4.22001e-06	0.0286543	0.00306203	1.23633e-05	1.43257e-05	photosystem II 44 kDa subunit reaction center protein (also called P6 protein, CP43), bacterial and chloroplast
	UYEDRAFT_01170	0	2.48402e-07	0	0	1.78818e-06	3.48162e-07	2.22096e-07	0	Antisense RNA which regulates isiA expression
psbB2	UYEDRAFT_01171	1.58067e-06	6.21005e-07	2.34003e-06	2.532e-06	0.0181522	0.00163921	7.47723e-06	5.82184e-06	photosystem II chlorophyll-binding protein CP47
psbH2	UYEDRAFT_01172	1.8968e-07	0	6.00007e-08	0	0.000685029	2.69826e-05	2.22096e-07	6.54139e-08	Photosystem II 10 kDa phosphoprotein
	UYEDRAFT_01173	3.79361e-07	0	1.80002e-07	4.22001e-07	0.00062081	2.62862e-05	7.40319e-07	9.81209e-07	hypothetical protein
psaF2	UYEDRAFT_01174	1.26454e-06	3.72603e-07	9.00011e-07	1.055e-07	0.00264651	0.000184468	3.55353e-06	3.07446e-06	Photosystem I reaction centre subunit III
psaJ2	UYEDRAFT_01175	5.05814e-07	1.24201e-07	0	0	0.000602695	1.08511e-05	3.7016e-07	1.30828e-07	Photosystem I reaction centre subunit IX / PsaJ
	UYEDRAFT_01176	6.32268e-08	2.48402e-07	0	0	2.33241e-07	5.8027e-07	7.40319e-08	0	hypothetical protein
	UYEDRAFT_01177	3.57864e-05	7.63836e-05	4.07405e-05	4.52596e-05	5.69885e-05	0.000126789	0.000122227	0.000130501	Tetratricopeptide repeat/TPR repeat
	UYEDRAFT_01178	8.64943e-05	8.19726e-06	8.94011e-05	9.54777e-05	0.000147175	4.58414e-05	9.88326e-05	0.000100149	Probable cobalt transporter subunit (CbtB)
	UYEDRAFT_01179	0.000224898	2.18594e-05	0.000269643	0.000269342	0.000501235	0.000160851	0.00032389	0.000328901	hypothetical protein
	UYEDRAFT_01180	2.52907e-07	0	0	1.055e-07	5.44229e-07	1.74081e-07	2.22096e-07	0	hypothetical protein
	UYEDRAFT_01181	1.49848e-05	1.26685e-05	1.05601e-05	1.02335e-05	1.92813e-05	2.16441e-05	7.92142e-06	1.26903e-05	GH3 auxin-responsive promoter
	UYEDRAFT_01182	1.82725e-05	1.40347e-05	1.33202e-05	1.2871e-05	1.46942e-05	1.77563e-05	9.77222e-06	9.48502e-06	Domain of unknown function (DUF4174)
	UYEDRAFT_01183	3.79361e-07	1.04329e-05	9.00011e-07	1.7935e-06	1.86593e-06	1.25338e-05	2.36902e-06	3.46694e-06	Uncharacterized conserved protein
	UYEDRAFT_01184	2.52907e-07	6.58265e-06	9.60012e-07	8.44001e-07	1.63269e-06	2.66924e-06	2.81321e-06	1.70076e-06	AraC-type DNA-binding domain-containing proteins
	UYEDRAFT_01185	5.94332e-06	8.69406e-06	5.88007e-06	6.33001e-06	1.45387e-05	1.89168e-05	1.8582e-05	1.91009e-05	transcriptional regulator, ArsR family
	UYEDRAFT_01186	2.22558e-05	6.58265e-06	1.70402e-05	1.5825e-05	2.33241e-06	1.94971e-05	3.25741e-06	2.94363e-06	Co/Zn/Cd efflux system component
	UYEDRAFT_01187	3.62922e-05	1.03087e-05	3.49204e-05	2.47925e-05	6.53075e-06	2.12959e-05	5.3303e-06	6.86846e-06	Delta-aminolevulinic acid dehydratase
	UYEDRAFT_01188	0.000259356	0.0017521	0.000302524	0.000314602	0.00017944	0.000648452	0.000179083	0.000195915	transposase, IS605 OrfB family, central region
	UYEDRAFT_01189	1.0306e-05	2.06174e-05	1.27202e-05	1.1394e-05	8.70766e-06	9.80657e-06	3.92369e-06	4.51356e-06	Peptidase E
	UYEDRAFT_01190	0.000169638	8.39598e-05	0.000190022	0.000187579	0.00011561	6.82978e-05	0.000113861	0.000123502	Lipoate-protein ligase A
	UYEDRAFT_01191	0.000276364	8.84311e-05	0.000267543	0.000261957	0.000141344	5.70986e-05	0.000164499	0.000144172	Putative bacterial sensory transduction regulator
	UYEDRAFT_01192	1.26454e-07	1.36621e-06	3.00004e-07	5.27501e-07	5.44229e-07	1.79884e-06	7.40319e-07	7.19553e-07	hypothetical protein
psbA	UYEDRAFT_01193	0.000411417	0.171229	0.000507906	0.000403116	0.00157795	0.012405	0.00108042	0.000868501	photosystem II, DI subunit (also called Q(B))
	UYEDRAFT_01194	0.000149089	7.45206e-06	0.000123782	0.000140104	3.10988e-05	2.64023e-05	2.94647e-05	3.02867e-05	Ferredoxin subunits of nitrite reductase and ring-hydroxylating dioxygenases
	UYEDRAFT_01195	8.66207e-06	3.97443e-06	9.36011e-06	1.19215e-05	6.53075e-06	4.9323e-06	5.3303e-06	3.85942e-06	Thiopurine S-methyltransferase (TPMT)
	UYEDRAFT_01196	1.0875e-05	2.69516e-05	1.02001e-05	1.1605e-05	3.03213e-05	3.49323e-05	2.48747e-05	2.72776e-05	extracellular substrate-binding orphan protein, GRRM family
	UYEDRAFT_01197	1.7008e-05	5.26612e-05	1.16401e-05	1.48755e-05	1.92035e-05	2.71567e-05	1.00683e-05	1.14474e-05	hypothetical protein
	UYEDRAFT_01198	1.54906e-05	0.000113271	2.10603e-05	2.1944e-05	2.52678e-05	4.294e-05	2.86504e-05	2.33528e-05	hypothetical protein
	UYEDRAFT_01200	3.35102e-06	0.000291003	4.32005e-06	5.06401e-06	5.44229e-06	7.06189e-05	4.73804e-06	6.0835e-06	Dehydrogenases with different specificities (related to short-chain alcohol dehydrogenases)
	UYEDRAFT_01201	4.61556e-06	0.000769052	3.90005e-06	6.33001e-06	4.89806e-06	9.19148e-05	2.88725e-06	2.8128e-06	Lactoylglutathione lyase and related lyases
	UYEDRAFT_01202	5.50073e-06	0.00182339	7.08009e-06	9.07302e-06	6.06427e-06	0.000203907	2.59112e-06	5.29853e-06	Predicted divalent heavy-metal cations transporter
	UYEDRAFT_01203	1.34041e-05	2.11142e-06	2.26803e-05	2.58475e-05	1.78818e-05	4.52611e-06	2.66515e-05	2.89784e-05	penicillin-binding protein 2
	UYEDRAFT_01204	2.28249e-05	4.73206e-05	5.26806e-05	4.22001e-05	3.8718e-05	5.3617e-05	3.59795e-05	4.23228e-05	spermidine/putrescine ABC transporter ATP-binding subunit
	UYEDRAFT_01205	6.44913e-06	7.70046e-06	1.48202e-05	7.91251e-06	1.52384e-05	1.00387e-05	9.92028e-06	1.1055e-05	Spermidine/putrescine-binding periplasmic protein
	UYEDRAFT_01206	4.86846e-06	6.45845e-06	9.06011e-06	6.43551e-06	1.39945e-05	7.02127e-06	8.29158e-06	9.15795e-06	ABC-type spermidine/putrescine transport system, permease component I
	UYEDRAFT_01207	2.97798e-05	0.000133516	4.42205e-05	3.39711e-05	5.87767e-05	0.000156209	7.83258e-05	7.87584e-05	PAS domain S-box
	UYEDRAFT_01208	1.20131e-06	2.73242e-06	1.38002e-06	1.3715e-06	6.14201e-06	3.19149e-06	6.44078e-06	9.28878e-06	PAS domain S-box/diguanylate cyclase (GGDEF) domain
	UYEDRAFT_01209	4.29942e-06	1.16749e-05	4.14005e-06	4.95851e-06	4.04284e-06	1.64216e-05	5.47836e-06	6.0835e-06	dihydroneopterin aldolase
	UYEDRAFT_01210	5.50073e-06	1.11781e-06	2.64003e-06	3.16501e-06	1.57826e-05	3.71373e-06	3.33144e-06	4.64439e-06	ornithine-acyl[acyl carrier protein] N-acyltransferase
	UYEDRAFT_01211	3.46483e-05	3.08018e-05	5.44807e-05	4.65256e-05	1.95922e-05	4.38684e-05	2.22836e-05	2.28295e-05	Beta-lactamase class A
	UYEDRAFT_01212	5.69041e-06	4.47123e-06	4.44005e-06	2.954e-06	5.1313e-06	8.82011e-06	1.55467e-06	3.40153e-06	hypothetical protein
	UYEDRAFT_01213	0.000133156	8.32146e-06	0.000118261	0.000142953	2.23911e-05	2.91296e-05	2.43565e-05	2.53152e-05	Phosphosulfolactate phosphohydrolase and related enzymes
	UYEDRAFT_01214	5.9939e-05	3.41553e-05	5.98807e-05	6.77311e-05	4.98358e-05	5.85493e-05	4.72324e-05	4.84063e-05	transcriptional repressor, CopY family
	UYEDRAFT_01215	0.000137645	0.000127554	0.000136682	0.000160044	0.000110712	0.000187833	0.000109863	0.000115194	Zn-dependent protease with chaperone function
	UYEDRAFT_01216	2.33939e-05	3.20438e-05	2.69403e-05	3.12281e-05	3.02436e-05	4.47969e-05	2.51709e-05	2.85205e-05	3-hydroxybutyrate dehydrogenase
	UYEDRAFT_01217	2.16868e-05	0.000287277	3.09604e-05	2.56365e-05	5.70663e-05	0.000369922	7.46242e-05	7.94779e-05	Predicted hydrolases or acyltransferases (alpha/beta hydrolase superfamily)
	UYEDRAFT_01218	4.29942e-06	4.21041e-05	3.54004e-06	6.96301e-06	3.03213e-06	8.1586e-05	3.4795e-06	4.31732e-06	dihydroxyacetone kinase, phosphoprotein-dependent, L subunit
	UYEDRAFT_01219	4.42588e-06	2.13626e-05	6.12008e-06	6.01351e-06	4.27608e-06	5.20502e-05	7.10707e-06	6.67222e-06	Acetyltransferase (isoleucine patch superfamily)
	UYEDRAFT_01220	2.21294e-06	7.57626e-05	5.22006e-06	3.27051e-06	2.07584e-05	5.52998e-05	1.88781e-05	2.75393e-05	4-hydroxybenzoate polyprenyltransferase and related prenyltransferases
	UYEDRAFT_01221	4.24884e-05	1.10539e-05	5.02806e-05	3.72416e-05	8.3578e-05	2.72147e-05	7.93622e-05	8.8963e-05	Predicted Zn-dependent proteases and their inactivated homologs
	UYEDRAFT_01222	3.64186e-05	3.24164e-05	3.90605e-05	3.41821e-05	6.79509e-05	8.18181e-05	7.29215e-05	7.16937e-05	Predicted Zn-dependent proteases and their inactivated homologs
	UYEDRAFT_01223	1.44789e-05	5.70082e-05	1.78202e-05	1.8146e-05	3.10211e-05	0.000112282	3.66458e-05	3.47348e-05	Predicted permease
	UYEDRAFT_01224	5.86113e-05	0.000215489	6.58808e-05	6.12956e-05	9.57066e-05	0.000274468	0.00011549	0.000102504	cysteinyl-tRNA synthetase (EC 6.1.1.16)
	UYEDRAFT_01225	0.000113366	3.77571e-05	0.000111961	0.000117316	0.000212172	0.000166944	0.000169459	0.000187607	Putative GTPases (G3E family)
	UYEDRAFT_01226	1.02427e-05	1.73881e-05	7.9801e-06	9.70602e-06	1.60936e-05	1.88588e-05	1.76196e-05	1.77926e-05	conserved hypothetical protein (putative transposase or invertase)
	UYEDRAFT_01227	1.26454e-06	2.48402e-06	9.00011e-07	8.44001e-07	2.09917e-06	4.81624e-06	1.99886e-06	1.50452e-06	D-tyrosyl-tRNA(Tyr) deacylase
psb28	UYEDRAFT_01228	0.0001109	8.81827e-06	9.66612e-05	0.000116472	5.94765e-05	2.05416e-05	4.19021e-05	4.19958e-05	photosystem II reaction center protein Psb28
	UYEDRAFT_01229	8.53562e-06	2.60822e-06	6.18008e-06	8.96752e-06	8.70766e-06	9.34235e-06	5.84852e-06	6.34515e-06	molybdenum cofactor synthesis domain
	UYEDRAFT_01230	0.000301655	8.94247e-05	0.000291844	0.000367774	0.000146242	0.000233211	0.000160057	0.00015804	ketol-acid reductoisomerase (EC 1.1.1.86)
	UYEDRAFT_01231	6.42384e-05	6.16037e-05	5.73607e-05	5.86581e-05	5.2868e-05	5.86073e-05	5.45615e-05	4.61822e-05	Predicted oxidoreductases (related to aryl-alcohol dehydrogenases)
	UYEDRAFT_01232	6.95495e-07	2.6579e-05	1.80002e-07	8.44001e-07	6.99723e-07	2.90135e-06	2.96128e-07	5.23312e-07	Domain of unknown function (DUF4359)
	UYEDRAFT_01233	3.23721e-05	7.34027e-05	3.35404e-05	3.37601e-05	6.88838e-05	7.06769e-05	5.87814e-05	6.24703e-05	SagB-type dehydrogenase domain
	UYEDRAFT_01235	0.000308926	0.000319445	0.000327964	0.000332537	0.000392156	0.00117975	0.000399476	0.000428331	asparaginase (EC 3.5.1.1)
	UYEDRAFT_01236	7.25844e-05	0.00041806	9.03011e-05	8.36616e-05	0.000252678	0.00119623	0.000301088	0.000296914	Protein of unknown function (DUF1230)
	UYEDRAFT_01237	4.31207e-05	0.000426382	4.94406e-05	4.97961e-05	0.000148497	0.00111139	0.000172124	0.000163993	iojap-like ribosome-associated protein
	UYEDRAFT_01238	2.08648e-05	7.01735e-05	2.59803e-05	2.62695e-05	4.13614e-05	0.000105841	5.76709e-05	5.54056e-05	putative HD superfamily hydrolase of NAD metabolism
	UYEDRAFT_01239	1.34673e-05	3.72603e-06	6.31808e-05	2.5531e-05	4.58707e-06	1.21276e-05	4.88611e-06	5.82184e-06	Glycosyltransferase
	UYEDRAFT_01240	0.000126896	0.000183817	0.000156542	0.000136412	0.000131159	0.000606499	0.00010631	0.000105382	anti-anti-sigma factor
	UYEDRAFT_01241	8.85175e-07	3.35342e-06	8.4001e-07	5.27501e-07	2.09917e-06	6.15087e-06	2.44305e-06	3.20528e-06	hypothetical protein
	UYEDRAFT_01242	8.91498e-06	3.25406e-05	1.31402e-05	1.3293e-05	3.56859e-05	7.02707e-05	3.81264e-05	4.06875e-05	Organic radical activating enzymes
	UYEDRAFT_01243	6.63249e-05	3.30374e-05	8.61611e-05	9.68492e-05	8.15566e-05	6.27272e-05	0.000109937	0.000108522	Protein of unknown function (DUF3318)
	UYEDRAFT_01244	1.55538e-05	3.60183e-06	1.48802e-05	1.9834e-05	1.36835e-05	1.03288e-05	1.36959e-05	1.15783e-05	hypothetical protein
	UYEDRAFT_01245	1.87151e-05	4.38429e-05	2.26203e-05	2.75355e-05	4.50933e-05	6.21469e-05	6.75171e-05	6.55448e-05	ABC-type amino acid transport/signal transduction systems, periplasmic component/domain
	UYEDRAFT_01246	4.67878e-06	2.98082e-06	2.28003e-06	2.532e-06	9.71837e-06	6.84719e-06	6.36675e-06	7.5226e-06	amine acid ABC transporter, permease protein, 3-TM region, His/Glu/Gln/Arg/opine family
	UYEDRAFT_01247	2.84521e-06	5.46484e-06	4.14005e-06	3.37601e-06	9.79612e-06	8.64603e-06	5.84852e-06	7.19553e-06	amine acid ABC transporter, permease protein, 3-TM region, His/Glu/Gln/Arg/opine family
	UYEDRAFT_01248	3.66715e-06	5.83744e-06	4.80006e-06	3.27051e-06	1.11956e-05	9.2263e-06	6.88497e-06	8.04592e-06	ABC-type polar amino acid transport system, ATPase component
	UYEDRAFT_01249	5.41854e-05	4.60785e-05	5.34607e-05	4.66311e-05	3.18763e-05	4.38104e-05	2.72438e-05	2.42686e-05	Esterase/lipase
	UYEDRAFT_01250	0.000467436	0.00359313	0.000396905	0.000430757	0.000257576	0.000774487	0.00015258	0.000113493	hypothetical protein
	UYEDRAFT_01251	7.14463e-06	8.07306e-06	2.43603e-05	1.5403e-05	3.51416e-05	4.46808e-06	3.58315e-05	4.11454e-05	Glycosyltransferase
	UYEDRAFT_01252	7.01818e-06	1.49041e-06	1.23602e-05	1.08665e-05	2.14582e-05	6.78916e-06	2.50968e-05	3.1922e-05	hypothetical protein
	UYEDRAFT_01253	5.56396e-06	2.3474e-05	7.68009e-06	7.38501e-06	6.84174e-06	5.55319e-05	9.92028e-06	1.2167e-05	Uncharacterized protein conserved in bacteria
	UYEDRAFT_01254	0.000534014	0.00089524	0.000484626	0.000525391	0.000182006	0.00202578	0.000248747	0.000298353	ribosomal protein L21
	UYEDRAFT_01255	0.000217058	0.000571821	0.000217263	0.000231256	0.000105658	0.00120818	0.000128816	0.000131809	LSU ribosomal protein L27P
	UYEDRAFT_01256	1.13808e-06	1.61461e-06	1.44002e-06	2.532e-06	3.18763e-06	3.53965e-06	3.4795e-06	4.51356e-06	hypothetical protein
	UYEDRAFT_01257	0.000127718	0.000352606	0.000131582	0.00014559	9.54733e-05	0.00130979	8.18793e-05	8.88321e-05	Predicted membrane protein
	UYEDRAFT_01258	6.83482e-05	0.000176986	7.26609e-05	7.14236e-05	4.03507e-05	0.00108731	2.63554e-05	2.87167e-05	Glycosyltransferases, probably involved in cell wall biogenesis
	UYEDRAFT_01259	1.71345e-05	1.86301e-05	2.83203e-05	3.03841e-05	2.40238e-05	3.17408e-05	3.77563e-05	4.00333e-05	Ribonuclease HI
	UYEDRAFT_01260	2.5923e-06	2.48402e-07	1.86002e-06	2.0045e-06	4.19834e-06	2.66924e-06	1.55467e-06	3.53235e-06	Uncharacterized protein conserved in bacteria
	UYEDRAFT_01261	5.1846e-06	3.85023e-06	7.14009e-06	6.33001e-06	1.61714e-05	1.55512e-05	1.36219e-05	2.09325e-05	Transcriptional regulator
	UYEDRAFT_01262	1.6439e-06	1.86301e-06	1.26002e-06	1.477e-06	2.33241e-06	2.147e-06	4.44192e-07	7.19553e-07	hypothetical protein
	UYEDRAFT_01263	3.98329e-06	5.58904e-06	4.32005e-06	4.22001e-06	5.98652e-06	1.11412e-05	3.77563e-06	4.25191e-06	Glutathione S-transferase
	UYEDRAFT_01264	1.43525e-05	1.58977e-05	9.42012e-06	8.75651e-06	1.69488e-05	1.18375e-05	5.47836e-06	8.96171e-06	Glycosyltransferase
	UYEDRAFT_01265	8.41549e-05	1.17991e-05	5.70607e-05	4.43101e-05	7.005e-05	2.24565e-05	3.68679e-05	4.81447e-05	Nucleoside-diphosphate-sugar epimerases
	UYEDRAFT_01266	3.70509e-05	3.97443e-06	2.35803e-05	1.99395e-05	3.934e-05	1.59574e-05	2.5467e-05	2.98942e-05	Glycosyltransferase
	UYEDRAFT_01267	0	0	0	0	7.7747e-08	1.74081e-07	0	1.96242e-07	hypothetical protein
	UYEDRAFT_01268	2.02326e-06	7.94886e-06	9.06011e-06	7.38501e-06	1.55494e-06	6.49903e-06	2.14693e-06	2.55114e-06	Alpha-L-arabinofuranosidase
	UYEDRAFT_01269	6.63881e-06	3.10502e-06	5.10006e-06	3.27051e-06	9.32964e-06	9.05222e-06	2.96128e-06	4.57898e-06	Membrane protein involved in the export of O-antigen and teichoic acid
	UYEDRAFT_01270	1.8968e-06	6.21005e-07	3.00004e-07	3.16501e-07	6.99723e-07	1.74081e-07	2.22096e-07	6.54139e-08	hypothetical protein
	UYEDRAFT_01271	6.06977e-06	1.98721e-06	3.78005e-06	3.27051e-06	5.44229e-06	4.64216e-06	3.18337e-06	3.20528e-06	Core-2/I-Branching enzyme
	UYEDRAFT_01272	1.94739e-05	2.98082e-06	1.84202e-05	1.12885e-05	4.02729e-05	7.25338e-06	2.59112e-05	2.83897e-05	Lipid A core - O-antigen ligase and related enzymes
	UYEDRAFT_01273	1.75138e-05	4.59543e-06	1.63802e-05	1.1605e-05	2.47235e-05	8.52997e-06	2.22096e-05	2.23062e-05	Beta-1,4-xylanase
	UYEDRAFT_01274	7.52399e-06	1.49041e-06	7.08009e-06	3.37601e-06	1.01071e-05	1.97292e-06	5.1082e-06	8.30757e-06	Glycosyltransferase
	UYEDRAFT_01275	2.06119e-05	1.30411e-05	1.83002e-05	1.27655e-05	1.22063e-05	4.88588e-05	1.01424e-05	8.76547e-06	bacterial polymer biosynthesis proteins, WecB/TagA/CpsF family
	UYEDRAFT_01276	6.82217e-05	1.00603e-05	6.84008e-05	6.46716e-05	6.38303e-05	8.06576e-06	6.14465e-05	6.33207e-05	capsular exopolysaccharide family
	UYEDRAFT_01277	6.95495e-07	3.85023e-06	1.14001e-06	1.1605e-06	2.17692e-06	4.294e-06	1.33257e-06	2.48573e-06	Predicted acyltransferase
	UYEDRAFT_01278	6.32268e-07	3.35342e-06	7.8001e-07	4.22001e-07	1.1662e-06	5.62862e-06	1.03645e-06	2.3549e-06	Uncharacterized protein conserved in cyanobacteria
	UYEDRAFT_01279	2.52907e-07	1.36621e-06	1.20001e-07	1.055e-07	2.33241e-07	2.147e-06	3.7016e-07	6.54139e-08	hypothetical protein
	UYEDRAFT_01280	2.33939e-06	1.49041e-06	2.16003e-06	2.0045e-06	3.49861e-06	4.99032e-06	8.14351e-07	2.42032e-06	Predicted nucleotidyltransferase
	UYEDRAFT_01281	1.5617e-05	4.71964e-06	1.42202e-05	1.06555e-05	2.17692e-05	2.24565e-05	1.34738e-05	1.98858e-05	hypothetical protein
	UYEDRAFT_01282	0.000230082	4.84384e-05	0.000208023	0.000205725	0.000231297	0.000206808	0.000293537	0.000293905	magnesium chelatase ATPase subunit I
	UYEDRAFT_01283	1.96003e-06	2.48402e-07	2.04003e-06	1.477e-06	2.17692e-06	1.68278e-06	1.40661e-06	1.83159e-06	uncharacterized cyanobacterial protein, TIGR03792 family
	UYEDRAFT_01284	1.8968e-05	5.09224e-06	1.75802e-05	1.7513e-05	1.88148e-05	1.02708e-05	1.91743e-05	2.15866e-05	Glycosyl transferase family 1
	UYEDRAFT_01285	3.74935e-05	1.54009e-05	4.43405e-05	5.16951e-05	1.9048e-05	5.27466e-05	2.79841e-05	2.63618e-05	Selenocysteine lyase
	UYEDRAFT_01286	1.10647e-05	4.49607e-05	2.18403e-05	1.6458e-05	5.1313e-05	5.69245e-05	6.7147e-05	6.7638e-05	high affinity sulphate transporter 1
	UYEDRAFT_01287	4.17297e-06	6.21005e-06	6.18008e-06	7.17401e-06	1.47719e-06	6.96324e-07	4.66401e-06	3.46694e-06	Choline dehydrogenase and related flavoproteins
	UYEDRAFT_01288	8.85175e-07	1.96237e-05	2.10003e-06	2.0045e-06	1.47719e-06	5.8027e-06	3.33144e-06	3.13987e-06	Acetyltransferases, including N-acetylases of ribosomal proteins
	UYEDRAFT_01290	2.21294e-05	8.39598e-05	1.89002e-05	2.5953e-05	6.37525e-06	4.83945e-05	6.959e-06	6.86846e-06	Predicted metal-binding protein
	UYEDRAFT_01291	1.70712e-06	0.000188661	3.36004e-06	2.321e-06	4.74257e-06	4.69439e-05	6.73691e-06	1.41948e-05	hypothetical protein
	UYEDRAFT_01292	8.85175e-07	3.10502e-06	1.38002e-06	1.055e-06	1.08846e-06	6.49903e-06	5.92256e-07	8.50381e-07	transcriptional regulator, HxlR family
	UYEDRAFT_01293	4.93169e-06	1.08055e-05	4.38005e-06	4.11451e-06	6.53075e-06	9.80657e-06	5.70046e-06	5.6256e-06	Mannose-6-phosphate isomerase
	UYEDRAFT_01294	0.000124873	0.000234367	0.000177002	0.000197918	8.59104e-05	0.000319207	9.31322e-05	0.000110288	Predicted Zn-dependent hydrolases of the beta-lactamase fold
	UYEDRAFT_01295	3.77464e-05	3.86265e-05	4.86006e-05	5.15896e-05	2.27021e-05	9.77175e-05	2.82062e-05	3.20528e-05	glutamine amidotransferase of anthranilate synthase or aminodeoxychorismate synthase
	UYEDRAFT_01296	8.40917e-06	3.35342e-06	1.08601e-05	8.96752e-06	1.31392e-05	5.33849e-06	5.99659e-06	9.28878e-06	Diacylglycerol kinase
	UYEDRAFT_01297	2.20662e-05	4.59543e-05	3.82805e-05	3.48151e-05	5.34122e-05	5.87814e-05	5.48577e-05	5.76297e-05	probable rRNA maturation factor YbeY
	UYEDRAFT_01298	1.18234e-05	1.44073e-05	1.41602e-05	1.38205e-05	2.45681e-05	2.10638e-05	2.42084e-05	2.5119e-05	Protein of unknown function (DUF3285)
	UYEDRAFT_01299	9.98351e-05	6.43361e-05	0.000121741	0.000100858	0.000219713	0.00015795	0.000290871	0.000279906	peptide chain release factor 2
	UYEDRAFT_01300	0.000310064	0.000528723	0.000345364	0.00035543	0.000709286	0.00059205	0.000838634	0.000879294	Integral membrane protein, interacts with FtsH
	UYEDRAFT_01301	7.46076e-06	4.96804e-07	5.19006e-05	3.90351e-05	1.39945e-06	8.70405e-07	6.66287e-07	1.897e-06	RNA polymerase sigma factor, sigma-70 family
	UYEDRAFT_01302	1.3657e-05	4.84384e-05	1.90202e-05	1.63525e-05	2.41016e-05	0.000122147	4.1754e-05	3.91175e-05	tRNA dihydrouridine synthase A
	UYEDRAFT_01303	9.48402e-06	3.60183e-06	1.17601e-05	7.70151e-06	1.27505e-05	8.70405e-06	1.00683e-05	1.15783e-05	prolyl aminopeptidase (EC:3.4.11.5). Serine peptidase. MEROPS family S33
	UYEDRAFT_01304	1.96003e-06	1.04329e-05	2.28003e-06	2.11e-06	6.37525e-06	1.53191e-05	4.51595e-06	7.9805e-06	Plasmid stabilization system protein
	UYEDRAFT_01305	3.47747e-06	1.57735e-05	2.64003e-06	2.11e-06	8.55217e-06	1.61895e-05	9.10593e-06	9.48502e-06	prevent-host-death family protein
	UYEDRAFT_01306	5.62719e-06	1.30411e-05	8.1001e-06	9.07302e-06	2.95439e-06	2.49516e-06	1.25854e-06	2.15866e-06	Chlorophyll A-B binding protein
	UYEDRAFT_01307	0.000323342	7.81224e-05	0.000318784	0.000340344	0.000646078	0.00103973	0.000898378	0.00089447	hypothetical protein
	UYEDRAFT_01308	1.97268e-05	1.88785e-05	1.94402e-05	2.4898e-05	3.37422e-05	3.47582e-05	6.65547e-05	7.16937e-05	hypothetical protein
	UYEDRAFT_01309	1.07486e-06	2.099e-05	1.74002e-06	1.1605e-06	4.50933e-06	4.59574e-05	4.29385e-06	5.1677e-06	ADP-ribosylglycohydrolase
	UYEDRAFT_01310	1.00531e-05	2.60822e-06	9.12011e-06	7.91251e-06	1.13511e-05	6.03481e-06	8.14351e-06	1.02046e-05	hypothetical protein
	UYEDRAFT_01311	7.47973e-05	4.24767e-05	0.000102481	0.000115523	8.76986e-05	7.7292e-05	0.000107642	0.000111923	magnesium chelatase ATPase subunit D
	UYEDRAFT_01312	6.76527e-06	5.46484e-06	7.8601e-06	6.43551e-06	9.87387e-06	7.36943e-06	8.36561e-06	1.34753e-05	Uncharacterized protein conserved in cyanobacteria
	UYEDRAFT_01313	6.38591e-06	3.85023e-06	3.39604e-05	1.477e-05	4.58707e-06	1.57834e-05	3.99772e-06	5.49477e-06	hypothetical protein
	UYEDRAFT_01314	1.39099e-06	5.58904e-06	3.36004e-06	4.11451e-06	6.91948e-06	9.57446e-06	1.25114e-05	1.20362e-05	Uncharacterized protein conserved in cyanobacteria
	UYEDRAFT_01315	1.8968e-06	4.34703e-06	3.42004e-06	3.37601e-06	3.88735e-06	1.33462e-05	4.21982e-06	7.19553e-06	ribonuclease III, bacterial
	UYEDRAFT_01316	3.07915e-05	2.39708e-05	3.41404e-05	3.82966e-05	2.65117e-05	1.96131e-05	3.55353e-05	3.63702e-05	Xaa-Pro aminopeptidase
	UYEDRAFT_01317	5.69041e-06	1.55251e-05	2.91604e-05	1.1183e-05	5.98652e-06	2.1528e-05	6.14465e-06	4.57898e-06	Repeat domain in Vibrio, Colwellia, Bradyrhizobium and Shewanella
	UYEDRAFT_01318	1.8968e-06	2.48402e-06	4.68006e-06	2.6375e-06	3.49861e-06	1.13733e-05	4.21982e-06	5.03687e-06	Repeat domain in Vibrio, Colwellia, Bradyrhizobium and Shewanella
	UYEDRAFT_01319	6.38591e-06	2.48402e-06	6.54008e-06	5.90801e-06	9.71837e-06	8.41392e-06	1.47324e-05	1.5176e-05	HhH-GPD superfamily base excision DNA repair protein
	UYEDRAFT_01320	6.32268e-07	6.33425e-06	1.20001e-06	6.33001e-07	1.78818e-06	1.97292e-06	1.11048e-06	1.11204e-06	hypothetical protein
	UYEDRAFT_01321	1.86519e-05	4.96804e-07	1.32602e-05	1.12885e-05	6.04872e-05	2.30948e-05	2.51709e-05	2.74739e-05	hypothetical protein
	UYEDRAFT_01322	2.2572e-05	1.49041e-06	2.19603e-05	1.88845e-05	9.91274e-05	3.48162e-05	8.46925e-05	6.50869e-05	hypothetical protein
	UYEDRAFT_01323	1.01795e-05	3.42795e-05	1.99202e-05	7.19511e-05	2.36351e-05	9.74854e-06	2.20615e-05	1.88392e-05	DNA repair photolyase
	UYEDRAFT_01324	3.16134e-06	1.03087e-05	6.78008e-06	2.54255e-05	8.70766e-06	4.87427e-06	6.21868e-06	6.73764e-06	hypothetical protein
	UYEDRAFT_01325	1.5617e-05	2.6579e-05	1.78202e-05	1.7724e-05	2.10694e-05	1.78143e-05	2.25057e-05	2.45956e-05	ABC-type bacteriocin/lantibiotic exporters, contain an N-terminal double-glycine peptidase domain
	UYEDRAFT_01326	5.81687e-06	6.08585e-06	5.82007e-06	3.79801e-06	7.38596e-06	5.28046e-06	2.73918e-06	5.82184e-06	Protein of unknown function (DUF3592)
	UYEDRAFT_01327	7.39754e-06	5.77534e-05	8.2201e-06	7.91251e-06	1.28283e-05	5.28626e-05	1.63611e-05	1.49144e-05	Predicted aminopeptidases
	UYEDRAFT_01328	1.13808e-06	9.81187e-06	1.74002e-06	1.055e-06	3.49861e-06	1.11992e-05	3.62757e-06	4.05566e-06	Trypsin-like serine proteases, typically periplasmic, contain C-terminal PDZ domain
	UYEDRAFT_01329	5.1846e-06	5.34064e-06	4.80006e-06	3.48151e-06	2.6434e-06	1.9323e-05	3.18337e-06	3.66318e-06	AMIN domain
	UYEDRAFT_01330	8.97821e-06	7.82466e-06	8.3401e-06	6.64651e-06	3.88735e-06	1.32302e-05	4.44192e-06	4.05566e-06	Uncharacterized iron-regulated membrane protein
	UYEDRAFT_01331	0.000600212	3.17954e-05	0.000478746	0.000527184	3.77073e-05	1.40425e-05	3.61276e-05	3.5716e-05	outer membrane transport energization protein TonB (TC 2.C.1.1.1)
	UYEDRAFT_01332	0.000226668	7.57626e-06	0.000162422	0.000174286	1.20508e-05	5.45454e-06	8.21755e-06	8.24216e-06	outer membrane transport energization protein ExbB (TC 2.C.1.1.1)
	UYEDRAFT_01333	0.000234129	7.32785e-06	0.000177002	0.000175658	1.15066e-05	8.41392e-06	8.95786e-06	8.04592e-06	Biopolymer transport protein
psbU	UYEDRAFT_01334	0.00153907	0.000148544	0.00140978	0.00154305	0.0017563	0.000624313	0.00168141	0.00190806	Photosystem II 12 kDa extrinsic protein (PsbU)
	UYEDRAFT_01335	3.38263e-05	5.7505e-05	4.51806e-05	4.20946e-05	8.52107e-05	0.000119652	0.000122079	0.00012952	L-aspartate oxidase (EC 1.4.3.16)
	UYEDRAFT_01336	6.10139e-05	6.19763e-05	4.77006e-05	3.10171e-05	4.07394e-05	9.0232e-05	2.59852e-05	4.46777e-05	hypothetical protein
	UYEDRAFT_01337	8.40917e-06	2.48402e-05	1.33802e-05	1.3715e-05	1.95922e-05	5.1586e-05	2.36162e-05	2.59693e-05	PAS domain S-box/diguanylate cyclase (GGDEF) domain
	UYEDRAFT_01338	0.000100151	0.000106937	0.000103801	9.98032e-05	0.000185038	0.000212553	0.000196629	0.000193756	Predicted membrane protein
	UYEDRAFT_01339	4.2362e-05	7.35269e-05	5.04606e-05	4.26221e-05	9.71837e-05	0.00029089	0.000109715	0.000113886	membrane complex biogenesis protein, BtpA family
	UYEDRAFT_01340	0.000109699	0.00154307	0.000124442	0.000117211	0.000265273	0.00227396	0.000178343	0.000167721	ribosomal protein S12 methylthiotransferase RimO
	UYEDRAFT_01341	0.000609633	0.00152171	0.000698409	0.000602723	0.00100247	0.00193613	0.000937244	0.000849073	Superfamily II DNA and RNA helicases
	UYEDRAFT_01342	2.89579e-05	0.000152022	3.77405e-05	2.81685e-05	4.13614e-05	9.8646e-05	3.7164e-05	3.42115e-05	Predicted oxidoreductases (related to aryl-alcohol dehydrogenases)
	UYEDRAFT_01343	5.12769e-05	2.94356e-05	7.26609e-05	8.64046e-05	5.59778e-05	0.000113907	4.89351e-05	5.19387e-05	PUCC protein
	UYEDRAFT_01344	2.36468e-05	1.27927e-05	2.67603e-05	2.743e-05	3.41309e-05	4.89748e-05	3.73121e-05	3.89867e-05	Archaeal fructose-1,6-bisphosphatase and related enzymes of inositol monophosphatase family
	UYEDRAFT_01345	1.26454e-07	2.73242e-06	3.00004e-07	4.22001e-07	7.7747e-08	1.68278e-06	0	1.30828e-07	hypothetical protein
	UYEDRAFT_01346	5.7157e-05	4.98046e-05	0.000252903	0.000153608	2.28576e-05	6.09284e-05	3.25741e-05	3.34919e-05	S-layer homology domain
	UYEDRAFT_01347	3.98329e-06	1.61461e-06	1.98002e-06	1.266e-06	5.05355e-06	3.01741e-06	1.48064e-06	2.48573e-06	Small-conductance mechanosensitive channel
	UYEDRAFT_01348	4.42588e-07	1.61461e-06	1.44002e-06	9.49502e-07	1.3217e-06	1.74081e-06	1.03645e-06	1.04662e-06	hypothetical protein
	UYEDRAFT_01349	2.5923e-06	1.73881e-06	4.32005e-06	4.95851e-06	5.90877e-06	4.35203e-06	9.32802e-06	6.93388e-06	Deacetylases, including yeast histone deacetylase and acetoin utilization protein
	UYEDRAFT_01350	0.000193095	0.000164318	0.000243783	0.000269342	0.00045723	0.00033441	0.000566715	0.000554383	glutamate--cysteine ligase, cyanobacterial, putative
	UYEDRAFT_01351	3.41425e-06	1.24201e-06	5.46007e-06	5.27501e-06	1.12733e-05	7.89168e-06	1.51025e-05	1.73347e-05	Predicted rRNA methylase (SpoU class)
	UYEDRAFT_01352	0.00126226	0.00024865	0.00145802	0.0015249	0.000674688	0.000486789	0.00116415	0.00111354	Membrane proteins related to metalloendopeptidases
	UYEDRAFT_01354	3.36999e-05	2.44676e-05	4.97406e-05	4.59981e-05	0.000141577	8.76788e-05	0.000206105	0.000198139	hypothetical protein
	UYEDRAFT_01355	3.03489e-06	3.56457e-05	3.06004e-06	4.22001e-06	4.27608e-06	0.000102302	6.88497e-06	5.95267e-06	cobalamin-5'-phosphate synthase (EC 2.7.8.26)
	UYEDRAFT_01356	1.25821e-05	8.73132e-05	1.78802e-05	1.52975e-05	2.82222e-05	0.000209536	3.40547e-05	3.21182e-05	Bacterial pre-peptidase C-terminal domain
	UYEDRAFT_01357	1.71977e-05	7.04219e-05	2.16603e-05	1.3504e-05	1.70266e-05	0.000100271	2.37643e-05	2.37453e-05	Predicted amidophosphoribosyltransferases
	UYEDRAFT_01358	1.70712e-06	1.62703e-05	3.96005e-06	3.37601e-06	2.95439e-06	3.09864e-05	4.07176e-06	3.13987e-06	N-acetylglutamate synthase and related acetyltransferases
	UYEDRAFT_01359	6.76527e-06	3.32858e-05	7.08009e-06	9.07302e-06	6.21976e-06	4.54932e-05	9.17996e-06	9.02712e-06	Hydroxylase for synthesis of 2-methylthio-cis-ribozeatin in tRNA
	UYEDRAFT_01360	3.73038e-06	1.92511e-05	4.50006e-06	5.27501e-06	5.44229e-06	1.12572e-05	5.5524e-06	5.23312e-06	hypothetical protein
	UYEDRAFT_01361	1.46686e-05	0.000114762	1.60202e-05	1.4348e-05	1.54717e-05	6.49903e-05	8.14351e-06	1.09241e-05	Domain of unknown function (DUF4168)
	UYEDRAFT_01362	6.63881e-06	1.46557e-05	4.80006e-06	6.85751e-06	1.71043e-05	4.36363e-05	1.91002e-05	2.11287e-05	DNA polymerase III, delta subunit (EC 2.7.7.7)
	UYEDRAFT_01363	0.000100088	1.67671e-05	7.9741e-05	9.34732e-05	3.46752e-05	9.36556e-05	3.43508e-05	4.29115e-05	hypothetical protein
	UYEDRAFT_01364	3.92006e-06	4.96804e-07	5.70007e-06	3.79801e-06	8.70766e-06	2.90135e-06	9.0319e-06	1.04662e-05	Predicted membrane protein/domain
	UYEDRAFT_01365	4.55233e-06	4.96804e-07	2.88004e-06	1.5825e-06	1.06513e-05	2.32108e-06	3.25741e-06	3.40153e-06	hypothetical protein
	UYEDRAFT_01366	9.54725e-06	2.85662e-06	8.4601e-06	1.0339e-05	1.8426e-05	1.38104e-05	2.44305e-05	2.64272e-05	Uncharacterized membrane protein
	UYEDRAFT_01367	1.49215e-05	1.09297e-05	1.57202e-05	1.3504e-05	2.46458e-05	3.60348e-05	2.16914e-05	2.11287e-05	Uncharacterized Fe-S protein
	UYEDRAFT_01368	5.89906e-05	5.2537e-05	5.78407e-05	6.26671e-05	5.7766e-05	0.000127369	4.71583e-05	5.7041e-05	High-affinity Fe2+/Pb2+ permease
	UYEDRAFT_01369	6.43649e-05	2.93114e-05	4.93806e-05	4.82136e-05	5.02246e-05	8.46034e-05	3.13155e-05	3.87251e-05	Bacterioferritin (cytochrome b1)
	UYEDRAFT_01370	2.68714e-05	6.70685e-06	2.49003e-05	2.5953e-05	1.39167e-05	1.52031e-05	2.10991e-05	1.98858e-05	Helix-hairpin-helix motif
	UYEDRAFT_01371	4.36265e-06	9.93607e-07	4.08005e-06	5.48601e-06	6.60849e-06	7.89168e-06	1.47324e-05	1.68768e-05	Putative multicopper oxidases
	UYEDRAFT_01372	0.000341235	7.8495e-05	0.000345184	0.000318505	5.73773e-05	5.76208e-05	8.69135e-05	7.74501e-05	ABC-type Co2+ transport system, permease component
	UYEDRAFT_01373	0.000115326	7.07945e-06	0.000103501	7.61711e-05	1.89703e-05	9.80657e-06	1.59169e-05	1.75964e-05	ABC-type cobalt transport system, permease component CbiQ and related transporters
	UYEDRAFT_01374	6.329e-05	9.43927e-06	5.92207e-05	4.63146e-05	6.37525e-06	1.64216e-05	8.73577e-06	6.60681e-06	ABC-type cobalt transport system, ATPase component
	UYEDRAFT_01375	5.43751e-06	2.98082e-06	3.96005e-06	4.85301e-06	1.01849e-05	1.05029e-05	1.31037e-05	1.19708e-05	Predicted membrane protein
	UYEDRAFT_01376	5.69041e-07	3.72603e-07	7.8001e-07	5.27501e-07	1.3217e-06	1.62476e-06	1.48064e-06	2.87821e-06	hypothetical protein
	UYEDRAFT_01377	6.19623e-06	4.47123e-06	6.36008e-06	5.38051e-06	1.39167e-05	1.42746e-05	1.72494e-05	2.01475e-05	Predicted membrane protein
	UYEDRAFT_01378	1.32776e-06	1.73881e-06	3.54004e-06	2.6375e-06	1.63269e-06	4.35203e-06	2.29499e-06	1.76618e-06	NLPC_P60 stabilising domain, N term
	UYEDRAFT_01379	2.15603e-05	8.32146e-06	1.38002e-05	1.40315e-05	1.51607e-05	1.82785e-05	5.40433e-06	9.81209e-06	Predicted membrane protein
	UYEDRAFT_01380	8.61781e-05	1.22959e-05	8.72411e-05	5.82361e-05	0.00010869	9.74854e-06	9.20217e-05	5.57981e-05	hypothetical protein
	UYEDRAFT_01381	1.29615e-05	8.07306e-06	1.28402e-05	1.2027e-05	1.415e-05	1.53772e-05	1.66572e-05	1.89046e-05	Phosphoenolpyruvate synthase/pyruvate phosphate dikinase
	UYEDRAFT_01382	2.27617e-06	3.40311e-05	3.48004e-06	2.743e-06	2.40238e-05	6.91102e-05	3.06492e-05	2.43994e-05	Uncharacterized membrane protein
	UYEDRAFT_01383	2.27617e-06	2.19836e-05	3.06004e-06	2.11e-06	8.70766e-06	4.78143e-05	1.09567e-05	1.07279e-05	hypothetical protein
	UYEDRAFT_01384	2.46585e-06	3.72603e-07	2.94004e-06	3.27051e-06	9.25189e-06	1.39265e-06	1.26595e-05	1.19053e-05	Predicted nucleic acid-binding protein, contains PIN domain
	UYEDRAFT_01385	2.40262e-06	3.72603e-07	2.46003e-06	3.37601e-06	9.95162e-06	1.10251e-06	1.08827e-05	1.39986e-05	hypothetical protein
	UYEDRAFT_01386	8.40917e-06	2.23562e-06	1.15801e-05	1.48755e-05	2.88441e-05	4.75822e-06	5.3377e-05	5.11537e-05	Uncharacterized protein conserved in cyanobacteria
	UYEDRAFT_01387	9.04143e-06	3.85023e-06	1.23602e-05	1.57195e-05	2.53455e-05	8.23984e-06	5.28588e-05	4.76868e-05	Uncharacterized protein conserved in cyanobacteria
	UYEDRAFT_01388	0.000419763	0.000505498	0.000449766	0.000457554	0.000244981	0.00029617	0.000315006	0.000271206	5,10-methylenetetrahydrofolate reductase
	UYEDRAFT_01389	4.40691e-05	1.10539e-05	4.58406e-05	4.51541e-05	2.05252e-05	2.51837e-05	2.50968e-05	2.53806e-05	tryptophanyl-tRNA synthetase (EC 6.1.1.2)
	UYEDRAFT_01390	0.000208459	2.11142e-06	0.000155942	0.000116156	0.000342864	5.33849e-06	0.000496606	0.000493221	Fe-S oxidoreductase
	UYEDRAFT_01391	1.13808e-06	2.48402e-07	5.16006e-06	3.05951e-06	1.1662e-06	4.9323e-06	7.40319e-08	8.50381e-07	Response regulator containing a CheY-like receiver domain and a GGDEF domain
	UYEDRAFT_01392	2.14971e-06	0	3.72005e-06	2.2155e-06	1.1662e-06	1.39265e-06	5.92256e-07	1.96242e-07	Response regulators consisting of a CheY-like receiver domain and a winged-helix DNA-binding domain
	UYEDRAFT_01393	2.14971e-06	0	9.00011e-07	1.266e-06	3.88735e-07	3.48162e-07	0	1.30828e-07	CheW protein
	UYEDRAFT_01394	3.54702e-05	7.32785e-06	0.000141962	0.000100964	1.45387e-05	8.47195e-06	1.53246e-05	1.5176e-05	methyl-accepting chemotaxis sensory transducer with GAF sensor
	UYEDRAFT_01395	1.23292e-05	3.47763e-06	4.36205e-05	2.8063e-05	7.23047e-06	8.29787e-06	6.14465e-06	9.35419e-06	Chemotaxis protein histidine kinase and related kinases
	UYEDRAFT_01396	1.30247e-05	0.000124325	1.44602e-05	1.27655e-05	1.64046e-05	0.000132766	3.59055e-05	3.02212e-05	hypothetical protein
	UYEDRAFT_01397	8.40917e-06	6.70685e-06	1.56602e-05	1.1605e-05	4.02729e-05	3.15667e-05	4.26424e-05	4.5201e-05	PAS domain S-box/diguanylate cyclase (GGDEF) domain
	UYEDRAFT_01398	6.75895e-05	1.68913e-05	8.4061e-05	9.06247e-05	1.79596e-05	3.34816e-05	1.68053e-05	2.55769e-05	cytidylate kinase/pantoate--beta-alanine ligase
	UYEDRAFT_01399	3.16766e-05	3.81297e-05	6.78008e-05	0.000109931	1.62491e-05	0.000119826	1.90262e-05	2.22407e-05	rare lipoprotein A
	UYEDRAFT_01400	1.15705e-05	1.32895e-05	1.59602e-05	1.6669e-05	1.51607e-05	1.82205e-05	2.07289e-05	2.68197e-05	L-glutaminase (EC 3.5.1.2)
	UYEDRAFT_01401	2.62391e-05	2.85662e-06	2.04003e-05	2.532e-05	7.46371e-06	7.19535e-06	5.92256e-06	5.42936e-06	Macrophage migration inhibitory factor (MIF)
	UYEDRAFT_01402	1.13808e-06	1.11781e-06	9.00011e-07	1.3715e-06	1.08846e-06	2.84332e-06	7.40319e-07	1.76618e-06	Predicted permeases
	UYEDRAFT_01403	1.8968e-06	3.35342e-06	2.94004e-06	2.6375e-06	4.82031e-06	5.91876e-06	3.7016e-06	5.42936e-06	O-6-methylguanine DNA methyltransferase
	UYEDRAFT_01404	6.13932e-05	2.23562e-06	4.35605e-05	4.51541e-05	1.51607e-05	1.02708e-05	1.03645e-05	1.39332e-05	Conserved protein/domain typically associated with flavoprotein oxygenases, DIM6/NTAB family
	UYEDRAFT_01405	1.0306e-05	5.46484e-06	1.06801e-05	1.0972e-05	9.01865e-06	1.26499e-05	1.14009e-05	1.41294e-05	precorrin-4 C11-methyltransferase
	UYEDRAFT_01406	5.53235e-05	1.94995e-05	5.61607e-05	7.54326e-05	3.24205e-05	6.8646e-05	4.01993e-05	3.78747e-05	prolipoprotein diacylglyceryl transferase
	UYEDRAFT_01407	3.38896e-05	1.22959e-05	4.86606e-05	7.15291e-05	4.18279e-05	1.75242e-05	7.99545e-05	7.68614e-05	Phosphopantetheine adenylyltransferase (EC 2.7.7.3)
	UYEDRAFT_01408	1.12544e-05	4.09863e-06	1.49402e-05	1.78295e-05	8.62992e-06	5.33849e-06	1.99886e-05	1.84467e-05	hypothetical protein
	UYEDRAFT_01409	8.85175e-07	1.11781e-06	1.62002e-06	1.055e-06	1.71043e-06	1.56673e-06	3.62757e-06	2.94363e-06	Methyltransferase domain
	UYEDRAFT_01410	1.27086e-05	1.83817e-05	1.53602e-05	1.67745e-05	4.19834e-05	5.00773e-05	4.01993e-05	4.35003e-05	SufE protein probably involved in Fe-S center assembly
	UYEDRAFT_01411	7.49238e-05	7.48932e-05	6.78608e-05	7.82811e-05	0.000101615	0.000223056	0.000126743	0.000120492	Predicted hydrolases or acyltransferases (alpha/beta hydrolase superfamily)
	UYEDRAFT_01412	0.000173368	4.90594e-05	0.000158522	0.00018568	0.000110867	0.000224042	0.000104089	0.000117614	Putative GTPases (G3E family)
	UYEDRAFT_01413	1.15073e-05	6.58265e-06	1.36802e-05	1.33985e-05	1.60936e-05	1.08511e-05	2.30239e-05	2.45956e-05	FOG: WD40 repeat
	UYEDRAFT_01414	4.81156e-05	0.000120972	7.8901e-05	6.34056e-05	4.53265e-05	5.42553e-05	5.60422e-05	5.69101e-05	hypothetical protein
	UYEDRAFT_01415	4.74201e-06	9.81187e-06	6.72008e-06	4.95851e-06	7.93019e-06	1.13733e-05	3.4795e-06	5.23312e-06	ABC-type metal ion transport system, periplasmic component/surface adhesin
	UYEDRAFT_01416	7.58722e-07	8.69406e-07	1.02001e-06	6.33001e-07	1.24395e-06	1.91489e-06	9.62415e-07	1.30828e-06	hypothetical protein
	UYEDRAFT_01417	1.30879e-05	1.56493e-05	1.12201e-05	1.2871e-05	6.76399e-06	1.62476e-05	9.69818e-06	7.65343e-06	hypothetical protein
	UYEDRAFT_01418	5.31105e-06	1.47799e-05	7.14009e-06	8.75651e-06	1.50829e-05	2.35009e-05	2.00627e-05	1.87738e-05	Uncharacterized conserved protein
	UYEDRAFT_01419	1.39099e-06	4.47123e-06	1.32002e-06	3.16501e-06	1.78818e-06	4.294e-06	8.88383e-07	1.43911e-06	hypothetical protein
	UYEDRAFT_01420	2.5923e-06	7.45206e-06	2.94004e-06	4.11451e-06	1.71043e-06	5.51257e-06	3.03531e-06	4.31732e-06	hypothetical protein
	UYEDRAFT_01421	9.42079e-06	3.22922e-06	1.39202e-05	1.59305e-05	4.89806e-06	5.97678e-06	3.77563e-06	4.7098e-06	hypothetical protein
	UYEDRAFT_01422	6.133e-06	1.11781e-06	4.32005e-06	5.16951e-06	3.26537e-06	1.45068e-06	5.18224e-07	1.24286e-06	hypothetical protein
	UYEDRAFT_01423	0	1.24201e-07	1.20001e-07	0	7.7747e-08	3.48162e-07	0	1.30828e-07	hypothetical protein
	UYEDRAFT_01424	3.66715e-06	4.47123e-06	4.56006e-06	4.00901e-06	1.24395e-06	5.45454e-06	3.55353e-06	3.72859e-06	cysteine synthase A
	UYEDRAFT_01425	8.21949e-07	6.21005e-07	7.8001e-07	7.38501e-07	6.99723e-07	1.21857e-06	1.18451e-06	1.17745e-06	Transcriptional regulator/sugar kinase
	UYEDRAFT_01426	7.58722e-07	9.56347e-06	1.44002e-06	9.49502e-07	3.42087e-06	1.84526e-05	2.44305e-06	2.3549e-06	Uncharacterized conserved protein
	UYEDRAFT_01427	1.14441e-05	9.93607e-07	1.38002e-06	7.38501e-07	7.61921e-06	2.43714e-06	1.03645e-06	1.24286e-06	hypothetical protein
	UYEDRAFT_01428	1.95371e-05	3.35342e-06	4.86006e-06	2.11e-06	3.37422e-05	8.93616e-06	3.03531e-06	4.25191e-06	hypothetical protein
	UYEDRAFT_01429	4.79259e-05	7.67562e-05	6.07807e-05	4.57871e-05	0.000148264	0.00019294	0.000131925	0.000137238	Uncharacterized protein conserved in bacteria containing thioredoxin-like domain
	UYEDRAFT_01430	2.01061e-05	0.000169534	2.59203e-05	2.5953e-05	3.57636e-05	4.87427e-05	4.37529e-05	4.31732e-05	Kef-type K+ transport system, predicted NAD-binding component
	UYEDRAFT_01431	1.83358e-05	6.73169e-05	1.50602e-05	1.6458e-05	8.47442e-06	1.02128e-05	1.1475e-05	9.94292e-06	hypothetical protein
	UYEDRAFT_01432	4.36897e-05	2.94356e-05	4.91406e-05	5.04291e-05	6.59295e-05	7.45067e-05	6.14465e-05	6.58064e-05	ABC-type multidrug transport system, ATPase and permease components
	UYEDRAFT_01433	6.25945e-06	1.58977e-05	1.09801e-05	6.85751e-06	1.11956e-05	5.31528e-05	1.48064e-05	1.49144e-05	Membrane-bound lytic murein transglycosylase
	UYEDRAFT_01434	2.4532e-05	3.47763e-06	1.81202e-05	1.59305e-05	4.12059e-05	2.55899e-05	1.83599e-05	3.16603e-05	Predicted dehydrogenase
	UYEDRAFT_01435	1.21395e-05	0.000199094	2.12403e-05	1.97285e-05	3.36645e-05	7.20696e-05	3.0131e-05	2.91092e-05	Predicted hydrolases or acyltransferases (alpha/beta hydrolase superfamily)
	UYEDRAFT_01436	0.000113555	0.000116873	0.000134342	0.000163631	8.47442e-05	0.000152727	0.00012889	0.000137762	integral membrane protein, YkoY family
	UYEDRAFT_01437	0.000334407	3.60183e-06	0.000251283	0.000277465	5.55891e-05	1.86267e-05	4.89351e-05	5.12845e-05	nucleoside diphosphate kinase (EC 2.7.4.6)
	UYEDRAFT_01438	0.000360013	0.000107061	0.000421025	0.000382227	0.000117864	0.000200309	0.000159909	0.000134229	arginine decarboxylase (EC 4.1.1.19)
	UYEDRAFT_01439	0.000534077	7.7253e-05	0.000580567	0.000607576	0.000309744	0.000151509	0.000447301	0.00043219	Nucleoside-diphosphate-sugar pyrophosphorylase involved in lipopolysaccharide biosynthesis/translation initiation factor 2B, gamma/epsilon subunits (eIF-2Bgamma/eIF-2Bepsilon)
	UYEDRAFT_01440	1.92842e-05	2.2853e-05	3.08404e-05	2.20495e-05	2.37128e-05	0.000111992	2.47267e-05	3.07446e-05	condensin subunit ScpA
	UYEDRAFT_01441	8.34594e-06	6.33425e-06	1.05601e-05	9.07302e-06	1.58604e-05	2.34429e-05	1.34738e-05	1.81851e-05	Predicted permease
	UYEDRAFT_01442	1.18866e-05	1.86301e-06	1.20601e-05	1.4981e-05	8.39668e-06	3.19149e-06	9.84625e-06	1.1055e-05	Pyridoxamine 5'-phosphate oxidase (EC 1.4.3.5)
	UYEDRAFT_01443	5.62719e-06	1.01845e-05	1.00801e-05	1.12885e-05	1.94367e-05	2.50096e-05	2.74659e-05	3.42115e-05	Glycosyltransferases involved in cell wall biogenesis
	UYEDRAFT_01444	2.33939e-06	4.22283e-06	1.92002e-06	1.266e-06	6.21976e-06	1.03288e-05	4.07176e-06	6.60681e-06	Diadenosine tetraphosphate (Ap4A) hydrolase and other HIT family hydrolases
	UYEDRAFT_01445	9.35757e-06	5.51452e-05	1.30802e-05	1.1394e-05	2.09917e-05	3.66151e-05	2.34681e-05	2.3222e-05	Predicted transmembrane sensor domain
	UYEDRAFT_01446	7.58722e-07	3.72603e-07	3.60004e-07	2.11e-07	1.08846e-06	1.27659e-06	1.99886e-06	1.50452e-06	hypothetical protein
	UYEDRAFT_01447	1.8968e-07	2.48402e-07	0	0	5.44229e-07	5.8027e-07	4.44192e-07	2.61656e-07	hypothetical protein
	UYEDRAFT_01448	3.5407e-06	5.83744e-06	4.44005e-06	3.79801e-06	6.453e-06	5.97678e-06	5.40433e-06	6.34515e-06	ABC-type dipeptide/oligopeptide/nickel transport systems, permease components
	UYEDRAFT_01449	4.42588e-06	5.71324e-06	5.70007e-06	4.64201e-06	5.1313e-06	9.80657e-06	1.07346e-05	7.84967e-06	ABC-type dipeptide/oligopeptide/nickel transport systems, permease components
	UYEDRAFT_01450	8.34594e-06	2.57096e-05	1.79402e-05	1.1183e-05	1.02626e-05	2.00774e-05	1.44362e-05	1.66806e-05	ABC-type dipeptide transport system, periplasmic component
	UYEDRAFT_01451	1.1697e-05	0.000118115	2.25603e-05	2.37375e-05	1.97477e-05	8.72727e-05	2.35422e-05	2.53152e-05	Transcriptional regulator/sugar kinase
	UYEDRAFT_01452	5.88009e-06	4.24767e-05	9.78012e-06	1.17105e-05	7.07498e-06	3.16828e-05	6.66287e-06	8.96171e-06	hypothetical protein
	UYEDRAFT_01453	4.86846e-06	4.96804e-06	6.36008e-06	5.06401e-06	1.05736e-05	1.30561e-05	1.82119e-05	1.71385e-05	hypothetical protein
	UYEDRAFT_01454	1.70712e-06	2.23562e-06	2.52003e-06	1.899e-06	3.8096e-06	4.06189e-06	6.07062e-06	5.88726e-06	hypothetical protein
	UYEDRAFT_01455	3.11076e-05	0.00103199	4.32605e-05	4.49431e-05	3.38977e-05	0.000136131	3.9459e-05	4.39582e-05	ABC-type dipeptide/oligopeptide/nickel transport systems, permease components
	UYEDRAFT_01456	7.99187e-05	0.00748472	0.000100861	0.000108138	5.38009e-05	0.000451044	5.17483e-05	4.2192e-05	thioredoxin-disulfide reductase
	UYEDRAFT_01457	5.88009e-06	3.35342e-06	3.42004e-06	2.6375e-06	1.03404e-05	3.42359e-06	2.29499e-06	5.36394e-06	conserved hypothetical protein (putative transposase or invertase)
	UYEDRAFT_01458	2.65553e-06	9.31507e-06	5.16006e-06	5.27501e-06	3.42087e-06	4.00387e-06	4.14579e-06	5.82184e-06	methyltransferase, FkbM family
	UYEDRAFT_01459	1.34673e-05	5.34064e-06	3.33604e-05	2.8274e-05	8.78541e-06	1.21857e-05	1.08087e-05	1.19708e-05	Methylase involved in ubiquinone/menaquinone biosynthesis
	UYEDRAFT_01460	0.000476161	1.16749e-05	0.00177434	0.000825961	0.000140722	3.2205e-05	0.000173087	0.000161507	prepilin-type N-terminal cleavage/methylation domain
	UYEDRAFT_01461	1.90945e-05	3.72603e-06	3.64204e-05	2.2999e-05	1.77263e-05	5.91876e-06	1.59169e-05	1.64189e-05	Predicted O-linked N-acetylglucosamine transferase, SPINDLY family
	UYEDRAFT_01462	1.02427e-05	1.34137e-05	1.06801e-05	1.1605e-05	1.43832e-05	1.16054e-05	8.58771e-06	1.04662e-05	hypothetical protein
	UYEDRAFT_01463	5.1846e-06	4.96804e-06	5.04006e-06	4.64201e-06	6.453e-06	6.15087e-06	3.40547e-06	6.41057e-06	Uncharacterized small protein
	UYEDRAFT_01464	2.52907e-07	0	1.20001e-06	5.27501e-07	2.33241e-07	2.32108e-07	0	0	Transposase and inactivated derivatives
	UYEDRAFT_01465	3.16134e-07	0	1.38002e-06	5.27501e-07	7.7747e-08	5.22243e-07	1.48064e-07	0	hypothetical protein
	UYEDRAFT_01466	4.17297e-06	1.73881e-06	1.44002e-05	1.02335e-05	1.39945e-06	1.5087e-06	1.11048e-06	8.50381e-07	methyltransferase, FkbM family
	UYEDRAFT_01467	1.32776e-06	2.60822e-06	1.12201e-05	9.07302e-06	4.66482e-07	5.8027e-07	2.96128e-07	3.2707e-07	hypothetical protein
	UYEDRAFT_01468	4.14768e-05	3.96201e-05	6.69008e-05	6.81531e-05	5.51226e-05	3.17408e-05	8.1065e-05	7.15629e-05	hypothetical protein
	UYEDRAFT_01469	5.19092e-05	7.04219e-05	5.68207e-05	4.30441e-05	2.62785e-05	5.29207e-05	3.25741e-05	3.06791e-05	deoxyribodipyrimidine photo-lyase, 8-HDF type
	UYEDRAFT_01470	7.27108e-06	3.93717e-05	1.34402e-05	1.00225e-05	8.55217e-06	3.2147e-05	8.06948e-06	8.50381e-06	hypothetical protein
	UYEDRAFT_01471	3.82522e-05	4.86868e-05	3.03004e-05	2.9118e-05	1.22063e-05	4.16054e-05	7.25513e-06	3.46694e-06	Phospholipase/lecithinase/hemolysin
	UYEDRAFT_01472	0.000154337	0.000412844	0.000156182	0.000121747	1.53162e-05	6.51063e-05	1.07346e-05	5.1677e-06	hypothetical protein
	UYEDRAFT_01473	1.02427e-05	5.46484e-06	1.12801e-05	9.81152e-06	5.59778e-06	1.10832e-05	6.81094e-06	6.93388e-06	Fructose-2,6-bisphosphatase
	UYEDRAFT_01474	8.91498e-06	6.08585e-06	1.53002e-05	1.3715e-05	2.59675e-05	2.43133e-05	4.70843e-05	4.52665e-05	Rieske [2Fe-2S] domain
	UYEDRAFT_01475	2.3963e-05	0.000179346	2.73003e-05	2.81685e-05	8.96423e-05	0.000215861	0.000122523	0.00012095	Protein of unknown function (DUF2808)
	UYEDRAFT_01476	0.000248355	2.48402e-05	0.000241383	0.000223766	0.000465627	0.000229787	0.000601065	0.000770511	Domain of unknown function (DUF4149)
	UYEDRAFT_01477	3.5407e-06	8.94247e-06	6.12008e-06	5.06401e-06	6.68624e-06	5.74468e-06	5.03417e-06	4.77522e-06	Predicted membrane protein
	UYEDRAFT_01478	8.78853e-06	2.68274e-05	1.05601e-05	7.49051e-06	7.30822e-06	1.15474e-05	5.40433e-06	4.25191e-06	Predicted membrane protein
	UYEDRAFT_01479	8.34594e-06	2.11142e-06	3.42004e-06	3.48151e-06	8.31893e-06	2.03675e-05	2.81321e-06	5.29853e-06	Histidine-specific methyltransferase, SAM-dependent
	UYEDRAFT_01480	7.14463e-06	4.47123e-06	6.72008e-06	4.85301e-06	6.84174e-06	1.14313e-05	6.81094e-06	6.21432e-06	hypothetical protein
	UYEDRAFT_01481	3.79361e-06	1.75123e-05	3.90005e-06	5.16951e-06	8.47442e-06	5.81431e-05	1.25114e-05	1.15129e-05	Predicted Fe-S-cluster oxidoreductase
	UYEDRAFT_01482	5.68409e-05	4.04895e-05	5.07606e-05	7.68041e-05	7.10608e-05	6.37717e-05	3.25e-05	4.93875e-05	Photosystem II complex subunit Ycf12
	UYEDRAFT_01483	3.16134e-07	0	3.00004e-07	0	1.55494e-07	1.74081e-07	0	6.54139e-08	Uncharacterized conserved protein
	UYEDRAFT_01484	6.57559e-06	9.06667e-06	5.64007e-06	4.53651e-06	9.0964e-06	5.85493e-05	3.7016e-06	5.95267e-06	NTP pyrophosphohydrolases including oxidative damage repair enzymes
	UYEDRAFT_01485	3.41425e-05	7.76256e-05	2.73603e-05	2.50035e-05	3.38199e-05	0.000259903	3.72381e-05	3.96409e-05	ATP-dependent Zn proteases
	UYEDRAFT_01486	0.000173937	0.000461779	0.000190562	0.00021406	0.000223834	0.000893036	0.000290353	0.000295082	septum site-determining protein MinD
	UYEDRAFT_01487	6.76527e-06	9.93607e-06	5.28006e-06	3.48151e-06	4.35383e-06	1.12572e-05	3.55353e-06	3.66318e-06	hypothetical protein
	UYEDRAFT_01488	1.30879e-05	4.43397e-05	1.80002e-05	1.7513e-05	6.92726e-05	0.000163404	7.1737e-05	8.83088e-05	FOG: CheY-like receiver
	UYEDRAFT_01489	0.000935946	0.000452961	0.000974892	0.00107125	7.87577e-05	0.000209884	7.53645e-05	5.69755e-05	Uncharacterized conserved protein
	UYEDRAFT_01490	1.39099e-06	6.08585e-06	2.34003e-06	2.743e-06	4.89806e-06	2.54158e-05	5.3303e-06	6.01808e-06	hypothetical protein
	UYEDRAFT_01491	9.20582e-05	4.12347e-05	0.000109261	7.72261e-05	0.000134502	0.000104565	0.000174123	0.000141098	Signal transduction histidine kinase
	UYEDRAFT_01492	0.000139794	0.00042899	0.000175022	0.000131981	0.000146786	0.000629999	0.000177603	0.000142929	Signal transduction histidine kinase
	UYEDRAFT_01493	0.000286607	0.000356953	0.000235443	0.0001899	9.91274e-05	0.000268781	0.000109641	8.45148e-05	FOG: CheY-like receiver
	UYEDRAFT_01494	3.40792e-05	9.05425e-05	4.29005e-05	3.85076e-05	7.85245e-05	0.000228801	0.000114305	0.000103419	PAS domain S-box
	UYEDRAFT_01495	0.000928296	0.000556544	0.00110731	0.000889578	0.000458785	0.00116629	0.000657404	0.000632226	two component transcriptional regulator, LuxR family
	UYEDRAFT_01496	0.00203217	0.00338336	0.00234741	0.00189985	0.000823885	0.000785628	0.000864841	0.000876285	Predicted membrane protein
	UYEDRAFT_01497	0.000706749	0.000440044	0.000723489	0.000689127	0.000459329	8.42552e-05	0.000522073	0.000507743	Uncharacterized protein conserved in bacteria
	UYEDRAFT_01498	3.762e-05	3.61425e-05	4.72206e-05	4.68421e-05	2.30131e-05	4.81044e-05	2.50968e-05	2.88476e-05	putative integral membrane protein TIGR02587
	UYEDRAFT_01499	1.41628e-05	1.44073e-05	2.07003e-05	1.4559e-05	1.00294e-05	2.67505e-05	1.40661e-05	9.35419e-06	TIGR02588 family protein
	UYEDRAFT_01500	0.00123944	0.000214992	0.00111673	0.000933782	0.000750647	0.000168569	0.000612836	0.000548169	Putative cation transport regulator
	UYEDRAFT_01501	0.000951247	0.000293487	0.000884291	0.000783761	0.000665126	0.000176344	0.000697159	0.000577082	DNA-binding ferritin-like protein (oxidative damage protectant)
	UYEDRAFT_01502	0.00622582	0.00384377	0.00431789	0.00386205	0.00501282	0.00185507	0.0060068	0.0052738	hypothetical protein
	UYEDRAFT_01503	5.72203e-05	0.000137118	7.11609e-05	7.44831e-05	4.00397e-05	0.000169091	5.84112e-05	5.27891e-05	Predicted glutathione S-transferase
	UYEDRAFT_01504	5.88009e-06	5.46484e-06	8.0401e-06	7.59601e-06	1.06513e-05	1.11992e-05	2.11731e-05	2.60348e-05	Uncharacterized protein conserved in bacteria
	UYEDRAFT_01505	2.87682e-05	4.01169e-05	3.49204e-05	3.82966e-05	2.69782e-05	5.8027e-05	3.10934e-05	3.15949e-05	neutral amino acid ABC transporter ATP-binding protein
	UYEDRAFT_01506	3.49012e-05	5.2537e-05	3.80405e-05	4.19891e-05	3.88735e-05	0.000103694	3.86447e-05	3.66972e-05	ABC-type branched-chain amino acid transport system, permease component
	UYEDRAFT_01507	3.22457e-06	6.21005e-07	8.2801e-06	5.27501e-06	2.25466e-06	2.26305e-06	3.7016e-07	1.43911e-06	hypothetical protein
	UYEDRAFT_01508	9.42079e-06	7.94886e-06	1.18801e-05	1.25545e-05	5.83102e-06	1.38685e-05	3.92369e-06	5.10229e-06	hypothetical protein
	UYEDRAFT_01509	0.000243992	0.000116376	0.000289504	0.000340555	9.91274e-05	0.000191837	0.000113787	0.000106559	Glucose-6-phosphate isomerase
	UYEDRAFT_01510	1.26454e-06	5.09224e-06	1.02001e-06	1.055e-06	1.01071e-06	2.84332e-06	9.62415e-07	4.57898e-07	dTDP-4-dehydrorhamnose 3,5-epimerase and related enzymes
	UYEDRAFT_01511	2.33939e-06	5.96164e-06	3.84005e-06	3.69251e-06	4.58707e-06	3.35396e-05	4.81208e-06	5.6256e-06	conserved hypothetical integral membrane protein
	UYEDRAFT_01512	4.29942e-06	2.45918e-05	6.24008e-06	9.28402e-06	1.42277e-05	0.000131025	2.36902e-05	1.7073e-05	putative TIM-barrel protein, nifR3 family
	UYEDRAFT_01513	3.41425e-06	1.39105e-05	4.50006e-06	5.16951e-06	6.37525e-06	7.68278e-05	1.01424e-05	1.00083e-05	hypothetical protein
	UYEDRAFT_01514	2.65553e-06	1.39105e-05	2.10003e-06	2.6375e-06	3.65411e-06	5.5764e-05	4.96014e-06	5.36394e-06	hypothetical protein
	UYEDRAFT_01515	4.04652e-06	0.00044377	6.66008e-06	5.59151e-06	6.84174e-06	0.000928955	1.13269e-05	1.00083e-05	ADP-ribosylglycohydrolase
	UYEDRAFT_01516	0.00186424	0.00254289	0.00192722	0.0030556	0.00151778	0.00134837	0.00111166	0.0011938	chaperone protein DnaK
	UYEDRAFT_01517	5.15931e-05	8.45808e-05	7.50609e-05	4.96906e-05	1.08068e-05	7.46808e-05	9.55012e-06	7.5226e-06	Acetoacetate decarboxylase
	UYEDRAFT_01518	5.96861e-05	2.67032e-05	7.8721e-05	5.11676e-05	1.2284e-05	3.49903e-05	1.79898e-05	1.26249e-05	Predicted dehydrogenases and related proteins
	UYEDRAFT_01519	2.22558e-05	0.000252625	5.37007e-05	4.07231e-05	4.34606e-05	0.000465261	6.98862e-05	5.20041e-05	hypothetical protein
	UYEDRAFT_01520	2.08648e-06	5.21644e-06	4.38005e-06	2.4265e-06	5.05355e-06	8.47195e-06	9.69818e-06	9.94292e-06	hypothetical protein
	UYEDRAFT_01521	1.8968e-06	2.35982e-06	5.10006e-06	3.48151e-06	1.78818e-06	2.7853e-06	1.8508e-06	1.76618e-06	Predicted aspartyl protease
	UYEDRAFT_01522	6.00655e-06	3.47763e-06	5.22006e-06	4.00901e-06	6.14201e-06	4.81624e-06	3.7016e-06	5.6256e-06	Putative heme iron utilization protein
	UYEDRAFT_01523	6.32268e-08	3.72603e-07	1.20001e-07	1.055e-07	0	1.74081e-07	0	6.54139e-08	SnoaL-like domain
	UYEDRAFT_01524	4.04019e-05	6.98009e-05	4.90206e-05	4.45211e-05	3.66966e-05	0.000144719	2.0877e-05	2.96325e-05	transposase, IS605 OrfB family, central region
	UYEDRAFT_01525	4.4891e-05	5.51452e-05	3.60604e-05	3.41821e-05	1.9359e-05	7.11411e-05	1.34738e-05	1.71385e-05	Transposase and inactivated derivatives
	UYEDRAFT_01526	2.09281e-05	5.66356e-05	3.08404e-05	2.7008e-05	3.14098e-05	0.000126615	6.29272e-05	5.63214e-05	hypothetical protein
	UYEDRAFT_01527	2.26352e-05	3.51489e-05	2.63403e-05	2.5109e-05	3.20318e-05	8.3791e-05	4.27164e-05	4.65093e-05	Hemolysins and related proteins containing CBS domains
	UYEDRAFT_01528	1.59332e-05	6.30941e-05	2.74803e-05	2.90125e-05	2.65117e-05	0.000142456	3.45729e-05	3.74822e-05	queuosine biosynthesis protein QueC
	UYEDRAFT_01529	0.000461682	0.000568592	0.000508566	0.00054206	0.000279578	0.00045058	0.000284431	0.000330275	Predicted dehydrogenases and related proteins
	UYEDRAFT_01530	3.7367e-05	5.35306e-05	5.84407e-05	5.99241e-05	2.48013e-05	5.20502e-05	2.41344e-05	2.87167e-05	Uncharacterized membrane-associated protein
	UYEDRAFT_01531	0.00048103	0.00076011	0.000658688	0.00073407	0.000267994	0.000796943	0.000300051	0.000317388	hypothetical protein
	UYEDRAFT_01532	0.000238365	0.000300194	0.000336004	0.000372838	0.000156505	0.000444661	0.000193223	0.000210698	hypothetical protein
	UYEDRAFT_01533	4.92537e-05	7.43964e-05	6.87008e-05	7.74371e-05	5.02246e-05	0.000195725	6.62586e-05	6.78343e-05	Phosphomannomutase
	UYEDRAFT_01534	5.43751e-06	5.83744e-06	7.62009e-06	6.11901e-06	6.06427e-06	1.70599e-05	6.73691e-06	6.34515e-06	non-canonical purine NTP pyrophosphatase, RdgB/HAM1 family
	UYEDRAFT_01535	0.000124683	3.08018e-05	0.000112501	0.00012755	3.39754e-05	4.54932e-05	4.8787e-05	4.90605e-05	nitrogen regulatory protein P-II family
	UYEDRAFT_01536	1.71977e-05	1.98721e-05	2.49003e-05	2.7008e-05	1.64046e-05	4.23017e-05	2.60592e-05	2.28295e-05	hypothetical protein
	UYEDRAFT_01537	6.57559e-06	1.24201e-05	7.32009e-06	7.80701e-06	1.17398e-05	2.03095e-05	1.25854e-05	1.19053e-05	phosphomethylpyrimidine kinase
	UYEDRAFT_01538	7.46076e-06	0.000389867	1.21201e-05	1.6669e-05	1.27505e-05	0.000321876	1.6287e-05	1.38678e-05	Permeases of the drug/metabolite transporter (DMT) superfamily
	UYEDRAFT_01539	3.38263e-05	7.83708e-05	4.58406e-05	3.97736e-05	1.83483e-05	0.000107292	2.70217e-05	2.83242e-05	Putative peptidoglycan binding domain/HEAT repeats
	UYEDRAFT_01540	3.16134e-05	4.09863e-05	3.45604e-05	3.19666e-05	3.54526e-05	5.588e-05	3.38326e-05	4.11454e-05	membrane protein, MarC family
	UYEDRAFT_01541	6.96127e-05	0.000122586	7.64409e-05	8.74596e-05	5.1313e-05	0.000224449	5.41173e-05	6.24049e-05	Predicted amidohydrolase
	UYEDRAFT_01542	7.14463e-06	8.19726e-06	9.36011e-06	8.96752e-06	7.7747e-06	2.32108e-05	1.28075e-05	1.2952e-05	Uncharacterized copper-binding protein
	UYEDRAFT_01543	0.00459197	0.00195144	0.00423887	0.00503552	0.00323117	0.0025077	0.00327858	0.00295579	fructose-bisphosphate aldolase (EC 4.1.2.13)
	UYEDRAFT_01545	5.33002e-05	1.09297e-05	5.52007e-05	5.16951e-05	5.44229e-05	2.82011e-05	6.12244e-05	6.77688e-05	Galactose mutarotase and related enzymes
	UYEDRAFT_01546	0.000197078	1.46557e-05	0.000187502	0.000227247	0.000117631	4.56673e-05	0.00014266	0.000160591	pyruvate dehydrogenase E1 component, alpha subunit
	UYEDRAFT_01547	8.23845e-05	7.21607e-05	0.000119401	0.000110037	0.000135124	0.000140135	0.000186116	0.000194606	DnaJ-class molecular chaperone with C-terminal Zn finger domain
	UYEDRAFT_01548	1.37834e-05	2.37224e-05	1.75202e-05	2.09945e-05	2.33241e-05	3.59768e-05	4.4049e-05	4.52665e-05	Predicted nucleoside-diphosphate-sugar epimerases
	UYEDRAFT_01549	1.77035e-05	1.35379e-05	2.19003e-05	2.43705e-05	3.02436e-05	2.06576e-05	4.57517e-05	4.27153e-05	Cytochrome P450
	UYEDRAFT_01550	4.86846e-06	8.69406e-06	1.74002e-06	2.0045e-06	3.18763e-06	5.68085e-05	5.18224e-06	6.80305e-06	Protein of unknown function (DUF2795)
	UYEDRAFT_01551	5.88009e-06	6.08585e-06	5.04006e-06	6.75201e-06	6.76399e-06	1.18375e-05	1.02904e-05	1.14474e-05	Ribosomal protein L11 methylase
	UYEDRAFT_01552	8.0298e-05	0.000225425	0.000117001	9.84317e-05	0.000277246	0.000335512	0.000155245	0.000137958	Predicted unusual protein kinase
	UYEDRAFT_01553	0.000105146	1.66429e-05	7.27809e-05	7.10016e-05	5.1935e-05	3.05222e-05	2.11731e-05	2.67543e-05	hypothetical protein
	UYEDRAFT_01554	4.36265e-06	5.96164e-06	4.02005e-06	2.2155e-06	1.1973e-05	1.22437e-05	4.14579e-06	3.66318e-06	hypothetical protein
	UYEDRAFT_01555	5.50073e-06	1.73881e-06	1.40402e-05	7.06851e-06	3.18763e-06	2.55319e-06	4.36788e-06	4.7098e-06	hypothetical protein
	UYEDRAFT_01556	4.80524e-06	9.93607e-07	9.66012e-06	5.80251e-06	4.27608e-06	7.54351e-07	2.07289e-06	1.70076e-06	Glycosyl transferase family 8
	UYEDRAFT_01557	4.61556e-06	6.21005e-07	1.20601e-05	5.59151e-06	4.27608e-06	1.97292e-06	1.8508e-06	2.55114e-06	Glycosyl transferase family 8
	UYEDRAFT_01558	3.73038e-06	9.93607e-07	1.45802e-05	7.38501e-06	4.04284e-06	1.56673e-06	2.14693e-06	4.18649e-06	Glycosyltransferase family 10 (fucosyltransferase)
	UYEDRAFT_01559	1.20131e-06	2.48402e-07	5.04006e-06	4.64201e-06	1.24395e-06	1.10251e-06	1.18451e-06	1.76618e-06	Glycosyltransferase
	UYEDRAFT_01560	5.31105e-06	1.24201e-07	1.56602e-05	1.3715e-05	2.87664e-06	9.8646e-07	1.55467e-06	2.48573e-06	ABC-type multidrug transport system, ATPase and permease components
	UYEDRAFT_01561	1.96003e-06	4.96804e-07	5.04006e-06	3.58701e-06	1.86593e-06	1.27659e-06	1.11048e-06	1.17745e-06	Glycosyltransferase
	UYEDRAFT_01562	1.20131e-06	0	1.38002e-06	1.688e-06	7.7747e-07	1.16054e-07	1.48064e-07	2.61656e-07	Lipopolysaccharide biosynthesis proteins, LPS:glycosyltransferases
	UYEDRAFT_01563	1.77035e-06	3.72603e-07	4.38005e-06	4.00901e-06	8.55217e-07	4.64216e-07	3.7016e-07	2.61656e-07	Glycosyl transferase family 11
	UYEDRAFT_01564	5.05814e-07	0	2.58003e-06	2.321e-06	7.7747e-08	3.48162e-07	3.7016e-07	5.23312e-07	hypothetical protein
	UYEDRAFT_01565	1.02427e-05	6.45845e-06	1.23602e-05	1.27655e-05	1.30615e-05	1.15474e-05	1.93223e-05	1.56339e-05	hydroxyacylglutathione hydrolase
	UYEDRAFT_01566	0.000133725	6.03616e-05	0.000168122	0.000166374	8.08569e-05	0.00034352	0.000116378	0.000122062	ribosomal protein L9
	UYEDRAFT_01567	1.27086e-05	5.71324e-06	1.62602e-05	1.5403e-05	1.9981e-05	1.36944e-05	3.18337e-05	3.08754e-05	replicative DNA helicase
	UYEDRAFT_01568	0.000196446	0.000113892	0.000194942	0.000207097	0.000186282	0.000208085	0.000241714	0.000232285	FKBP-type peptidyl-prolyl cis-trans isomerases 1
	UYEDRAFT_01569	3.61657e-05	5.48968e-05	4.26005e-05	5.20116e-05	7.40929e-05	0.000103926	0.000102534	9.72705e-05	Uncharacterized conserved protein
	UYEDRAFT_01570	0.000385747	4.96804e-05	0.000397085	0.000433922	0.000302825	0.000104507	0.000456555	0.000486941	Uncharacterized protein/domain associated with GTPases
	UYEDRAFT_01571	1.29615e-05	6.21005e-07	9.96012e-06	8.44001e-06	9.0964e-06	2.95938e-06	8.06948e-06	1.12512e-05	Alkylated DNA repair protein
	UYEDRAFT_01572	6.95495e-07	1.49041e-06	3.60004e-07	4.22001e-07	9.32964e-07	1.91489e-06	1.18451e-06	9.81209e-07	DNA-methyltransferase (dcm)
	UYEDRAFT_01573	1.96635e-05	0.000220705	2.48403e-05	2.4476e-05	4.01175e-05	0.000169497	4.47153e-05	4.74905e-05	deoxyribose-phosphate aldolase
	UYEDRAFT_01574	8.19419e-05	0.000253618	8.69411e-05	7.38501e-05	7.7125e-05	0.000407524	8.07688e-05	8.15058e-05	DNA replication and repair protein RecO
	UYEDRAFT_01575	0.00015244	0.000140595	0.000170642	0.000155613	0.00017221	0.000315029	0.000184266	0.000167198	Arabinose efflux permease
	UYEDRAFT_01576	5.45647e-05	3.94959e-05	7.73409e-05	8.51386e-05	0.000117087	6.63829e-05	9.94249e-05	0.000103289	Glycosyltransferase
	UYEDRAFT_01577	8.21949e-07	2.48402e-07	3.00004e-07	3.16501e-07	1.63269e-06	3.48162e-07	2.96128e-07	7.19553e-07	Protein of unknown function (DUF3137)
	UYEDRAFT_01578	4.10974e-06	2.24804e-05	5.10006e-06	3.37601e-06	3.34312e-06	3.01741e-05	4.88611e-06	3.92484e-06	hypothetical protein
	UYEDRAFT_01579	2.95901e-05	4.50849e-05	3.77405e-05	2.7008e-05	6.00984e-05	9.89361e-05	7.03303e-05	6.04425e-05	PAS domain S-box
	UYEDRAFT_01580	0.000172672	6.91799e-05	0.000248403	0.000214904	0.000426365	9.41779e-05	0.000840485	0.000712423	PRC-barrel domain
	UYEDRAFT_01581	5.82951e-05	4.78174e-05	9.23411e-05	9.86427e-05	7.02833e-05	7.0851e-05	0.000116748	0.000118857	condensin subunit Smc
	UYEDRAFT_01582	5.62719e-06	1.57735e-05	9.12011e-06	6.11901e-06	6.76399e-06	2.84332e-05	1.19932e-05	1.26249e-05	Uncharacterized low-complexity proteins
	UYEDRAFT_01583	3.16134e-06	9.19087e-06	6.24008e-06	4.64201e-06	8.62992e-06	1.64216e-05	1.23633e-05	1.30828e-05	BMC domain
	UYEDRAFT_01584	1.72609e-05	5.58904e-06	1.78202e-05	1.9623e-05	1.8426e-05	9.11024e-06	3.16857e-05	3.4931e-05	TRAP-type mannitol/chloroaromatic compound transport system, periplasmic component
	UYEDRAFT_01585	5.88009e-06	8.44566e-06	7.62009e-06	7.80701e-06	7.93019e-06	1.5029e-05	1.06606e-05	9.09254e-06	MerC mercury resistance protein
	UYEDRAFT_01586	0.000103249	1.85059e-05	0.000119161	8.10241e-05	6.87283e-05	1.16634e-05	8.3434e-05	6.86846e-05	proton-translocating NADH-quinone oxidoreductase, chain M
	UYEDRAFT_01587	3.8189e-05	5.14192e-05	8.2801e-05	5.71811e-05	1.11178e-05	4.87427e-06	1.89522e-05	1.4849e-05	hypothetical protein
	UYEDRAFT_01588	1.83358e-06	1.24201e-06	2.46003e-06	1.899e-06	2.02142e-06	9.28432e-07	2.22096e-06	2.22407e-06	Response regulator containing a CheY-like receiver domain and an HTH DNA-binding domain
	UYEDRAFT_01589	5.69041e-06	3.97443e-06	8.4601e-06	1.44535e-05	4.43158e-06	5.51257e-06	6.959e-06	4.84063e-06	Transcriptional regulator containing an amidase domain and an AraC-type DNA-binding HTH domain
	UYEDRAFT_01590	1.48583e-05	8.56986e-06	1.86002e-05	2.0889e-05	9.56288e-06	1.17215e-05	1.33998e-05	1.31482e-05	TRAP transporter, DctM subunit
	UYEDRAFT_01591	5.24783e-06	4.34703e-06	5.88007e-06	8.44001e-06	3.49861e-06	6.15087e-06	4.44192e-06	4.77522e-06	TRAP-type mannitol/chloroaromatic compound transport system, small permease component
	UYEDRAFT_01592	3.23721e-05	9.06667e-06	3.06004e-05	2.75355e-05	3.38977e-05	1.24758e-05	4.3975e-05	4.26499e-05	amidohydrolase
	UYEDRAFT_01593	1.61228e-05	4.60785e-05	1.92002e-05	1.9201e-05	4.02729e-05	7.31721e-05	4.36048e-05	4.53973e-05	dethiobiotin synthase
	UYEDRAFT_01594	2.5101e-05	2.88146e-05	3.89405e-05	3.55536e-05	2.81444e-05	4.21276e-05	4.627e-05	4.57898e-05	Serine/threonine protein kinase
	UYEDRAFT_01595	0.000440691	0.000103832	0.000497046	0.000494796	0.00024949	0.000236112	0.000256891	0.000250601	ribose-phosphate pyrophosphokinase
	UYEDRAFT_01596	2.78198e-06	1.62703e-05	3.36004e-06	4.32551e-06	2.41016e-06	2.25145e-05	3.18337e-06	5.75643e-06	Guanosine polyphosphate pyrophosphohydrolases/synthetases
	UYEDRAFT_01597	8.85175e-07	1.32895e-05	1.38002e-06	1.5825e-06	4.19834e-06	2.25725e-05	4.88611e-06	4.05566e-06	Predicted transcriptional regulator
	UYEDRAFT_01598	4.86846e-06	2.91872e-05	6.18008e-06	4.85301e-06	2.27021e-05	3.2147e-05	1.89522e-05	2.26332e-05	hypothetical protein
	UYEDRAFT_01599	1.00531e-05	5.58904e-05	1.41002e-05	1.7724e-05	4.33051e-05	4.64797e-05	5.18964e-05	5.99846e-05	hypothetical protein
	UYEDRAFT_01600	9.48402e-07	3.22922e-06	1.02001e-06	6.33001e-07	2.87664e-06	3.07543e-06	2.66515e-06	3.66318e-06	Protein kinase domain
	UYEDRAFT_01601	0	1.24201e-07	0	1.055e-07	0	1.74081e-07	7.40319e-08	6.54139e-08	hypothetical protein
	UYEDRAFT_01602	0.00048868	0.00270597	0.000711609	0.000607681	0.00103722	0.00224443	0.00113772	0.000996647	GTP-binding protein TypA/BipA
	UYEDRAFT_01603	2.33939e-06	5.21644e-06	4.26005e-06	4.95851e-06	8.9409e-06	1.24178e-05	6.44078e-06	6.73764e-06	multisubunit sodium/proton antiporter, MrpD subunit (TC 2.A.63.1)
	UYEDRAFT_01604	3.79361e-07	8.69406e-07	1.02001e-06	4.22001e-07	7.7747e-08	2.08897e-06	5.18224e-07	1.30828e-07	Transposase and inactivated derivatives
	UYEDRAFT_01605	3.85684e-06	4.73206e-05	4.50006e-06	4.00901e-06	4.27608e-06	3.84719e-05	3.4795e-06	4.84063e-06	hypothetical protein
	UYEDRAFT_01606	1.03692e-05	4.30977e-05	8.88011e-06	9.60052e-06	8.00794e-06	3.88781e-05	9.0319e-06	1.26249e-05	hypothetical protein
	UYEDRAFT_01607	2.88947e-05	5.83744e-06	2.52003e-05	2.532e-05	2.4879e-05	1.75242e-05	3.2426e-05	3.42769e-05	UDP-N-acetylglucosamine-N-acetylmuramylpentapeptide N-acetylglucosamine transferase
	UYEDRAFT_01608	0.00016205	4.08621e-05	0.000162962	0.000162681	0.000127816	9.73694e-05	0.000111048	0.000114474	hypothetical protein
	UYEDRAFT_01609	6.8854e-05	2.4716e-05	6.61208e-05	6.67816e-05	4.08949e-05	8.04835e-05	3.66458e-05	3.76784e-05	Short-chain alcohol dehydrogenase of unknown specificity
	UYEDRAFT_01610	1.85887e-05	1.51525e-05	1.69202e-05	1.04445e-05	5.06133e-05	4.24758e-05	2.94647e-05	2.02783e-05	hypothetical protein
	UYEDRAFT_01611	1.58699e-05	1.37863e-05	2.20203e-05	2.5531e-05	2.22356e-05	4.21276e-05	2.65775e-05	3.10062e-05	D-alanyl-D-alanine carboxypeptidase
	UYEDRAFT_01612	5.05814e-06	2.6579e-05	5.82007e-06	4.95851e-06	6.76399e-06	6.64409e-05	7.77335e-06	7.19553e-06	Predicted permeases
	UYEDRAFT_01613	1.38467e-05	1.06813e-05	1.60202e-05	1.42425e-05	1.42277e-05	3.56286e-05	1.28816e-05	1.28865e-05	Periplasmic protein involved in polysaccharide export
	UYEDRAFT_01614	1.10647e-05	5.58904e-06	1.44602e-05	1.1394e-05	1.21285e-05	3.6557e-05	1.23633e-05	1.35407e-05	Predicted phosphoribosyltransferases
	UYEDRAFT_01615	5.75364e-06	3.10502e-06	5.70007e-06	5.80251e-06	7.46371e-06	6.73114e-06	8.43964e-06	8.4384e-06	sugar (Glycoside-Pentoside-Hexuronide) transporter
	UYEDRAFT_01616	1.81461e-05	9.43927e-05	2.73603e-05	2.5531e-05	8.24896e-05	7.28239e-05	6.959e-05	6.03117e-05	Arabinose efflux permease
	UYEDRAFT_01617	2.52907e-07	6.21005e-07	6.00007e-08	3.16501e-07	5.44229e-07	5.22243e-07	4.44192e-07	7.84967e-07	hypothetical protein
	UYEDRAFT_01618	4.29942e-06	3.97443e-06	6.90008e-06	4.74751e-06	2.87664e-06	1.54932e-05	3.55353e-06	3.99025e-06	NhaP-type Na+/H+ and K+/H+ antiporters
	UYEDRAFT_01619	3.5407e-06	1.24201e-06	2.64003e-06	2.0045e-06	7.38596e-06	5.57059e-06	3.92369e-06	6.21432e-06	Protein of unknown function (DUF3124)
	UYEDRAFT_01620	5.37428e-06	5.58904e-06	6.78008e-06	8.86201e-06	1.33725e-05	1.42746e-05	1.79898e-05	2.08016e-05	K+ transport systems, NAD-binding component
	UYEDRAFT_01621	2.20662e-05	5.65114e-05	2.62203e-05	2.20495e-05	1.36057e-05	0.000108453	2.00627e-05	2.22407e-05	Ion channel
	UYEDRAFT_01622	0	2.48402e-07	6.00007e-08	2.11e-07	0	5.8027e-08	0	0	hypothetical protein
	UYEDRAFT_01623	1.51744e-06	3.72603e-07	9.60012e-07	1.1605e-06	9.32964e-07	1.16054e-07	5.18224e-07	3.2707e-07	hypothetical protein
	UYEDRAFT_01624	8.5293e-05	0.000100851	0.000104701	9.16797e-05	5.67553e-06	3.08704e-05	1.34738e-05	6.41057e-06	two component transcriptional regulator, winged helix family
	UYEDRAFT_01625	1.09382e-05	1.77607e-05	1.59602e-05	1.3504e-05	5.90877e-06	7.65957e-06	8.14351e-06	3.79401e-06	Signal transduction histidine kinase
	UYEDRAFT_01626	4.0971e-05	5.46484e-06	5.77207e-05	4.90576e-05	3.75518e-05	8.93616e-06	5.41173e-05	5.6256e-05	beta-galactosidase
	UYEDRAFT_01627	8.91498e-06	4.96804e-07	4.39805e-05	1.86735e-05	4.19834e-06	6.96324e-07	4.44192e-06	4.7098e-06	hypothetical protein
	UYEDRAFT_01628	0.000230778	2.88146e-05	0.000238683	0.000186946	6.33638e-05	2.52998e-05	7.57347e-05	5.93304e-05	Signal transduction histidine kinase
	UYEDRAFT_01629	6.06977e-06	1.98721e-06	3.66004e-06	3.90351e-06	1.47719e-06	3.07543e-06	1.70273e-06	1.897e-06	Predicted membrane protein
	UYEDRAFT_01630	1.10647e-05	4.96804e-06	1.11601e-05	7.70151e-06	2.37128e-05	1.7118e-05	2.37643e-05	2.4334e-05	PAS domain S-box
	UYEDRAFT_01631	1.58699e-05	1.24201e-05	1.65002e-05	1.5614e-05	2.06807e-05	2.10638e-05	2.67996e-05	2.72776e-05	Lignostilbene-alpha,beta-dioxygenase and related enzymes
	UYEDRAFT_01632	4.42588e-07	2.23562e-06	6.00007e-07	1.1605e-06	3.03213e-06	3.77176e-06	1.92483e-06	3.46694e-06	hypothetical protein
	UYEDRAFT_01633	1.30247e-05	2.23562e-05	1.62002e-05	2.28935e-05	1.9048e-05	1.43327e-05	2.46526e-05	2.74084e-05	AAA-like domain
	UYEDRAFT_01634	5.43751e-06	1.11781e-06	1.74002e-05	1.50865e-05	2.6434e-06	2.95938e-06	7.32916e-06	5.69101e-06	Monoamine oxidase
	UYEDRAFT_01635	6.8854e-05	6.21005e-07	5.01606e-05	4.07231e-05	0.000530701	2.88394e-05	0.000342028	0.000464177	Alpha/beta hydrolase of unknown function (DUF900)
	UYEDRAFT_01636	5.94332e-06	3.72603e-06	3.54004e-06	4.11451e-06	1.2906e-05	4.11992e-06	1.43622e-05	2.15866e-05	Protein required for attachment to host cells
	UYEDRAFT_01637	0.00232801	0.00111296	0.00232161	0.00248696	0.000677099	0.000287524	0.00092192	0.000651065	Secreted and surface protein containing fasciclin-like repeats
	UYEDRAFT_01638	4.36265e-06	3.08018e-05	6.12008e-06	9.07302e-06	8.9409e-06	1.94971e-05	4.01993e-05	2.08016e-05	hypothetical protein
	UYEDRAFT_01639	3.80625e-05	1.81333e-05	3.55204e-05	5.31721e-05	8.64547e-05	2.29787e-05	3.07233e-05	3.6501e-05	Domain of unknown function (DUF4327)
	UYEDRAFT_01640	0.000473695	2.31014e-05	0.000318244	0.000730905	3.76295e-05	7.36943e-06	3.05012e-05	6.22087e-05	phosphoenolpyruvate synthase (EC 2.7.9.2)
	UYEDRAFT_01641	1.979e-05	3.47763e-06	3.21004e-05	8.52441e-05	5.98652e-06	5.91876e-06	5.5524e-06	7.5226e-06	Universal stress protein UspA and related nucleotide-binding proteins
	UYEDRAFT_01642	7.96658e-06	1.11781e-06	1.27802e-05	2.2155e-05	2.79889e-06	8.70405e-07	2.96128e-06	3.79401e-06	hypothetical protein
psbA-r	UYEDRAFT_01643	1.97268e-05	2.73242e-06	1.69202e-05	2.18385e-05	9.48513e-05	1.46808e-05	0.000196999	0.000211287	Photosynthetic reaction centre protein
	UYEDRAFT_01644	2.46585e-05	1.06813e-05	2.27403e-05	2.37375e-05	7.92242e-05	3.37137e-05	7.38839e-05	7.06471e-05	Uncharacterized conserved protein
	UYEDRAFT_01645	6.00655e-06	3.10502e-06	7.8001e-06	7.17401e-06	1.26728e-05	1.96712e-05	1.34738e-05	1.60918e-05	ATP adenylyltransferase (5',5'''-P-1,P-4-tetraphosphate phosphorylase II)
	UYEDRAFT_01646	2.27617e-06	6.70685e-06	1.74002e-06	2.4265e-06	3.8096e-06	4.46808e-06	2.81321e-06	4.25191e-06	hypothetical protein
	UYEDRAFT_01647	3.16134e-06	1.49041e-06	6.18008e-06	4.53651e-06	6.76399e-06	3.82978e-06	1.32517e-05	1.44565e-05	Glycine/D-amino acid oxidases (deaminating)
	UYEDRAFT_01648	1.17602e-05	8.56986e-06	1.27802e-05	1.3293e-05	2.03697e-05	7.25338e-06	3.17597e-05	2.76701e-05	Transcriptional regulators containing a DNA-binding HTH domain and an aminotransferase domain (MocR family) and their eukaryotic orthologs
	UYEDRAFT_01649	1.39099e-05	5.71324e-06	1.36202e-05	1.40315e-05	1.65601e-05	2.01354e-05	2.16173e-05	2.09979e-05	Cytochrome P450
	UYEDRAFT_01650	1.32144e-05	2.73242e-06	1.17601e-05	1.61415e-05	1.64046e-05	5.22243e-06	2.92426e-05	2.88476e-05	Protocatechuate 3,4-dioxygenase beta subunit
	UYEDRAFT_01651	7.01818e-06	4.09863e-06	6.60008e-06	6.22451e-06	9.95162e-06	8.23984e-06	1.20672e-05	1.69422e-05	Lipocalin-like domain
	UYEDRAFT_01652	6.32268e-07	1.14265e-05	2.40003e-07	2.11e-07	3.88735e-07	2.32108e-07	0	1.30828e-07	hypothetical protein
	UYEDRAFT_01653	0.013569	0.00089909	0.0207999	0.00846787	0.0149508	0.000239768	0.0474321	0.0448536	hypothetical protein
	UYEDRAFT_01654	0.000253919	1.57735e-05	9.67812e-05	4.93741e-05	0.000242026	6.78916e-06	0.000100165	0.000161115	hypothetical protein
	UYEDRAFT_01655	0.000380183	0.000134385	0.000482046	0.000315024	0.000670801	3.84719e-05	0.00138232	0.00150007	ABC-type bacteriocin/lantibiotic exporters, contain an N-terminal double-glycine peptidase domain
	UYEDRAFT_01656	0.000165654	2.07416e-05	0.000203763	0.000104023	0.000323894	8.41392e-06	0.000673617	0.000690248	Multidrug resistance efflux pump
	UYEDRAFT_01657	4.28045e-05	8.07306e-06	3.34204e-05	1.7302e-05	8.62214e-05	1.29981e-05	6.52962e-05	8.85705e-05	hypothetical protein
	UYEDRAFT_01658	0.000277882	4.55817e-05	0.000270183	0.000249824	0.000240782	8.40812e-05	0.000481504	0.000503033	Response regulator containing a CheY-like receiver domain and an HTH DNA-binding domain
	UYEDRAFT_01659	0.000125316	9.43927e-05	0.000117001	0.000103074	0.000132792	0.000135319	0.000182415	0.000213446	Predicted transmembrane sensor domain
	UYEDRAFT_01660	0.000113745	0.000440541	0.000139022	0.000140315	0.000170888	0.000430851	0.000241714	0.00025518	Domain of Unknown Function (DUF928)
	UYEDRAFT_01661	3.22457e-06	1.55251e-05	5.04006e-06	3.27051e-06	1.12733e-05	1.9381e-05	1.82119e-05	1.87738e-05	Uncharacterized protein conserved in bacteria
	UYEDRAFT_01662	2.09281e-05	1.80091e-05	2.97604e-05	3.43931e-05	5.47339e-05	4.60154e-05	9.34283e-05	9.33457e-05	Deacetylases, including yeast histone deacetylase and acetoin utilization protein
	UYEDRAFT_01663	9.42079e-06	0.000114016	1.74002e-05	1.8146e-05	1.73376e-05	0.000180464	1.93223e-05	2.47919e-05	hypothetical protein
	UYEDRAFT_01664	1.38467e-05	0.000202323	4.38005e-05	3.08061e-05	2.26244e-05	0.000359477	2.59852e-05	2.924e-05	hypothetical protein
	UYEDRAFT_01665	6.89172e-06	6.33425e-06	7.8601e-06	9.70602e-06	1.00294e-05	1.99033e-05	1.1475e-05	1.21016e-05	hypothetical protein
	UYEDRAFT_01666	1.80829e-05	1.92511e-05	2.05203e-05	2.7219e-05	1.57049e-05	6.60348e-05	2.22836e-05	2.46611e-05	Thiol-disulfide isomerase and thioredoxins
	UYEDRAFT_01667	2.02326e-06	4.30977e-05	4.14005e-06	3.48151e-06	6.37525e-06	6.17408e-05	1.08827e-05	1.08587e-05	FOG: FHA domain
	UYEDRAFT_01668	9.54725e-06	6.07343e-05	1.18801e-05	1.3082e-05	2.13804e-05	0.000133694	2.93907e-05	2.82588e-05	hypothetical protein
	UYEDRAFT_01669	7.54928e-05	0.000410732	0.000108421	0.000111303	0.000130382	0.000469671	0.000213434	0.000191728	Gas vesicle protein
	UYEDRAFT_01670	2.23191e-05	0.000125816	3.05404e-05	3.04896e-05	4.56375e-05	0.000200077	6.9442e-05	6.42365e-05	hypothetical protein
	UYEDRAFT_01671	1.3657e-05	4.55817e-05	1.94402e-05	1.97285e-05	5.45006e-05	0.000160793	3.62757e-05	3.33611e-05	Beta-propeller domains of methanol dehydrogenase type
	UYEDRAFT_01672	1.1697e-05	1.63945e-05	1.67402e-05	1.9412e-05	2.29354e-05	6.2205e-05	1.59169e-05	1.4064e-05	precorrin-8X methylmutase (EC 5.4.1.2)
	UYEDRAFT_01673	3.23089e-05	5.36548e-05	4.42805e-05	4.16726e-05	5.01468e-05	9.73694e-05	6.11504e-05	5.90034e-05	hypothetical protein
	UYEDRAFT_01674	5.17195e-05	5.58904e-06	4.70406e-05	5.14841e-05	1.67156e-05	1.60155e-05	1.69533e-05	1.84467e-05	dihydrodipicolinate reductase (EC 1.3.1.26)
	UYEDRAFT_01675	0.000173621	0.000157611	0.000193562	0.000217014	0.000124628	0.000111528	0.000177603	0.000179888	hypothetical protein
psaK2	UYEDRAFT_01676	0.000326946	1.61461e-05	0.000307024	0.000333275	0.000240938	0.00012116	0.00034299	0.000407136	photosystem I reaction center subunit PsaK
	UYEDRAFT_01677	3.6798e-05	2.12384e-05	5.03406e-05	5.11676e-05	0.000175864	8.65763e-05	0.000333144	0.000305091	Ferredoxin subunits of nitrite reductase and ring-hydroxylating dioxygenases
	UYEDRAFT_01678	8.09303e-05	2.73242e-06	6.21008e-05	6.68871e-05	8.06236e-05	2.46035e-05	5.05638e-05	0.000102177	hypothetical protein
	UYEDRAFT_01679	0.000254867	2.24804e-05	0.000201662	0.000240751	0.000185038	0.00014646	0.000262887	0.000404454	hypothetical protein
	UYEDRAFT_01680	9.4777e-05	4.17315e-05	0.000109081	9.13632e-05	0.000105114	5.1528e-05	0.000145473	0.000149013	hypothetical protein
	UYEDRAFT_01681	1.8399e-05	3.60183e-05	2.92204e-05	2.01505e-05	4.38493e-05	8.17021e-05	4.01253e-05	4.44161e-05	hypothetical protein
	UYEDRAFT_01682	8.21949e-07	7.94886e-06	1.98002e-06	1.3715e-06	2.25466e-06	7.42746e-06	2.29499e-06	2.15866e-06	Micrococcal nuclease (thermonuclease) homologs
	UYEDRAFT_01683	0.000349012	0.000197231	0.000325084	0.000286749	0.000369687	9.63829e-05	0.000488759	0.00045672	Uncharacterized conserved protein
	UYEDRAFT_01684	6.95495e-06	1.11781e-06	1.44002e-06	1.899e-06	7.7747e-07	9.28432e-07	5.92256e-07	1.24286e-06	Phosphodiesterase/alkaline phosphatase D
	UYEDRAFT_01685	2.84521e-06	6.58265e-06	2.64003e-06	2.954e-06	3.57636e-06	4.41005e-06	6.73691e-06	6.27974e-06	Predicted glutamine amidotransferase
	UYEDRAFT_01686	2.97166e-06	0.000367759	2.88004e-06	3.58701e-06	5.59778e-06	2.23404e-05	1.99886e-06	2.87821e-06	Helix-turn-helix domain
	UYEDRAFT_01687	0.000201567	0.00115606	0.000226923	0.00022883	0.000303058	0.000495029	0.000338178	0.000362393	bacterial translation initiation factor 3 (bIF-3)
	UYEDRAFT_01688	8.85175e-07	1.86301e-06	1.02001e-06	7.38501e-07	1.3217e-06	5.22243e-07	1.70273e-06	2.02783e-06	hypothetical protein
	UYEDRAFT_01689	5.31105e-06	1.11781e-06	4.44005e-06	3.37601e-06	2.25466e-06	3.36557e-06	1.18451e-06	1.30828e-06	Uncharacterized conserved protein
	UYEDRAFT_01690	2.32042e-05	1.32895e-05	2.78403e-05	3.39711e-05	8.55217e-06	2.15861e-05	7.62529e-06	7.45719e-06	methylthioribulose-1-phosphate dehydratase (EC 4.2.1.109)
	UYEDRAFT_01691	5.82951e-05	2.6579e-05	5.72407e-05	6.75201e-05	2.51123e-05	5.32688e-05	1.54727e-05	2.2437e-05	Haloacid Dehalogenase superfamily, subfamily IB, phosphoserine phosphatase-like
	UYEDRAFT_01692	5.67144e-05	2.98082e-05	4.56606e-05	4.96906e-05	2.34018e-05	4.23017e-05	1.24374e-05	1.79888e-05	Uncharacterized conserved protein, contains double-stranded beta-helix domain
	UYEDRAFT_01693	2.33939e-06	8.69406e-07	9.60012e-07	0	6.99723e-07	8.12378e-07	2.96128e-07	4.57898e-07	hypothetical protein
	UYEDRAFT_01694	7.63148e-05	1.73881e-06	7.9741e-05	1.82515e-05	9.0964e-06	3.59768e-06	2.73918e-06	5.23312e-06	hypothetical protein
	UYEDRAFT_01695	1.01163e-06	1.98721e-06	2.22003e-06	1.1605e-06	1.39945e-06	4.75822e-06	2.44305e-06	4.12108e-06	hypothetical protein
	UYEDRAFT_01696	1.39099e-06	1.36621e-06	1.32002e-06	1.7935e-06	3.42087e-06	3.82978e-06	4.14579e-06	5.6256e-06	Uncharacterized small protein
	UYEDRAFT_01697	9.54725e-06	7.57626e-06	1.44602e-05	1.055e-05	1.71043e-05	1.41006e-05	1.74715e-05	2.09325e-05	hypothetical protein
	UYEDRAFT_01698	3.11708e-05	2.60822e-05	3.82805e-05	4.05121e-05	6.07204e-05	5.13539e-05	6.41117e-05	6.75072e-05	DNA adenine methylase (dam)
	UYEDRAFT_01699	1.32776e-05	1.72639e-05	2.03402e-05	1.88845e-05	1.58604e-05	4.85686e-05	2.65034e-05	2.57077e-05	Glycosyltransferase
	UYEDRAFT_01700	1.13808e-05	7.57626e-06	1.39202e-05	1.1394e-05	1.43054e-05	2.23984e-05	2.12472e-05	2.22407e-05	Uncharacterized proteins, homologs of microcin C7 resistance protein MccF
	UYEDRAFT_01701	9.16789e-06	1.17991e-05	1.05001e-05	8.96752e-06	1.01071e-05	3.23791e-05	1.40661e-05	1.34099e-05	Glycerol-3-phosphate dehydrogenase
	UYEDRAFT_01702	2.78198e-06	1.36621e-06	2.52003e-06	3.69251e-06	4.74257e-06	3.59768e-06	4.96014e-06	5.42936e-06	Response regulator containing CheY-like receiver, AAA-type ATPase, and DNA-binding domains
	UYEDRAFT_01703	4.42588e-06	8.44566e-06	8.88011e-06	8.96752e-06	9.87387e-06	1.96712e-05	1.92483e-05	1.50452e-05	Phytoene dehydrogenase and related proteins
	UYEDRAFT_01704	7.90335e-06	1.73881e-05	1.01401e-05	1.0761e-05	1.9048e-05	5.32688e-05	1.82119e-05	1.98858e-05	cyclic peptide transporter
	UYEDRAFT_01705	2.02958e-05	1.73881e-06	1.81202e-05	2.01505e-05	1.06513e-05	2.7853e-06	1.04385e-05	1.30174e-05	hypothetical protein
	UYEDRAFT_01706	7.96658e-06	3.97443e-06	6.12008e-06	4.64201e-06	8.9409e-06	9.98065e-06	4.58998e-06	7.78426e-06	dnd system-associated protein 4
	UYEDRAFT_01707	4.04652e-06	3.97443e-06	7.56009e-06	4.32551e-06	1.15843e-05	1.78143e-05	1.22153e-05	1.53723e-05	Uncharacterized protein conserved in cyanobacteria
	UYEDRAFT_01708	6.25945e-06	4.59543e-06	9.84012e-06	7.80701e-06	1.60159e-05	1.21276e-05	1.78417e-05	1.81851e-05	Uncharacterized protein conserved in cyanobacteria
	UYEDRAFT_01709	5.69041e-06	3.35342e-06	9.12011e-06	6.01351e-06	1.18953e-05	5.62862e-06	1.05125e-05	1.28211e-05	AAA domain
	UYEDRAFT_01710	3.16134e-07	4.96804e-07	4.80006e-07	4.22001e-07	1.24395e-06	5.22243e-07	1.03645e-06	1.04662e-06	hypothetical protein
	UYEDRAFT_01711	1.56802e-05	1.32895e-05	1.94402e-05	1.29765e-05	1.68711e-05	1.41006e-05	2.15433e-05	2.49227e-05	DNA phosphorothioation system restriction enzyme
	UYEDRAFT_01712	8.67472e-05	4.48365e-05	9.55212e-05	9.46337e-05	4.18279e-05	2.69245e-05	5.73748e-05	5.27236e-05	SOS regulatory protein LexA
	UYEDRAFT_01713	2.68714e-05	1.63945e-05	3.40804e-05	3.71361e-05	2.51123e-05	4.92649e-05	3.77563e-05	4.20612e-05	ornithine carbamoyltransferase
	UYEDRAFT_01715	1.05589e-05	3.72603e-06	5.10006e-06	5.48601e-06	2.33241e-07	2.66924e-06	2.22096e-07	6.54139e-08	Fatty acid desaturase
	UYEDRAFT_01716	1.12544e-05	1.56493e-05	1.23002e-05	1.4981e-05	1.86593e-06	7.19535e-06	1.40661e-06	2.3549e-06	glycosyltransferase, MGT family
	UYEDRAFT_01717	5.01389e-05	1.88785e-05	4.85406e-05	4.44156e-05	6.60849e-05	3.41199e-05	6.84055e-05	7.17591e-05	Uncharacterized protein conserved in cyanobacteria
	UYEDRAFT_01718	0.000147951	0.00045619	0.000148862	0.000126389	0.000316819	0.000735202	0.000430126	0.000431536	Alpha/beta hydrolase of unknown function (DUF1400)
	UYEDRAFT_01719	1.95371e-05	5.21644e-06	2.99404e-05	3.52371e-05	3.91067e-05	2.97098e-05	4.10137e-05	3.93792e-05	magnesium chelatase, H subunit
	UYEDRAFT_01720	4.74201e-05	3.10502e-06	5.51407e-05	6.57266e-05	1.57049e-05	1.39845e-05	1.91743e-05	2.37453e-05	N-acetylmuramoyl-L-alanine amidase
	UYEDRAFT_01721	6.00655e-06	4.04895e-05	8.2201e-06	5.48601e-06	1.56271e-05	0.000119304	1.83599e-05	1.65497e-05	hypothetical protein
	UYEDRAFT_01722	7.59354e-05	8.80585e-05	0.000408965	0.000191377	2.09139e-05	0.000168685	2.35422e-05	2.26332e-05	hypothetical protein
	UYEDRAFT_01723	1.20131e-06	8.07306e-06	7.38009e-06	3.79801e-06	6.21976e-07	3.74855e-05	1.40661e-06	2.61656e-07	hypothetical protein
	UYEDRAFT_01724	6.76527e-06	6.95525e-06	3.25204e-05	1.84625e-05	2.09917e-06	1.67698e-05	1.55467e-06	1.50452e-06	hypothetical protein
	UYEDRAFT_01725	3.60393e-06	2.85662e-06	1.51202e-05	8.12351e-06	2.41016e-06	1.74081e-06	2.96128e-06	2.74739e-06	Carboxypeptidase regulatory-like domain
	UYEDRAFT_01726	1.32776e-06	3.35342e-06	1.98002e-06	1.899e-06	1.86593e-06	6.03481e-06	3.18337e-06	2.61656e-06	acyl-CoA thioester hydrolase, YbgC/YbaW family
	UYEDRAFT_01727	4.61556e-06	5.34064e-06	8.82011e-06	5.16951e-06	6.53075e-06	1.01547e-05	8.43964e-06	9.35419e-06	hypothetical protein
	UYEDRAFT_01728	3.35102e-06	2.37224e-05	3.90005e-06	4.22001e-06	3.73186e-06	8.49516e-05	5.77449e-06	4.12108e-06	rRNA methylases
	UYEDRAFT_01730	0.000334849	0.000201205	0.000452526	0.000520327	0.000193357	0.00018	0.000232164	0.00023863	UDP-N-acetylglucosamine 1-carboxyvinyltransferase
	UYEDRAFT_01731	6.20887e-05	3.45279e-05	9.22211e-05	9.24182e-05	0.000129449	0.00011646	0.000214915	0.000220118	Zn-dependent protease with chaperone function
	UYEDRAFT_01733	6.19623e-06	3.85023e-06	6.60008e-06	4.32551e-06	1.08068e-05	2.11218e-05	4.88611e-06	8.30757e-06	DNA modification methylase
	UYEDRAFT_01734	0.000130816	4.76932e-05	7.04409e-05	6.62541e-05	7.45594e-05	8.29206e-05	3.25e-05	5.82838e-05	hypothetical protein
	UYEDRAFT_01735	3.16134e-05	7.20365e-06	2.37603e-05	3.63976e-05	1.60159e-05	1.24178e-05	2.45046e-05	3.1922e-05	hypothetical protein
	UYEDRAFT_01736	0.00014814	7.32785e-06	0.000122222	0.000191166	4.96803e-05	1.63636e-05	0.000105792	0.000129193	hypothetical protein
	UYEDRAFT_01737	1.46054e-05	2.73242e-06	1.21801e-05	1.40315e-05	3.88735e-06	8.00773e-06	4.21982e-06	4.05566e-06	hypothetical protein
	UYEDRAFT_01738	1.39731e-05	1.61461e-06	1.14601e-05	1.50865e-05	4.50933e-06	5.22243e-06	2.36902e-06	4.18649e-06	Domain of unknown function (DUF4281)
	UYEDRAFT_01739	4.91272e-05	5.34064e-06	4.53006e-05	4.14616e-05	9.64063e-06	1.32302e-05	1.08087e-05	1.26903e-05	cobalamin biosynthesis protein CobW
	UYEDRAFT_01740	0.00103117	2.73242e-06	0.00083503	0.000969969	0.000157982	4.20116e-05	0.000420946	0.000512518	Heme oxygenase
	UYEDRAFT_01741	0.000910719	0.00017649	0.00103057	0.00107958	0.000185971	0.000252243	0.00021225	0.000174851	phosphoglucosamine mutase (EC 5.4.2.10)
	UYEDRAFT_01742	4.93801e-05	3.72603e-06	4.21805e-05	3.36546e-05	3.14098e-05	1.0793e-05	2.38383e-05	2.30911e-05	ABC-type uncharacterized transport system, permease component
	UYEDRAFT_01743	0.000108877	1.81333e-05	0.000124082	9.46337e-05	4.86696e-05	4.13152e-05	5.26367e-05	4.48086e-05	ABC-type uncharacterized transport system, ATPase component
	UYEDRAFT_01744	0.000632015	0.000167174	0.000678068	0.000583099	0.000207118	0.000168452	0.000222392	0.000170403	Predicted unusual protein kinase
	UYEDRAFT_01745	0.000106727	4.98046e-05	0.000107581	9.74822e-05	2.86109e-05	3.33655e-05	3.33884e-05	2.14558e-05	Haemolytic domain
	UYEDRAFT_01746	9.76854e-05	1.39105e-05	8.57411e-05	8.98862e-05	2.76779e-05	3.84139e-05	3.44249e-05	2.78663e-05	Mannose-1-phosphate guanylyltransferase
	UYEDRAFT_01747	0.000202389	0.000387755	0.000297004	0.000246765	0.000181306	0.000578994	0.000229573	0.000228622	transcriptional attenuator, LytR family
	UYEDRAFT_01748	2.95901e-05	3.22922e-05	4.24805e-05	3.57646e-05	3.26537e-05	0.000117215	3.14636e-05	3.2707e-05	integral membrane protein MviN
	UYEDRAFT_01749	4.45117e-05	9.56347e-06	5.80807e-05	6.44606e-05	6.453e-05	6.77175e-05	0.000132443	0.000131024	hypothetical protein
	UYEDRAFT_01750	6.95495e-06	1.24201e-06	4.92006e-06	6.22451e-06	4.50933e-06	3.07543e-06	1.55467e-06	2.02783e-06	Secreted and surface protein containing fasciclin-like repeats
	UYEDRAFT_01751	6.95495e-06	9.81187e-06	7.9201e-06	8.65101e-06	6.91948e-06	1.05029e-05	1.48804e-05	1.58956e-05	ketopantoate reductase (EC 1.1.1.169)
	UYEDRAFT_01752	3.85684e-06	2.85662e-06	4.92006e-06	5.80251e-06	7.15272e-06	3.71373e-06	1.22153e-05	1.4064e-05	hypothetical protein
	UYEDRAFT_01753	4.61556e-06	1.04329e-05	6.60008e-06	5.69701e-06	3.73186e-06	1.36364e-05	6.07062e-06	6.99929e-06	hypothetical protein
	UYEDRAFT_01754	0.00334533	4.38429e-05	0.00267981	0.00299926	0.00104912	7.45067e-05	0.00162433	0.00166635	magnesium chelatase, H subunit
	UYEDRAFT_01755	1.01163e-05	2.48402e-07	1.21801e-05	6.75201e-06	4.82031e-06	1.39265e-06	2.66515e-06	5.42936e-06	hypothetical protein
	UYEDRAFT_01756	3.79993e-05	2.0369e-05	3.83405e-05	3.86131e-05	1.62491e-05	9.8646e-06	1.63611e-05	1.77272e-05	hypothetical protein
	UYEDRAFT_01757	5.1846e-06	1.86301e-06	3.96005e-06	4.85301e-06	9.64063e-06	5.57059e-06	1.11048e-05	1.35407e-05	Predicted nucleic acid-binding protein, contains PIN domain
	UYEDRAFT_01758	2.33939e-06	3.72603e-07	1.68002e-06	2.11e-06	3.8096e-06	1.97292e-06	4.44192e-06	5.10229e-06	hypothetical protein
	UYEDRAFT_01759	1.8968e-07	2.48402e-07	1.80002e-07	1.055e-07	6.21976e-07	1.16054e-07	7.40319e-08	0	hypothetical protein
	UYEDRAFT_01760	8.18155e-05	0.000295722	0.000122642	0.000129132	0.00017874	0.000275802	0.000271697	0.000259105	alanyl-tRNA synthetase (EC 6.1.1.7)
	UYEDRAFT_01761	6.7463e-05	2.60822e-05	7.09809e-05	5.68646e-05	1.85038e-05	2.05416e-05	1.76196e-05	1.51106e-05	Copper chaperone
	UYEDRAFT_01762	1.5048e-05	3.01808e-05	1.89002e-05	1.9412e-05	1.82705e-05	6.62669e-05	3.11674e-05	3.40153e-05	diguanylate cyclase (GGDEF) domain
	UYEDRAFT_01763	6.76527e-06	3.22922e-05	6.72008e-06	6.33001e-06	1.37612e-05	3.80657e-05	2.14693e-05	1.7073e-05	hypothetical protein
	UYEDRAFT_01764	2.40894e-05	6.95525e-06	2.94604e-05	2.98566e-05	6.10314e-05	1.4971e-05	6.67028e-05	6.56756e-05	PAP_fibrillin
	UYEDRAFT_01765	6.32268e-08	3.22922e-06	6.00007e-08	1.055e-07	0	8.70405e-07	1.48064e-07	0	hypothetical protein
	UYEDRAFT_01766	6.44913e-06	0.0032686	1.03201e-05	9.91702e-06	6.453e-06	0.00190102	8.36561e-06	9.35419e-06	Restriction endonuclease
	UYEDRAFT_01767	0.000130563	3.80055e-05	0.000120541	0.000111936	2.20801e-05	2.32688e-05	2.29499e-05	1.91663e-05	hypothetical protein
	UYEDRAFT_01768	4.99492e-06	7.17881e-05	4.68006e-06	3.48151e-06	3.65411e-06	3.20309e-05	3.7016e-06	4.77522e-06	AraC-type DNA-binding domain-containing proteins
	UYEDRAFT_01769	2.27617e-06	2.24804e-05	2.34003e-06	3.48151e-06	3.65411e-06	1.09671e-05	5.84852e-06	5.1677e-06	Ketosteroid isomerase-related protein
	UYEDRAFT_01770	3.22457e-06	1.11781e-05	3.96005e-06	2.743e-06	6.53075e-06	6.61508e-06	8.36561e-06	8.37299e-06	polynucleotide 3'-phosphatase/polynucleotide 5'-hydroxyl-kinase/polynucleotide 2',3'-cyclic phosphate phosphodiesterase
	UYEDRAFT_01771	1.51744e-06	4.53333e-05	1.26002e-06	1.3715e-06	2.56565e-06	4.294e-06	1.92483e-06	2.74739e-06	3' terminal RNA ribose 2'-O-methyltransferase Hen1
	UYEDRAFT_01772	6.03184e-05	7.20365e-06	6.10808e-05	5.88691e-05	6.5152e-05	1.82205e-05	5.95217e-05	6.9208e-05	isopentenyl-diphosphate delta-isomerase (EC 5.3.3.2)
	UYEDRAFT_01773	4.28678e-05	0.000140223	5.14806e-05	4.62091e-05	9.08085e-05	0.000102998	0.000107494	0.00010898	signal peptide peptidase SppA, 67K type
	UYEDRAFT_01774	1.87151e-05	6.95525e-06	3.28204e-05	3.38656e-05	5.05355e-06	1.49129e-05	8.29158e-06	1.01392e-05	hypothetical protein
	UYEDRAFT_01775	2.46585e-06	3.22922e-06	3.00004e-06	2.321e-06	1.47719e-05	1.39845e-05	9.99431e-06	1.19053e-05	tRNA and rRNA cytosine-C5-methylases
	UYEDRAFT_01776	2.9274e-05	1.58977e-05	2.88004e-05	2.5531e-05	5.98652e-05	3.49323e-05	7.67711e-05	7.75809e-05	His Kinase A (phospho-acceptor) domain/Response regulator receiver domain/Histidine kinase-, DNA gyrase B-, and HSP90-like ATPase/GAF domain
	UYEDRAFT_01777	1.01795e-05	3.80055e-05	1.05601e-05	1.21325e-05	1.50052e-05	3.55706e-05	1.90262e-05	1.99513e-05	hypothetical protein
	UYEDRAFT_01778	5.63983e-05	0.000108303	7.56609e-05	8.27121e-05	2.84554e-05	0.000143269	3.74602e-05	3.70243e-05	Polyketide cyclase / dehydrase and lipid transport
	UYEDRAFT_01779	4.67878e-05	7.02977e-05	6.84008e-05	7.21621e-05	2.32464e-05	9.36556e-05	2.49488e-05	2.49881e-05	Uncharacterized protein conserved in bacteria
	UYEDRAFT_01780	2.71243e-05	5.26612e-05	4.61406e-05	3.98791e-05	7.02833e-05	5.40812e-05	0.000119265	0.000114213	Serine/threonine protein kinase
	UYEDRAFT_01781	1.39099e-06	2.23562e-06	5.40007e-07	1.1605e-06	8.55217e-07	1.91489e-06	1.48064e-07	7.84967e-07	Transposase and inactivated derivatives
	UYEDRAFT_01782	7.01818e-06	1.20475e-05	7.44009e-06	6.64651e-06	1.08068e-05	1.94391e-05	1.35478e-05	1.66151e-05	ribosomal protein L29/NHLM bacteriocin system secretion protein
	UYEDRAFT_01783	6.95495e-07	7.45206e-07	1.02001e-06	8.44001e-07	8.55217e-07	9.8646e-07	9.62415e-07	1.50452e-06	type 2 lantibiotic biosynthesis protein LanM
	UYEDRAFT_01784	0	1.24201e-07	2.40003e-07	3.16501e-07	3.10988e-07	9.8646e-07	2.96128e-07	2.61656e-07	hypothetical protein
	UYEDRAFT_01785	3.45218e-05	4.95562e-05	4.94406e-05	4.85301e-05	8.92536e-05	5.34429e-05	0.000144436	0.000143649	PAS domain S-box
	UYEDRAFT_01786	1.01795e-05	1.06813e-05	1.65602e-05	1.38205e-05	3.45974e-05	8.35589e-06	4.41971e-05	4.05566e-05	PAS domain S-box
	UYEDRAFT_01787	5.69041e-07	2.60822e-06	4.80006e-07	5.27501e-07	2.09917e-06	2.49516e-06	5.92256e-07	7.19553e-07	NADH:ubiquinone oxidoreductase subunit 1 (chain H)
	UYEDRAFT_01788	1.03692e-05	2.1611e-05	1.21201e-05	1.12885e-05	1.83483e-05	2.47775e-05	1.96925e-05	1.81197e-05	AraC-type DNA-binding domain-containing proteins
	UYEDRAFT_01789	6.51236e-06	5.6884e-05	1.22402e-05	1.14995e-05	7.15272e-06	3.87621e-05	8.06948e-06	9.68126e-06	Predicted membrane protein
	UYEDRAFT_01790	7.58722e-07	6.08585e-06	1.08001e-06	1.1605e-06	1.56271e-05	2.46035e-05	3.4795e-06	2.55114e-06	Predicted permease
	UYEDRAFT_01791	4.42588e-07	2.98082e-06	5.40007e-07	1.055e-07	6.99723e-07	1.14313e-05	1.40661e-06	1.24286e-06	hypothetical protein
	UYEDRAFT_01792	9.73693e-06	1.46557e-05	1.11001e-05	9.28402e-06	1.51607e-05	6.42359e-05	1.66572e-05	1.69422e-05	molybdopterin synthase subunit MoaE (EC 2.8.1.12)
	UYEDRAFT_01793	7.39754e-06	6.45845e-06	9.48012e-06	6.64651e-06	3.59191e-05	4.22437e-05	3.90148e-05	3.76784e-05	PAS domain S-box
	UYEDRAFT_01794	1.58699e-05	1.15507e-05	1.85402e-05	1.44535e-05	2.76002e-05	3.37137e-05	3.67198e-05	3.24453e-05	PAS domain S-box
	UYEDRAFT_01795	2.7883e-05	7.45206e-06	3.19804e-05	3.53426e-05	5.72995e-05	2.19922e-05	6.51481e-05	7.20862e-05	Response regulator containing a CheY-like receiver domain and an HTH DNA-binding domain
	UYEDRAFT_01796	4.62188e-05	1.44073e-05	4.92006e-05	4.96906e-05	0.000108224	2.69826e-05	0.000118081	0.000135603	PAS domain S-box
	UYEDRAFT_01797	2.10545e-05	1.08055e-05	3.21604e-05	3.30216e-05	2.44903e-05	3.12185e-05	3.66458e-05	3.23145e-05	transposase, IS4 family
	UYEDRAFT_01798	2.73772e-05	2.01205e-05	4.08605e-05	4.42046e-05	3.08656e-05	4.65377e-05	5.35251e-05	4.04912e-05	Transposase and inactivated derivatives
	UYEDRAFT_01799	4.61556e-06	8.69406e-06	5.28006e-06	6.33001e-06	5.1313e-06	8.588e-06	9.40206e-06	6.99929e-06	Ricin-type beta-trefoil lectin domain-like
	UYEDRAFT_01800	0.000161292	0.00199665	0.000200102	0.00021944	0.000197633	0.00254657	0.000200034	0.000207231	transposase, IS605 OrfB family, central region
	UYEDRAFT_01801	0	0	0	0	7.7747e-08	1.74081e-07	0	0	Uncharacterized conserved protein
	UYEDRAFT_01802	2.46585e-06	7.94886e-06	4.02005e-06	5.27501e-06	2.02142e-06	2.04255e-05	3.18337e-06	3.99025e-06	TonB-dependent siderophore receptor
	UYEDRAFT_01803	5.94332e-06	2.35982e-06	7.8001e-06	7.59601e-06	3.88735e-06	6.32495e-06	4.21982e-06	6.41057e-06	ABC-type Fe3+-hydroxamate transport system, periplasmic component
	UYEDRAFT_01804	5.24783e-06	1.40347e-05	6.18008e-06	2.8485e-06	1.45387e-05	1.85686e-05	8.51367e-06	1.04008e-05	Uncharacterized protein conserved in cyanobacteria
	UYEDRAFT_01805	9.86338e-06	3.51489e-05	1.81802e-05	1.5825e-05	2.39461e-05	2.44874e-05	3.76082e-05	3.55198e-05	hypothetical protein
	UYEDRAFT_01806	0	1.24201e-07	0	0	0	5.8027e-08	0	0	GIY-YIG catalytic domain
	UYEDRAFT_01807	0	3.72603e-07	0	0	0	1.16054e-07	0	6.54139e-08	hypothetical protein
	UYEDRAFT_01808	2.78198e-06	3.72603e-06	2.04003e-06	1.688e-06	2.02142e-06	3.07543e-06	3.03531e-06	4.31732e-06	ABC-type multidrug transport system, ATPase and permease components
	UYEDRAFT_01809	3.09811e-06	4.95562e-05	5.40007e-06	5.27501e-06	4.89806e-06	4.79884e-05	8.43964e-06	6.47598e-06	N-acetylglutamate synthase and related acetyltransferases
	UYEDRAFT_01810	5.43751e-06	2.12384e-05	8.76011e-06	1.2238e-05	9.25189e-06	2.74468e-05	1.44362e-05	1.34753e-05	Predicted hydrolases or acyltransferases (alpha/beta hydrolase superfamily)
	UYEDRAFT_01811	7.58722e-07	1.24201e-07	2.16003e-06	2.743e-06	1.86593e-06	3.48162e-07	1.77677e-06	3.66318e-06	diguanylate cyclase (GGDEF) domain
	UYEDRAFT_01812	5.12137e-06	4.84384e-06	5.52007e-06	4.32551e-06	6.60849e-06	7.60154e-06	5.03417e-06	5.82184e-06	Domain of unknown function (DUF1877)
	UYEDRAFT_01813	1.46686e-05	3.06776e-05	2.00402e-05	1.9412e-05	2.20801e-05	3.06963e-05	2.85023e-05	2.55114e-05	Uncharacterized conserved protein, contains double-stranded beta-helix domain
	UYEDRAFT_01814	3.09811e-06	6.95525e-06	1.38002e-06	2.4265e-06	2.33241e-06	3.77176e-06	2.44305e-06	3.13987e-06	Phage-related protein
	UYEDRAFT_01815	1.20131e-06	2.35982e-06	8.4001e-07	9.49502e-07	2.02142e-06	1.16054e-06	1.92483e-06	1.96242e-06	Plasmid maintenance system antidote protein
	UYEDRAFT_01816	2.71875e-06	9.43927e-06	2.82003e-06	2.532e-06	5.05355e-06	3.49903e-05	8.29158e-06	6.86846e-06	Uncharacterized conserved protein
	UYEDRAFT_01817	5.88009e-06	1.57735e-05	8.64011e-06	9.70602e-06	9.40739e-06	3.78917e-05	1.41401e-05	1.52414e-05	Uncharacterized low-complexity proteins
	UYEDRAFT_01818	4.10974e-06	6.95525e-06	3.42004e-06	6.96301e-06	4.89806e-06	7.36943e-06	8.43964e-06	8.76547e-06	Growth inhibitor
	UYEDRAFT_01819	2.21294e-06	4.34703e-06	1.86002e-06	2.8485e-06	1.08846e-06	4.70019e-06	2.14693e-06	2.61656e-06	hypothetical protein
	UYEDRAFT_01820	7.0814e-06	6.21005e-06	4.62006e-06	5.16951e-06	4.58707e-06	1.78723e-05	7.1811e-06	8.96171e-06	hypothetical protein
	UYEDRAFT_01821	3.98329e-06	5.83744e-06	7.14009e-06	9.28402e-06	4.74257e-06	1.7118e-05	8.58771e-06	7.32636e-06	Predicted hydrolases or acyltransferases (alpha/beta hydrolase superfamily)
	UYEDRAFT_01822	5.21621e-05	0.000284793	6.89408e-05	4.99016e-05	6.3908e-05	0.000382456	0.000103497	9.88405e-05	Uncharacterized low-complexity proteins
	UYEDRAFT_01823	4.93169e-06	3.80055e-05	6.72008e-06	5.48601e-06	1.50829e-05	6.69632e-05	1.36219e-05	1.58956e-05	hypothetical protein
	UYEDRAFT_01824	3.88213e-05	0.00190226	7.05009e-05	0.000103812	3.53749e-05	0.00234998	0.000137181	0.000147574	3-deoxy-D-arabinoheptulosonate-7-phosphate synthase (EC 2.5.1.54)
	UYEDRAFT_01825	4.29942e-06	6.21005e-07	4.08005e-06	4.22001e-06	8.78541e-06	4.58414e-06	1.02164e-05	8.50381e-06	Protein of unknown function (DUF3493)
	UYEDRAFT_01827	7.90335e-05	2.54612e-05	7.9261e-05	6.50936e-05	0.000107757	5.50096e-05	0.000147324	0.000134099	lysyl-tRNA synthetase, class II (EC 6.1.1.6)
	UYEDRAFT_01828	3.22457e-06	2.35982e-06	3.42004e-06	2.6375e-06	4.58707e-06	6.26692e-06	7.92142e-06	8.63464e-06	Uncharacterized conserved protein
	UYEDRAFT_01829	4.36265e-06	1.98721e-06	4.14005e-06	4.53651e-06	5.83102e-06	5.39651e-06	7.40319e-06	6.60681e-06	Uncharacterized protein conserved in bacteria
	UYEDRAFT_01830	1.96635e-05	8.32146e-06	2.83803e-05	2.8063e-05	4.70369e-05	1.97872e-05	6.75912e-05	6.58718e-05	Domain of unknown function (DUF4336)
	UYEDRAFT_01831	1.01163e-05	1.05571e-05	1.32602e-05	1.04445e-05	3.18763e-05	1.9265e-05	6.08543e-05	4.99108e-05	prevent-host-death family protein
	UYEDRAFT_01832	2.52907e-06	2.85662e-06	4.32005e-06	2.532e-06	1.24395e-05	5.10638e-06	2.63554e-05	2.23716e-05	hypothetical protein
	UYEDRAFT_01833	0.000120257	1.20475e-05	0.000605047	0.000401323	9.0964e-06	2.01934e-05	1.12529e-05	1.12512e-05	Type II secretory pathway, component HofQ
	UYEDRAFT_01834	4.29942e-05	3.85023e-06	0.000223083	0.000150021	3.73186e-06	9.74854e-06	4.58998e-06	3.72859e-06	hypothetical protein
	UYEDRAFT_01835	4.36897e-05	4.59543e-06	0.000217983	0.000147278	2.41016e-06	9.16827e-06	2.59112e-06	2.74739e-06	Tfp pilus assembly protein PilN
	UYEDRAFT_01836	5.77261e-05	1.37863e-05	0.000292204	0.000187896	2.41016e-06	2.13539e-05	2.51709e-06	2.68197e-06	type IV pilus assembly protein PilM
	UYEDRAFT_01837	4.82421e-05	6.86831e-05	5.38207e-05	5.38051e-05	3.88735e-05	0.000113211	5.07859e-05	6.39748e-05	ABC-type sugar transport system, periplasmic component
	UYEDRAFT_01838	3.09179e-05	1.35379e-05	2.90404e-05	2.3632e-05	5.39564e-05	7.82204e-05	3.9311e-05	4.53319e-05	folylpolyglutamate synthase/dihydrofolate synthase
psbY	UYEDRAFT_01839	0.000168626	2.26046e-05	0.000151202	0.00016669	0.000442769	0.000143559	0.000371048	0.000370243	Photosystem II protein Y (PsbY)
	UYEDRAFT_01840	7.65044e-06	1.40347e-05	6.42008e-06	8.96752e-06	2.72114e-06	3.55125e-05	4.07176e-06	3.46694e-06	Carbonic anhydrases/acetyltransferases, isoleucine patch superfamily
	UYEDRAFT_01841	6.05081e-05	0.000157487	7.9021e-05	8.25011e-05	0.000102782	0.000407524	0.000127409	0.000153592	TIGR02652 family protein
	UYEDRAFT_01842	1.85887e-05	4.62027e-05	2.62203e-05	3.00676e-05	3.59191e-05	0.000155048	4.6418e-05	5.40319e-05	Glyoxalase-like domain
	UYEDRAFT_01843	2.5923e-06	1.05571e-05	4.74006e-06	2.532e-06	5.1313e-06	8.47195e-06	5.84852e-06	6.27974e-06	Protein-L-isoaspartate carboxylmethyltransferase
	UYEDRAFT_01844	2.04223e-05	1.20475e-05	2.52003e-05	2.12055e-05	3.54526e-05	2.05416e-05	4.55296e-05	4.55935e-05	Predicted Zn-dependent peptidases
	UYEDRAFT_01845	1.2835e-05	2.23562e-06	1.39202e-05	1.2027e-05	1.51607e-05	6.20889e-06	1.67312e-05	1.87738e-05	Uncharacterized copper-binding protein
	UYEDRAFT_01846	0.000159079	0.000108924	0.000216423	0.000203615	0.000304924	0.000256421	0.000426868	0.000387381	methionine aminopeptidase, type I
	UYEDRAFT_01847	0.000143525	6.08585e-06	0.000122642	0.000105922	0.000155883	6.73114e-06	0.000122523	0.000127099	CO2 hydration protein
	UYEDRAFT_01848	0.000106727	2.86904e-05	0.000111601	0.000124807	0.000145231	1.72921e-05	0.000146287	0.000138154	proton-translocating NADH-quinone oxidoreductase, chain M
	UYEDRAFT_01849	0.0001348	0.000175869	0.000139682	0.000159938	0.000230675	0.000148665	0.000241566	0.00025446	NAD(P)H dehydrogenase, subunit NdhF3 family
	UYEDRAFT_01850	0.000654777	5.24128e-05	0.000599407	0.000611585	0.000445335	0.000248414	0.00054184	0.000545814	Carbon dioxide concentrating mechanism/carboxysome shell protein
	UYEDRAFT_01851	0.000415716	4.01169e-05	0.000410105	0.000419047	0.000311921	0.000190851	0.000388668	0.000398044	Carbon dioxide concentrating mechanism/carboxysome shell protein
	UYEDRAFT_01852	0.000282118	1.96237e-05	0.000260643	0.000256576	0.000154872	9.68471e-05	0.000179305	0.000192579	Carbon dioxide concentrating mechanism/carboxysome shell protein
	UYEDRAFT_01853	0.00119119	6.47087e-05	0.00108679	0.00110775	0.000460573	0.000208491	0.000677466	0.000727534	Carbonic anhydrases/acetyltransferases, isoleucine patch superfamily
	UYEDRAFT_01854	0.000313542	1.10539e-05	0.000300184	0.000290758	9.7106e-05	3.49323e-05	0.000147176	0.000185841	hypothetical protein
	UYEDRAFT_01855	0.000170839	0.000105074	0.000189362	0.000172282	7.15272e-05	4.61315e-05	0.000100832	0.000105447	Carbon dioxide concentrating mechanism/carboxysome shell protein
	UYEDRAFT_01856	3.19928e-05	6.21005e-06	2.74203e-05	2.50035e-05	2.37906e-05	2.32108e-05	2.3172e-05	2.41377e-05	Transcriptional regulator
	UYEDRAFT_01857	8.40917e-06	4.59543e-06	1.16401e-05	1.2238e-05	4.34606e-05	2.11218e-05	7.53645e-05	8.5496e-05	Bacteriophytochrome (light-regulated signal transduction histidine kinase)
	UYEDRAFT_01858	1.10647e-05	4.96804e-06	1.29602e-05	1.2871e-05	3.06323e-05	2.18762e-05	4.95274e-05	4.8995e-05	conserved hypothetical protein
	UYEDRAFT_01859	3.22457e-06	4.47123e-06	3.60004e-06	4.22001e-06	3.57636e-06	1.60735e-05	4.88611e-06	3.20528e-06	Kef-type K+ transport systems, predicted NAD-binding component
	UYEDRAFT_01860	3.47115e-05	7.01735e-05	5.43007e-05	1.6247e-05	4.27608e-06	9.80657e-06	3.4795e-06	3.79401e-06	PEP-CTERM protein-sorting domain
	UYEDRAFT_01861	0.00422709	0.000625848	0.00406859	0.00483128	0.00111816	0.00112572	0.00115246	0.00114082	ATP synthase, F1 beta subunit
	UYEDRAFT_01862	0.000687844	8.13516e-05	0.000634088	0.000753799	0.00014943	0.000149884	0.000137403	0.00013992	ATP synthase F1 subcomplex epsilon subunit
	UYEDRAFT_01863	3.0096e-05	1.13023e-05	3.28204e-05	3.11226e-05	5.72218e-05	1.41586e-05	5.54499e-05	6.58718e-05	Uncharacterized protein conserved in bacteria
	UYEDRAFT_01864	4.10974e-06	2.60822e-06	5.82007e-06	5.80251e-06	5.52004e-06	1.58994e-05	4.73804e-06	4.44815e-06	FOG: WD40 repeat
	UYEDRAFT_01865	0.000220914	3.73845e-05	0.000207603	0.000222816	5.55114e-05	0.00016851	6.22609e-05	5.69101e-05	Plastid and cyanobacterial ribosomal protein (PSRP-3 / Ycf65)
	UYEDRAFT_01866	1.32776e-05	4.22283e-06	1.60802e-05	1.74075e-05	8.08569e-06	1.40425e-05	1.1623e-05	1.00083e-05	haloacid dehalogenase superfamily, subfamily IA hydrolase, TIGR01548
	UYEDRAFT_01867	4.58394e-05	7.07945e-06	4.60206e-05	5.19061e-05	7.62698e-05	1.41006e-05	0.000142882	0.000123959	Cytochrome P450
	UYEDRAFT_01868	8.97821e-06	6.21005e-07	7.32009e-06	3.79801e-06	1.26728e-05	3.42359e-06	9.0319e-06	1.027e-05	Condensation domain
	UYEDRAFT_01869	2.42791e-05	1.96237e-05	3.09004e-05	2.4265e-05	3.46752e-05	3.71953e-05	4.56037e-05	4.64439e-05	glycosyltransferase, MGT family
	UYEDRAFT_01870	2.7314e-05	1.11781e-06	2.67003e-05	2.4687e-05	2.97771e-05	5.86073e-06	4.73804e-05	4.55935e-05	Tfp pilus assembly protein PilF
	UYEDRAFT_01871	5.90538e-05	3.72603e-06	5.59207e-05	5.93966e-05	7.37042e-05	2.48356e-05	9.64636e-05	9.51119e-05	Holliday junction DNA helicase subunit RuvB
	UYEDRAFT_01872	8.57988e-05	3.05534e-05	9.79212e-05	9.73767e-05	0.000118486	0.000139265	0.00011164	0.000108718	imidazoleglycerol phosphate synthase, cyclase subunit
	UYEDRAFT_01873	1.3657e-05	2.86904e-05	1.21201e-05	7.49051e-06	1.95922e-05	1.90909e-05	7.1811e-06	1.02046e-05	hypothetical protein
	UYEDRAFT_01875	9.11098e-05	6.27215e-05	0.000130562	0.000120165	0.000458008	0.000209478	0.00101268	0.000922991	hypothetical protein
	UYEDRAFT_01876	6.14565e-05	2.26046e-05	8.75411e-05	7.84921e-05	0.000318685	9.30754e-05	0.000595883	0.000645243	hypothetical protein
	UYEDRAFT_01877	8.35226e-05	1.68913e-05	0.000106921	9.28402e-05	0.00021878	6.79497e-05	0.000420205	0.00045201	3-isopropylmalate dehydrogenase
	UYEDRAFT_01878	5.56396e-05	2.44676e-05	6.42008e-05	6.46716e-05	0.000120275	5.93617e-05	0.000168275	0.000188327	hypothetical protein
	UYEDRAFT_01879	2.40894e-05	1.56493e-05	2.88004e-05	2.56365e-05	3.49084e-05	3.6557e-05	6.07802e-05	6.39094e-05	Type II secretory pathway, prepilin signal peptidase PulO and related peptidases
	UYEDRAFT_01880	0.000185824	2.60822e-05	0.000200342	0.000233577	0.000211705	0.000119071	0.000293611	0.000299792	acetyl-CoA carboxylase, carboxyl transferase, beta subunit
	UYEDRAFT_01881	1.52377e-05	2.95598e-05	2.70603e-05	2.05725e-05	2.4879e-05	0.000127776	2.65775e-05	3.36228e-05	Sugar phosphate permease
	UYEDRAFT_01882	3.28779e-06	6.95525e-06	3.60004e-06	4.00901e-06	7.93019e-06	1.94391e-05	1.35478e-05	1.27557e-05	ABC-type sugar transport system, periplasmic component
	UYEDRAFT_01883	2.40262e-06	2.11142e-06	3.96005e-06	4.32551e-06	4.82031e-06	7.31141e-06	5.40433e-06	8.4384e-06	ABC-type sugar transport systems, permease components
	UYEDRAFT_01884	2.08648e-06	4.96804e-07	1.38002e-06	1.1605e-06	3.10988e-06	5.33849e-06	1.8508e-06	3.13987e-06	ABC-type sugar transport system, permease component
	UYEDRAFT_01885	1.70712e-06	3.10502e-06	2.28003e-06	1.7935e-06	3.73186e-06	6.61508e-06	3.7016e-06	3.66318e-06	hypothetical protein
psbV	UYEDRAFT_01886	0.00128243	7.76256e-05	0.00102745	0.000987165	0.00104422	0.000180986	0.000782592	0.000765736	cytochrome c-550
	UYEDRAFT_01887	0.0033471	0.000256723	0.00329758	0.00334014	0.0010062	0.000407234	0.0021852	0.00229367	plastocyanin
	UYEDRAFT_01888	1.65022e-05	5.34064e-06	1.35602e-05	1.266e-05	3.12543e-05	3.68472e-05	1.37699e-05	1.83813e-05	Cytochrome c, mono- and diheme variants
	UYEDRAFT_01889	0.000176466	0.00013451	0.000202322	0.000222078	0.000362301	0.00017263	0.000586407	0.000535348	hypothetical protein
	UYEDRAFT_01890	2.65553e-06	2.85662e-06	2.10003e-06	1.899e-06	4.43158e-06	7.89168e-06	5.99659e-06	4.38273e-06	precorrin-2 C20-methyltransferase (EC 2.1.1.130)
	UYEDRAFT_01891	5.62719e-06	1.77607e-05	8.1601e-06	7.27951e-06	9.87387e-06	5.75048e-05	1.47324e-05	1.79234e-05	Alpha/beta hydrolase family
	UYEDRAFT_01892	7.52399e-06	0.000582999	1.48202e-05	1.266e-05	4.89806e-06	0.00100538	7.1811e-06	8.76547e-06	hypothetical protein
	UYEDRAFT_01893	3.47747e-06	2.73242e-06	4.50006e-06	5.38051e-06	9.48513e-06	7.19535e-06	1.56207e-05	1.5176e-05	two component transcriptional regulator, LuxR family
	UYEDRAFT_01894	2.25087e-05	2.48402e-05	3.21004e-05	3.14391e-05	5.40342e-05	6.0058e-05	7.49203e-05	7.75809e-05	GTP-binding protein Era
	UYEDRAFT_01895	2.40262e-06	1.36621e-06	2.22003e-06	2.743e-06	2.09917e-06	2.37911e-06	1.55467e-06	2.02783e-06	Predicted deacylase
	UYEDRAFT_01896	2.46585e-06	8.44566e-06	3.66004e-06	3.58701e-06	5.44229e-06	2.52418e-05	8.21755e-06	7.65343e-06	Uncharacterized conserved protein
	UYEDRAFT_01897	3.36999e-05	1.70155e-05	3.61204e-05	3.19666e-05	1.30615e-05	2.89555e-05	1.11048e-05	1.21016e-05	Predicted dienelactone hydrolase
	UYEDRAFT_01898	3.51541e-05	1.40347e-05	3.61204e-05	3.02786e-05	3.60746e-05	1.77563e-05	4.78246e-05	4.08183e-05	Cysteine sulfinate desulfinase/cysteine desulfurase and related enzymes
	UYEDRAFT_01899	3.35102e-06	1.36621e-06	4.74006e-06	4.53651e-06	2.87664e-06	5.33849e-06	5.1082e-06	5.69101e-06	Protein-tyrosine-phosphatase
	UYEDRAFT_01900	8.34594e-06	1.54009e-05	1.17601e-05	1.0128e-05	7.7747e-06	2.85493e-05	7.03303e-06	9.55044e-06	Periplasmic protease
	UYEDRAFT_01901	6.44913e-06	2.4716e-05	6.90008e-06	7.49051e-06	4.82031e-06	2.23404e-05	7.32916e-06	7.32636e-06	hypothetical protein
	UYEDRAFT_01902	5.37428e-06	1.86301e-06	1.92002e-05	8.44001e-06	1.71043e-06	1.79884e-06	3.7016e-06	2.74739e-06	His Kinase A (phospho-acceptor) domain/Response regulator receiver domain/Histidine kinase-, DNA gyrase B-, and HSP90-like ATPase
	UYEDRAFT_01903	7.14463e-06	1.61461e-06	3.07204e-05	1.6036e-05	1.3217e-06	2.08897e-06	1.77677e-06	1.76618e-06	Signal transduction histidine kinase
	UYEDRAFT_01904	2.78198e-06	4.96804e-07	1.81802e-05	1.14995e-05	3.10988e-07	2.49516e-06	1.48064e-07	1.96242e-07	phosphate/phosphite/phosphonate ABC transporters, periplasmic binding protein
isiX	UYEDRAFT_01905	0.000299885	1.30411e-05	0.000223383	0.000203193	0.000635115	4.74081e-05	0.000940206	0.0010947	chlorophyll a/b binding light-harvesting protein
	UYEDRAFT_01906	7.58722e-07	1.11781e-06	1.14001e-06	6.33001e-07	1.24395e-06	6.15087e-06	1.11048e-06	1.24286e-06	Antisense RNA which regulates isiA expression
apcB3	UYEDRAFT_01907	0.000242222	2.35982e-06	0.000188102	0.000155296	0.000112111	3.19149e-06	0.000237272	0.000309735	allophycocyanin beta subunit apoprotein
apcD4	UYEDRAFT_01908	0.000151302	7.45206e-07	0.000114301	0.000108032	7.0672e-05	3.30754e-06	0.000154949	0.000191663	Phycobilisome protein
	UYEDRAFT_01909	2.14971e-06	8.69406e-07	2.22003e-06	2.8485e-06	2.79889e-06	1.97292e-06	7.84739e-06	7.84967e-06	Transcriptional regulator
	UYEDRAFT_01910	3.85684e-06	2.73242e-06	3.60004e-06	3.05951e-06	2.41016e-06	4.06189e-06	4.73804e-06	3.66318e-06	hypothetical protein
	UYEDRAFT_01911	8.09303e-06	1.49041e-06	3.96005e-06	4.53651e-06	6.21976e-06	3.88781e-06	4.58998e-06	5.6256e-06	hypothetical protein
	UYEDRAFT_01912	2.02326e-06	6.21005e-06	3.90005e-06	3.37601e-06	9.48513e-06	6.55705e-06	1.49545e-05	1.66151e-05	hypothetical protein
	UYEDRAFT_01913	0.000163631	1.11781e-05	0.000127802	0.000137889	0.000103948	3.05802e-05	0.000102682	0.000106363	Predicted permease
	UYEDRAFT_01914	6.29107e-05	4.22283e-06	4.89006e-05	5.00071e-05	4.55597e-05	1.00967e-05	4.09397e-05	4.5201e-05	nitrogen regulatory protein P-II family
	UYEDRAFT_01915	0.000122344	1.01845e-05	0.000112741	0.000121958	8.33448e-05	2.76789e-05	9.94989e-05	0.000104989	Carbonic anhydrase
	UYEDRAFT_01916	2.60494e-05	4.84384e-06	2.83203e-05	3.04896e-05	3.65411e-05	5.51257e-06	3.50911e-05	3.76784e-05	Glycosyltransferase
	UYEDRAFT_01917	1.71977e-05	5.71324e-06	2.03402e-05	1.97285e-05	1.13511e-05	4.46808e-06	1.26595e-05	1.43911e-05	Predicted membrane protein
	UYEDRAFT_01918	7.30902e-05	1.50283e-05	0.000103321	0.000128394	0.000127661	4.73501e-05	0.000188485	0.000179103	Predicted Zn-dependent proteases and their inactivated homologs
	UYEDRAFT_01919	2.56069e-05	1.47799e-05	2.89804e-05	3.60811e-05	4.13614e-05	2.07737e-05	5.18224e-05	5.23312e-05	Uncharacterized protein conserved in cyanobacteria
	UYEDRAFT_01920	6.24049e-05	0.000170528	6.74408e-05	4.89521e-05	4.13614e-05	3.69632e-05	3.16116e-05	2.33528e-05	hypothetical protein
	UYEDRAFT_01921	4.93169e-06	4.22283e-06	3.78005e-06	2.8485e-06	3.57636e-06	1.03288e-05	3.4795e-06	3.20528e-06	dephospho-CoA kinase
	UYEDRAFT_01922	1.0306e-05	7.82466e-06	1.33802e-05	1.477e-05	9.48513e-06	1.42746e-05	9.62415e-06	9.22337e-06	Uroporphyrinogen-III synthase
	UYEDRAFT_01923	3.28779e-06	1.25443e-05	3.24004e-06	2.2155e-06	3.03213e-06	7.71759e-06	2.36902e-06	1.83159e-06	uroporphyrin-III C-methyltransferase
	UYEDRAFT_01924	1.20763e-05	2.60822e-06	7.32009e-06	3.90351e-06	9.32964e-06	8.35589e-06	6.07062e-06	5.69101e-06	Tetratricopeptide repeat/TPR repeat
	UYEDRAFT_01925	4.69775e-05	2.1611e-05	3.27004e-05	2.7219e-05	3.59969e-05	7.14893e-05	1.51765e-05	2.11287e-05	4-hydroxybenzoate polyprenyltransferase and related prenyltransferases
	UYEDRAFT_01926	2.20662e-05	2.49644e-05	1.95002e-05	2.18385e-05	1.50829e-05	6.35396e-05	1.68053e-05	1.73347e-05	Methylase involved in ubiquinone/menaquinone biosynthesis
	UYEDRAFT_01927	5.48809e-05	2.98082e-05	5.63407e-05	5.18006e-05	5.26347e-05	3.77756e-05	3.7016e-05	4.19958e-05	potassium uptake protein, TrkH family
	UYEDRAFT_01928	6.23416e-05	3.32858e-05	5.85007e-05	4.48376e-05	4.4238e-05	5.11218e-05	3.76823e-05	3.81363e-05	K+ transport systems, NAD-binding component
	UYEDRAFT_01929	3.74303e-05	2.4716e-05	0.000134462	6.76256e-05	1.56271e-05	8.22243e-05	1.48064e-05	1.77272e-05	Tetratricopeptide repeat/TPR repeat
	UYEDRAFT_01930	4.86846e-06	5.83744e-06	9.90012e-06	8.54551e-06	4.12059e-06	1.61315e-05	5.40433e-06	6.73764e-06	Adenylate cyclase, family 3 (some proteins contain HAMP domain)
	UYEDRAFT_01931	2.97166e-06	1.47799e-05	4.98006e-06	5.48601e-06	1.415e-05	3e-05	1.91743e-05	1.83813e-05	addiction module toxin, RelE/StbE family
	UYEDRAFT_01932	2.40262e-06	1.13023e-05	3.60004e-06	3.79801e-06	8.24118e-06	1.89748e-05	1.3918e-05	1.09895e-05	hypothetical protein
	UYEDRAFT_01933	8.47239e-06	2.62064e-05	1.37402e-05	1.23435e-05	2.5501e-05	6.13346e-05	3.29442e-05	3.35574e-05	Predicted nucleic acid-binding protein, contains PIN domain
	UYEDRAFT_01934	8.09303e-06	2.39708e-05	1.06201e-05	8.65101e-06	1.67934e-05	4.42166e-05	2.19875e-05	2.43994e-05	Uncharacterized small protein
	UYEDRAFT_01935	1.02427e-05	2.26046e-05	1.21201e-05	9.91702e-06	1.8426e-05	3.33655e-05	2.3098e-05	2.36144e-05	S-adenosylmethionine:tRNA ribosyltransferase-isomerase
	UYEDRAFT_01936	3.89477e-05	0.000151028	6.54608e-05	6.96301e-05	0.000198721	0.00258568	0.000325741	0.000353955	hypothetical protein
	UYEDRAFT_01937	1.39099e-06	4.34703e-06	2.88004e-06	2.4265e-06	1.1662e-06	4.81624e-06	1.33257e-06	1.17745e-06	Predicted endonuclease distantly related to archaeal Holliday junction resolvase
	UYEDRAFT_01938	2.175e-05	1.98721e-05	2.16603e-05	2.79575e-05	1.81928e-05	0.00107721	1.40661e-05	1.91009e-05	Uncharacterized low-complexity proteins
	UYEDRAFT_01939	6.56294e-05	3.97443e-05	6.61808e-05	6.46716e-05	5.20127e-05	4.39845e-05	5.44135e-05	5.46206e-05	Domain of unknown function (DUF1995)
	UYEDRAFT_01940	4.22355e-05	6.84347e-05	4.47605e-05	4.88466e-05	2.25466e-05	5.05415e-05	2.0877e-05	2.41377e-05	Cysteine sulfinate desulfinase/cysteine desulfurase and related enzymes
	UYEDRAFT_01941	3.66715e-06	5.96164e-06	9.54012e-06	6.54101e-06	3.03213e-06	1.61895e-05	3.99772e-06	4.05566e-06	Phosphatidylserine/phosphatidylglycerophosphate/cardiolipin synthases and related enzymes
	UYEDRAFT_01942	5.75364e-06	0.000713286	1.12201e-05	1.06555e-05	4.74257e-06	2.51837e-05	5.1082e-06	4.97146e-06	hypothetical protein
	UYEDRAFT_01943	0.000266501	0.00058449	0.000289684	0.000252145	8.5444e-05	0.00021969	9.09112e-05	7.68614e-05	Uncharacterized stress protein (general stress protein 26)
	UYEDRAFT_01944	1.47318e-05	2.04932e-05	1.67402e-05	1.3082e-05	2.21579e-05	2.33849e-05	1.73975e-05	2.30911e-05	hypothetical protein
	UYEDRAFT_01945	7.7769e-06	6.83105e-06	8.3401e-06	5.59151e-06	1.11178e-05	9.28432e-06	7.1811e-06	9.55044e-06	hypothetical protein
	UYEDRAFT_01946	0.000252718	4.57059e-05	0.000249783	0.000308272	0.000136135	5.92456e-05	0.000188485	0.000198924	Uncharacterized conserved protein
	UYEDRAFT_01947	1.13808e-05	2.07416e-05	1.45802e-05	1.8146e-05	8.08569e-06	4.05609e-05	1.09567e-05	1.22978e-05	hypothetical protein
	UYEDRAFT_01948	6.10771e-05	6.27215e-05	8.4301e-05	7.38501e-05	0.000114055	9.06962e-05	0.000126076	0.000124286	ribosome small subunit-dependent GTPase A
	UYEDRAFT_01949	8.9213e-05	6.76895e-05	0.000118501	0.000110564	0.000170421	9.91102e-05	0.000214397	0.000194868	Predicted redox protein, regulator of disulfide bond formation
	UYEDRAFT_01950	0.000203274	0.000309509	0.000308464	0.000340449	0.000440437	0.000374042	0.000479061	0.000489493	chaperone protein DnaJ
	UYEDRAFT_01951	0.000372153	0.00013749	0.000684488	0.000570967	0.00020945	0.000376479	0.000198924	0.000242817	chaperone protein DnaK
	UYEDRAFT_01952	0.000479639	0.00012594	0.000451506	0.000483085	0.00015806	0.000289091	0.000160205	0.000174394	Molecular chaperone GrpE (heat shock protein)
	UYEDRAFT_01953	6.72733e-05	6.21005e-07	0.000325024	0.000180722	3.26537e-06	6.96324e-07	4.36788e-06	2.74739e-06	Type II secretory pathway, ATPase PulE/Tfp pilus assembly pathway, ATPase PilB
	UYEDRAFT_01954	4.05916e-05	2.11142e-06	0.000174182	9.38952e-05	4.43158e-06	9.8646e-07	4.44192e-06	4.64439e-06	pilus retraction protein PilT
	UYEDRAFT_01955	2.42791e-05	1.11781e-06	8.3041e-05	4.32551e-05	2.79889e-06	2.08897e-06	4.07176e-06	4.05566e-06	Type II secretory pathway, component PulF
	UYEDRAFT_01956	5.75364e-06	6.21005e-07	2.10603e-05	8.44001e-06	1.1662e-06	6.38297e-07	2.14693e-06	1.897e-06	hypothetical protein
	UYEDRAFT_01957	1.6439e-06	0	5.28006e-06	2.6375e-06	0	0	3.7016e-07	1.30828e-07	hypothetical protein
	UYEDRAFT_01958	7.65044e-06	1.24201e-07	1.75802e-05	9.70602e-06	2.87664e-06	1.10251e-06	1.18451e-06	1.17745e-06	hypothetical protein
	UYEDRAFT_01959	1.32776e-06	1.24201e-07	4.02005e-06	1.688e-06	2.33241e-07	2.32108e-07	6.66287e-07	3.2707e-07	Outer membrane protein and related peptidoglycan-associated (lipo)proteins
	UYEDRAFT_01960	9.48402e-06	2.85662e-06	1.57802e-05	8.65101e-06	4.43158e-06	4.75822e-06	2.81321e-06	4.38273e-06	EH_Signature domain
	UYEDRAFT_01961	0.000151555	1.47799e-05	0.000137522	0.000137467	9.6173e-05	0.000101431	0.000111714	0.000119446	Saccharopine dehydrogenase and related proteins
	UYEDRAFT_01962	9.42079e-05	0.000379682	0.000130022	0.000115945	0.000228032	0.000478839	0.000219283	0.000208932	Protein of unknown function (DUF2997)
	UYEDRAFT_01963	0.000236026	0.000706331	0.000285124	0.000231256	0.000517018	0.00103543	0.000579966	0.000552355	Protein of unknown function (DUF1257)
	UYEDRAFT_01964	0.000242917	0.000510217	0.000301924	0.000236109	0.000574939	0.000902204	0.000646595	0.000593697	Ferredoxin
	UYEDRAFT_01965	7.57457e-05	5.27854e-05	9.68412e-05	9.77987e-05	0.000149663	0.000101953	0.000165683	0.000172366	Domain of unknown function (DUF4335)
	UYEDRAFT_01966	8.02348e-05	0.000172142	0.000113101	0.000115945	0.000198955	0.000286363	0.00025504	0.000265646	Protein of unknown function (DUF3038)
	UYEDRAFT_01967	6.95495e-07	0	2.70003e-06	5.27501e-07	4.66482e-07	4.06189e-07	5.92256e-07	2.61656e-07	Zn-dependent proteases
	UYEDRAFT_01968	2.52907e-07	1.24201e-07	6.60008e-07	5.27501e-07	1.55494e-07	5.22243e-07	1.48064e-07	6.54139e-08	hypothetical protein
	UYEDRAFT_01969	8.59885e-05	7.31543e-05	8.77211e-05	7.52216e-05	0.000188225	0.000154062	0.000248969	0.000244125	MutS2 family protein
	UYEDRAFT_01970	1.92842e-05	0.000114637	2.94604e-05	2.5742e-05	5.31789e-05	0.000103288	8.98748e-05	8.02629e-05	PAS domain S-box
	UYEDRAFT_01971	0.000306018	1.65187e-05	0.000324304	0.000405332	0.000103637	4.62475e-05	0.000131481	0.000140051	IMP dehydrogenase family protein
	UYEDRAFT_01972	5.1846e-06	1.13023e-05	4.32005e-06	1.5825e-06	4.50933e-06	2.02514e-05	5.5524e-06	4.57898e-06	Cyanobacterial functional RNA 1
	UYEDRAFT_01973	0.000483685	0.000239459	0.000511986	0.000553243	0.000339366	0.000363597	0.000446931	0.000480989	thioredoxin
	UYEDRAFT_01974	5.58293e-05	3.12986e-05	6.67808e-05	6.61486e-05	3.37422e-05	5.23404e-05	4.66401e-05	4.34349e-05	Predicted Rossmann fold nucleotide-binding protein
	UYEDRAFT_01975	0.000244055	7.92402e-05	0.000266823	0.00026048	0.000173687	5.84332e-05	0.000174345	0.000178384	Leucyl aminopeptidase
	UYEDRAFT_01976	0.000590285	0.000438057	0.000616628	0.000553137	0.000199499	0.000195957	0.000190484	0.000131417	Uncharacterized protein/domain associated with GTPases
	UYEDRAFT_01977	4.39426e-05	0.000271876	4.50006e-05	3.71361e-05	2.52678e-05	6.57446e-05	2.29499e-05	2.40069e-05	Predicted hydrolases or acyltransferases (alpha/beta hydrolase superfamily)
	UYEDRAFT_01978	7.43547e-05	0.000949392	9.54012e-05	7.64876e-05	3.32757e-05	0.000157253	3.28702e-05	3.42769e-05	1-acyl-sn-glycerol-3-phosphate acyltransferase
	UYEDRAFT_01979	0.00012658	0.000171025	0.000150242	0.000117	0.000235418	0.00042499	0.000290575	0.000286513	methionyl-tRNA synthetase (EC 6.1.1.10)
	UYEDRAFT_01980	5.17195e-05	7.62594e-05	5.96407e-05	4.28331e-05	8.43555e-05	0.000221605	8.1065e-05	8.81126e-05	Uncharacterized conserved protein
	UYEDRAFT_01981	4.3753e-05	4.84384e-05	5.57407e-05	3.95626e-05	4.93693e-05	9.32494e-05	5.19704e-05	5.90034e-05	Organic solvent tolerance protein OstA
	UYEDRAFT_01982	1.01163e-06	3.72603e-07	3.60004e-07	8.44001e-07	1.01071e-06	1.27659e-06	1.48064e-07	3.92484e-07	2-succinyl-6-hydroxy-2,4-cyclohexadiene-1-carboxylate synthase (EC 4.2.99.20)
	UYEDRAFT_01983	6.32268e-07	8.69406e-07	7.8001e-07	5.27501e-07	6.21976e-07	2.20503e-06	5.18224e-07	5.88726e-07	hypothetical protein
	UYEDRAFT_01984	1.66287e-05	5.0053e-05	1.97402e-05	1.61415e-05	4.20611e-05	3.26692e-05	4.43451e-05	5.0892e-05	Muramidase (phage lambda lysozyme)
	UYEDRAFT_01985	4.05284e-05	1.91269e-05	3.69005e-05	3.88241e-05	0.000101149	2.51257e-05	0.00013	0.000116698	NADH(P)-binding
	UYEDRAFT_01986	1.44157e-05	3.26648e-05	2.86204e-05	2.43705e-05	1.65601e-05	3.6441e-05	2.93166e-05	2.7016e-05	Protein of unknown function (DUF1997)
	UYEDRAFT_01987	3.02856e-05	2.42192e-05	2.58003e-05	3.07006e-05	3.91845e-05	9.69051e-06	3.7164e-05	3.85942e-05	Protein of unknown function (DUF4079)
	UYEDRAFT_01988	9.61047e-06	5.34064e-06	1.11001e-05	1.23435e-05	7.85245e-06	1.03288e-05	1.01424e-05	7.65343e-06	FOG: Ankyrin repeat
	UYEDRAFT_01989	1.783e-05	1.13023e-05	2.32803e-05	2.8063e-05	1.36057e-05	1.53772e-05	1.81378e-05	2.15212e-05	precorrin-3B C17-methyltransferase
	UYEDRAFT_01990	1.8399e-05	1.11781e-05	8.3401e-06	7.59601e-06	1.75708e-05	1.19536e-05	5.03417e-06	8.24216e-06	Predicted membrane protein
	UYEDRAFT_01991	8.04245e-05	7.87434e-05	7.8121e-05	6.16121e-05	0.000133025	5.49516e-05	0.000191521	0.000158694	hypothetical protein
	UYEDRAFT_01992	1.85255e-05	4.71964e-06	3.05404e-05	2.90125e-05	1.66379e-05	1.60735e-05	2.17654e-05	2.28949e-05	Putative peptidoglycan-binding domain-containing protein
	UYEDRAFT_01993	7.76425e-05	2.80694e-05	9.21011e-05	9.66382e-05	0.000114444	0.000100677	0.000130222	0.000126249	Predicted Zn-dependent peptidases
	UYEDRAFT_01994	1.6439e-05	3.41553e-05	2.52003e-05	2.03615e-05	6.27418e-05	0.000123365	0.000101794	9.59623e-05	Predicted Zn-dependent peptidases
	UYEDRAFT_01995	3.16134e-07	0	6.00007e-08	1.055e-07	2.33241e-07	1.74081e-07	0	6.54139e-08	hypothetical protein
	UYEDRAFT_01996	6.329e-05	5.05498e-05	4.84806e-05	3.88241e-05	3.87958e-05	5.54158e-05	0.000677318	0.000591407	6S / SsrS RNA
	UYEDRAFT_01997	1.87784e-05	0.000195616	2.50203e-05	3.01731e-05	4.50933e-05	0.00033441	6.16686e-05	6.27974e-05	phosphoribosylaminoimidazole carboxylase, PurK protein
	UYEDRAFT_01998	3.89477e-05	3.88749e-05	8.98211e-05	9.33677e-05	5.51226e-05	6.77756e-05	3.98292e-05	5.33124e-05	cAMP-binding proteins - catabolite gene activator and regulatory subunit of cAMP-dependent protein kinases
	UYEDRAFT_01999	0.00257712	0.00252861	0.00292522	0.00379927	0.000632705	0.00363383	0.000647854	0.000587613	Carbohydrate-selective porin
	UYEDRAFT_02000	4.2362e-06	1.04329e-05	5.34007e-06	4.74751e-06	3.42087e-06	8.87814e-06	5.84852e-06	6.14891e-06	hypothetical protein
	UYEDRAFT_02001	5.62719e-06	1.17991e-05	1.01401e-05	8.65101e-06	4.43158e-06	1.48549e-05	7.10707e-06	4.90605e-06	Protein of unknown function (DUF3318)
	UYEDRAFT_02002	1.75771e-05	6.23489e-05	3.40804e-05	3.70306e-05	1.98255e-05	7.71759e-05	3.08713e-05	3.29686e-05	hypothetical protein
	UYEDRAFT_02003	4.93169e-06	9.81187e-06	7.7401e-06	5.90801e-06	1.05736e-05	3.46421e-05	1.54727e-05	1.66806e-05	Predicted membrane protein
	UYEDRAFT_02004	3.85684e-05	4.27251e-05	5.71207e-05	7.68041e-05	6.91948e-05	5.7911e-05	9.17996e-05	9.39344e-05	FO synthase subunit 2 (EC 2.5.1.77)
psb27	UYEDRAFT_02005	0.000426022	6.74411e-05	0.000428585	0.00048509	0.00017462	0.000124932	0.000167682	0.000153723	photosystem II protein Psb27
	UYEDRAFT_02006	2.25087e-05	0.00018034	4.13405e-05	3.27051e-05	3.95732e-05	0.000199439	6.23349e-05	5.53402e-05	Uncharacterized protein conserved in bacteria
	UYEDRAFT_02007	3.09811e-06	8.49534e-05	4.50006e-06	4.32551e-06	2.6434e-06	1.64797e-05	4.21982e-06	3.92484e-06	hypothetical protein
	UYEDRAFT_02008	2.02326e-06	1.78849e-05	8.4001e-07	1.688e-06	2.17692e-06	1.25919e-05	1.25854e-06	2.15866e-06	Peroxiredoxin
	UYEDRAFT_02009	0.000683671	0.0240809	0.000676628	0.000739451	0.000213416	0.00452564	0.000214989	0.000202914	Peroxiredoxin
	UYEDRAFT_02010	2.40894e-05	6.52055e-05	3.03604e-05	2.8696e-05	2.71337e-05	9.30173e-05	4.12358e-05	3.74822e-05	Glycogen debranching enzyme
	UYEDRAFT_02011	5.24783e-06	9.19087e-06	7.9801e-06	8.33451e-06	7.15272e-06	1.63636e-05	1.45103e-05	1.34099e-05	Predicted NTPase (NACHT family)
	UYEDRAFT_02012	1.01163e-06	3.22922e-06	1.08001e-06	9.49502e-07	1.94367e-06	5.16441e-06	4.07176e-06	3.85942e-06	hypothetical protein
	UYEDRAFT_02013	1.18234e-05	1.96237e-05	1.60802e-05	1.61415e-05	6.13424e-05	4.2882e-05	7.33657e-05	6.39094e-05	WD-40 repeat-containing protein
	UYEDRAFT_02014	1.13176e-05	3.30374e-05	1.27802e-05	1.42425e-05	7.38596e-06	9.27272e-05	8.06948e-06	8.70005e-06	tRNA-guanine transglycosylase, queuosine-34-forming
psbK	UYEDRAFT_02015	0.000521242	3.52731e-05	0.000306784	0.000296878	0.000428619	0.000135377	0.00010631	0.000240854	Photosystem II 4 kDa reaction centre component
	UYEDRAFT_02016	9.23111e-06	9.43927e-06	2.58003e-05	2.60585e-05	1.32947e-05	1.97872e-05	7.99545e-06	1.21016e-05	hypothetical protein
	UYEDRAFT_02017	1.04957e-05	6.21005e-06	4.81806e-05	4.87411e-05	1.60936e-05	2.65184e-05	1.1549e-05	1.65497e-05	hypothetical protein
	UYEDRAFT_02018	1.30879e-05	3.01808e-05	1.31402e-05	1.6458e-05	2.38683e-05	3.2263e-05	3.19078e-05	3.56506e-05	Ferredoxin
psbM	UYEDRAFT_02019	3.17399e-05	1.70155e-05	4.23605e-05	4.07231e-05	5.05355e-05	4.80464e-05	3.45729e-05	4.33694e-05	photosystem II reaction center protein PsbM
[truncated: 4,742 more rows]

## Sheet: ratio
gene name	Locus tag	WT FRL/WL	p	WT WL+Em/WL	p	WT FRL+Em/FRL	p	rfpB FRL/WL	p	rfpC FRL/WL	p	rfpB WL/WT WL	p	rfpC WL/WT WL	p	WT FRL/rfpB FRL	p	WT FRL/rfpC FRL	p
	UYEDRAFT_00001	1.77616	0.5-0.1	4.14701	<0.001	9.24335	<0.001	1.23385	>0.5	2.41814	0.02-0.01	1.58163	0.5-0.1	1.854	0.5-0.1	0.910158	>0.5	0.39618	0.01-0.001	hypothetical protein
	UYEDRAFT_00002	1.3026	0.05-0.02	23.9553	<0.001	18.7963	<0.001	0.652615	0.01-0.001	1.19448	0.5-0.1	0.973103	>0.5	0.961565	>0.5	2.05114	<0.001	1.1341	0.5-0.1	transposase, IS605 OrfB family, central region
	UYEDRAFT_00003	1.28178	<0.001	15.8913	<0.001	16.968	<0.001	0.288	<0.001	0.649878	<0.001	0.963175	>0.5	0.778125	0.01-0.001	4.6208	<0.001	2.53474	<0.001	Transposase and inactivated derivatives
	UYEDRAFT_00004	0.848036	>0.5	0.474159	0.1-0.05	0.52245	0.1-0.05	0.925388	>0.5	1.60176	0.5-0.1	0.523573	0.05-0.02	0.690455	0.5-0.1	1.7503	0.5-0.1	0.766799	0.5-0.1	hypothetical protein
	UYEDRAFT_00011	2.58007	<0.001	2.23623	<0.001	1.08619	0.1-0.05	2.29568	<0.001	1.99001	<0.001	1.6713	<0.001	1.72447	<0.001	0.67246	<0.001	0.751835	<0.001	ferrochelatase (EC 4.99.1.1)
psbA	UYEDRAFT_00012	9.87369	<0.001	19.0694	<0.001	1.32139	<0.001	21.9647	<0.001	39.9849	<0.001	3.16459	<0.001	2.94126	<0.001	0.142048	<0.001	0.0839557	<0.001	photosystem II, DI subunit (also called Q(B))
	UYEDRAFT_00013	2.48251	<0.001	1.96437	<0.001	0.976542	>0.5	2.36899	<0.001	4.60984	<0.001	1.34289	0.1-0.05	0.724109	0.5-0.1	0.780343	0.1-0.05	0.743705	0.02-0.01	FOG: WD40 repeat
	UYEDRAFT_00014	2.17984	0.01-0.001	13.9292	<0.001	8.65009	<0.001	0.949116	>0.5	2.04382	<0.001	2.80379	<0.001	2.04783	0.02-0.01	0.819142	0.5-0.1	0.52082	<0.001	Domain of unknown function (DUF4126)
	UYEDRAFT_00015	0.252014	<0.001	2.54744	<0.001	4.35314	<0.001	0.232476	<0.001	0.206461	<0.001	1.47209	<0.001	1.59616	<0.001	0.736397	<0.001	0.764733	<0.001	adenylosuccinate lyase
	UYEDRAFT_00016	0.0989902	<0.001	1.12615	<0.001	5.15547	<0.001	0.0719782	<0.001	0.041837	<0.001	1.25279	<0.001	1.24854	<0.001	1.09777	0.5-0.1	1.89509	<0.001	Predicted membrane protein
	UYEDRAFT_00017	0.594993	0.1-0.05	1.5208	0.5-0.1	1.09466	>0.5	0.458287	0.02-0.01	0.875345	>0.5	1.07142	>0.5	0.915038	>0.5	1.21175	>0.5	0.742837	0.5-0.1	Fungalysin metallopeptidase (M36)
	UYEDRAFT_00018	0.318799	0.01-0.001	0.145509	0.01-0.001	2.98543	0.01-0.001	0.653215	0.5-0.1	0.930055	>0.5	0.597504	0.1-0.05	0.741599	0.5-0.1	0.816808	>0.5	0.462209	0.1-0.05	cyanobacterial porin (TC 1.B.23)
	UYEDRAFT_00019	1.42381	0.5-0.1	0.51694	0.1-0.05	1.42486	0.1-0.05	1.07962	>0.5	0.807926	0.5-0.1	1.39849	0.5-0.1	1.44905	0.5-0.1	0.94302	>0.5	1.21618	0.5-0.1	Putative enzyme of poly-gamma-glutamate biosynthesis (capsule formation)
	UYEDRAFT_00020	0.589559	<0.001	0.34982	<0.001	0.693046	0.05-0.02	1.30317	0.1-0.05	0.550369	<0.001	0.578485	<0.001	1.01716	>0.5	0.78205	0.5-0.1	1.05314	>0.5	hypothetical protein
	UYEDRAFT_00021	1.28821	0.5-0.1	0.592429	0.05-0.02	0.271403	<0.001	0.749681	0.5-0.1	0.665965	0.05-0.02	1.18999	0.5-0.1	1.43023	0.1-0.05	1.444	0.1-0.05	1.35247	0.1-0.05	ABC-type multidrug transport system, ATPase and permease components
	UYEDRAFT_00022	1.1371	0.5-0.1	0.844891	0.5-0.1	0.702964	0.05-0.02	0.439167	<0.001	0.310018	<0.001	1.20408	0.5-0.1	1.75831	<0.001	2.15037	<0.001	2.08601	<0.001	Molybdopterin-guanine dinucleotide biosynthesis protein
	UYEDRAFT_00023	0.718079	0.01-0.001	0.712272	0.01-0.001	1.58052	<0.001	0.660644	<0.001	0.691341	<0.001	1.38	<0.001	1.27374	0.01-0.001	0.787636	0.05-0.02	0.815455	0.1-0.05	Response regulators consisting of a CheY-like receiver domain and a winged-helix DNA-binding domain
	UYEDRAFT_00024	0.51979	<0.001	0.780791	0.02-0.01	3.79862	<0.001	0.535387	<0.001	0.429442	<0.001	1.20044	0.02-0.01	1.35278	<0.001	0.808761	0.1-0.05	0.894743	0.5-0.1	Signal transduction histidine kinase
	UYEDRAFT_00025	0.204942	0.5-0.1	3.92874	0.01-0.001	7.46357	0.05-0.02	N/A	0.01-0.001	1.24007	>0.5	0	0.02-0.01	0.834299	>0.5	0.17503	0.1-0.05	0.19809	0.1-0.05	Superfamily II DNA helicase
	UYEDRAFT_00026	1.93231	0.05-0.02	1.1225	>0.5	2.20515	0.01-0.001	2.54482	0.01-0.001	3.30686	<0.001	1.08454	>0.5	1.07267	>0.5	0.700121	0.5-0.1	0.544747	0.02-0.01	Putative translation initiation inhibitor, yjgF family
	UYEDRAFT_00027	2.3056	0.01-0.001	2.57824	0.01-0.001	2.23907	<0.001	1.37622	0.5-0.1	1.49538	0.5-0.1	1.54209	0.5-0.1	1.77289	0.1-0.05	1.08639	>0.5	0.869662	>0.5	hypothetical protein
	UYEDRAFT_00028	1.51342	0.5-0.1	0.906633	>0.5	0.513121	0.1-0.05	0.379646	0.1-0.05	0.68204	0.5-0.1	0.948976	>0.5	1.28354	>0.5	4.20073	0.01-0.001	1.72878	0.5-0.1	hypothetical protein
	UYEDRAFT_00029	1.0657	>0.5	0.96909	>0.5	0.459297	<0.001	1.09417	>0.5	1.25683	0.5-0.1	0.67061	0.05-0.02	0.823175	0.5-0.1	1.45238	0.05-0.02	1.03007	>0.5	serine O-acetyltransferase (EC 2.3.1.30)
	UYEDRAFT_00030	0.823332	0.5-0.1	12.4524	<0.001	1.31824	0.1-0.05	0.806438	0.1-0.05	0.712382	0.01-0.001	1.26255	0.1-0.05	2.04585	<0.001	0.80864	0.5-0.1	0.564923	<0.001	hypothetical protein
	UYEDRAFT_00031	2.50849	<0.001	0.550024	<0.001	0.443215	<0.001	2.41311	<0.001	2.47522	<0.001	1.22553	0.05-0.02	1.20139	0.5-0.1	0.848224	0.05-0.02	0.843555	0.02-0.01	DNA primase, catalytic core
	UYEDRAFT_00032	1.75261	<0.001	0.587053	0.02-0.01	0.7283	0.02-0.01	0.626515	<0.001	0.798132	0.5-0.1	2.1052	<0.001	1.80285	<0.001	1.3288	0.05-0.02	1.21801	0.5-0.1	N-acetylmuramoyl-L-alanine amidase
	UYEDRAFT_00033	2.79942	<0.001	0.177629	<0.001	0.101142	<0.001	5.40632	<0.001	17.2915	<0.001	2.36739	<0.001	1.02956	>0.5	0.218724	<0.001	0.157247	<0.001	RimK-like ATP-grasp domain
	UYEDRAFT_00034	0.995295	>0.5	0.0184882	<0.001	0.0216964	<0.001	2.82718	<0.001	11.0544	<0.001	1.75505	<0.001	0.549656	<0.001	0.20059	<0.001	0.163805	<0.001	hypothetical protein
	UYEDRAFT_00035	3.24628	<0.001	1.15243	0.5-0.1	0.648351	<0.001	4.06023	<0.001	3.8633	<0.001	1.08816	>0.5	1.1569	0.5-0.1	0.734756	<0.001	0.726329	<0.001	Protein kinase domain
	UYEDRAFT_00036	0	0.5-0.1	1.96437	>0.5	N/A	0.5-0.1	N/A	0.5-0.1	N/A	N/A	0	0.5-0.1	0	0.5-0.1	0	0.5-0.1	N/A	N/A	hypothetical protein
	UYEDRAFT_00037	0.204942	0.5-0.1	0.65479	>0.5	8.95629	0.02-0.01	0.102821	0.01-0.001	0.551143	0.5-0.1	1.89795	0.5-0.1	2.5029	0.1-0.05	1.05018	>0.5	0.148567	0.05-0.02	hypothetical protein
	UYEDRAFT_00038	0.56564	0.05-0.02	0.628599	0.5-0.1	0.908609	>0.5	0.579154	0.05-0.02	1.24007	>0.5	0.929997	>0.5	0.367092	0.01-0.001	1.05018	>0.5	1.24256	0.5-0.1	Putative GTPases (G3E family)
	UYEDRAFT_00039	0.315035	<0.001	0.227283	<0.001	0.722281	0.5-0.1	0.421829	<0.001	0.608113	0.02-0.01	0.917605	>0.5	0.717084	0.05-0.02	0.813891	0.5-0.1	0.722445	0.5-0.1	GTP cyclohydrolase I (EC 3.5.4.16)
	UYEDRAFT_00040	1.03984	>0.5	0.0922859	<0.001	0.177704	<0.001	1.05391	>0.5	1.00756	>0.5	0.30571	<0.001	0.447946	<0.001	3.22739	<0.001	2.30394	<0.001	hypothetical protein
	UYEDRAFT_00041	1.17619	0.5-0.1	0.34163	<0.001	1.15346	0.5-0.1	1.71007	0.01-0.001	0.84918	0.5-0.1	0.783937	0.5-0.1	1.1124	>0.5	0.877367	0.5-0.1	1.24514	0.5-0.1	Protein of unknown function (DUF2891)
	UYEDRAFT_00042	1.22965	>0.5	1.96437	0.5-0.1	10.6356	<0.001	0.719746	0.5-0.1	0.620036	0.5-0.1	5.69386	<0.001	3.75435	0.02-0.01	0.300052	0.05-0.02	0.528239	0.5-0.1	Fe2+/Zn2+ uptake regulation proteins
	UYEDRAFT_00043	1.16493	>0.5	0.827104	>0.5	0.787821	0.5-0.1	0.74031	0.5-0.1	1.03339	>0.5	1.49838	0.5-0.1	1.05385	>0.5	1.05018	>0.5	1.06968	>0.5	Predicted flavoprotein involved in K+ transport
	UYEDRAFT_00044	0.819768	>0.5	1.30958	>0.5	6.34404	<0.001	0.575797	0.5-0.1	0.73277	0.5-0.1	1.58163	0.5-0.1	2.0394	0.5-0.1	0.900156	>0.5	0.548556	0.5-0.1	hypothetical protein
	UYEDRAFT_00045	1.13506	>0.5	1.58661	0.5-0.1	1.8037	0.02-0.01	0.900377	>0.5	1.57394	0.5-0.1	1.35047	0.5-0.1	0.834299	>0.5	0.933495	>0.5	0.864392	>0.5	Predicted phosphoesterase
	UYEDRAFT_00046	1.22965	>0.5	4.91093	0.01-0.001	7.27698	<0.001	4.11284	<0.001	2.79016	0.5-0.1	1.42346	>0.5	0.834299	>0.5	0.210036	0.01-0.001	0.528239	0.5-0.1	hypothetical protein
	UYEDRAFT_00047	2.36472	0.01-0.001	3.17322	<0.001	3.19441	<0.001	1.52997	0.5-0.1	3.02268	0.01-0.001	1.82495	0.1-0.05	1.02683	>0.5	0.846921	>0.5	0.761884	0.5-0.1	hypothetical protein
	UYEDRAFT_00048	2.18605	0.1-0.05	1.30958	>0.5	0.559768	0.5-0.1	0.98708	>0.5	0.48225	0.5-0.1	0.527209	0.5-0.1	1.6686	0.5-0.1	4.20073	0.01-0.001	2.71666	0.05-0.02	Hexapeptide repeat of succinyl-transferase
	UYEDRAFT_00049	2.81702	<0.001	2.24117	<0.001	1.75483	<0.001	2.35969	<0.001	2.38524	<0.001	1.28112	0.01-0.001	1.48657	<0.001	0.931851	0.5-0.1	0.794461	<0.001	Putative restriction endonuclease
	UYEDRAFT_00050	1.60136	<0.001	0.233925	<0.001	0.230994	<0.001	0.742432	<0.001	0.853557	0.1-0.05	1.01128	>0.5	0.588468	<0.001	2.13287	<0.001	3.18812	<0.001	hypothetical protein
	UYEDRAFT_00051	2.15189	<0.001	0.678176	0.1-0.05	0.451876	<0.001	0.963946	>0.5	0.806047	0.5-0.1	1.08454	>0.5	0.993214	>0.5	2.05836	<0.001	2.68793	<0.001	hypothetical protein
	UYEDRAFT_00052	10.8146	<0.001	1.86363	<0.001	0.430842	<0.001	4.02954	<0.001	2.5482	<0.001	0.961143	>0.5	0.877084	0.5-0.1	2.79234	<0.001	4.8388	<0.001	Predicted ferric reductase
	UYEDRAFT_00053	18.0208	<0.001	1.9305	<0.001	0.418838	<0.001	4.37456	<0.001	2.41488	<0.001	1.25985	0.5-0.1	1.09322	>0.5	3.2698	<0.001	6.82607	<0.001	Superoxide dismutase
	UYEDRAFT_00054	27.1469	<0.001	0.453316	0.5-0.1	0.306865	<0.001	1.23385	>0.5	2.17013	0.5-0.1	1.24097	>0.5	0.256708	0.1-0.05	17.7295	<0.001	48.7301	<0.001	Predicted membrane protein
	UYEDRAFT_00055	1.05807	>0.5	1.55322	0.1-0.05	2.3601	<0.001	1.70639	0.01-0.001	1.67775	0.1-0.05	1.03725	>0.5	0.659679	0.5-0.1	0.597796	0.02-0.01	0.955998	>0.5	hypothetical protein
	UYEDRAFT_00056	1.69077	0.05-0.02	0.613866	0.5-0.1	1.73019	0.01-0.001	1.13381	>0.5	1.26703	0.5-0.1	1.09725	>0.5	1.19931	>0.5	1.35906	0.5-0.1	1.11267	>0.5	Predicted flavin-nucleotide-binding protein
	UYEDRAFT_00057	1.70102	0.01-0.001	0.785748	0.5-0.1	1.20496	0.5-0.1	1.93414	<0.001	1.18007	0.5-0.1	1.1704	0.5-0.1	1.72422	0.01-0.001	0.751423	0.05-0.02	0.836006	0.5-0.1	Uncharacterized conserved protein
	UYEDRAFT_00058	0.901745	>0.5	0.392874	0.01-0.001	0.65589	0.1-0.05	0.572221	0.01-0.001	0.584606	0.05-0.02	1.4551	0.05-0.02	1.2978	0.5-0.1	1.083	>0.5	1.18854	0.5-0.1	Heme/copper-type cytochrome/quinol oxidase, subunit 3
	UYEDRAFT_00059	0.872657	0.5-0.1	3.04161	<0.001	1.88286	<0.001	0.511597	<0.001	0.606258	0.02-0.01	1.88265	<0.001	1.21108	0.5-0.1	0.906039	>0.5	1.18854	0.5-0.1	cytochrome c oxidase, subunit I
	UYEDRAFT_00060	0.374242	0.02-0.01	2.73304	<0.001	6.82384	<0.001	0.156679	<0.001	0.350455	0.01-0.001	2.59937	<0.001	1.6686	0.1-0.05	0.918909	>0.5	0.639982	0.5-0.1	Heme/copper-type cytochrome/quinol oxidases, subunit 2
	UYEDRAFT_00061	0.768533	>0.5	5.40202	<0.001	18.2111	<0.001	0.24677	0.02-0.01	0.248015	0.1-0.05	1.77933	0.5-0.1	1.04287	>0.5	1.7503	0.5-0.1	2.97135	0.5-0.1	Predicted membrane protein
	UYEDRAFT_00062	0.737791	>0.5	15.3221	<0.001	51.0011	<0.001	0.24677	0.5-0.1	1.24007	>0.5	0.948976	>0.5	1.33488	>0.5	3.15055	0.5-0.1	0.445702	0.5-0.1	Predicted membrane protein
	UYEDRAFT_00063	1.80349	0.1-0.05	4.0597	<0.001	3.46038	<0.001	1.31097	0.5-0.1	2.79016	0.02-0.01	1.01224	>0.5	0.66744	0.5-0.1	1.35906	0.5-0.1	0.968439	>0.5	hydrogenase maturation protease
	UYEDRAFT_00064	N/A	N/A	N/A	N/A	N/A	0.5-0.1	0	0.5-0.1	N/A	0.5-0.1	N/A	0.5-0.1	N/A	N/A	N/A	N/A	0	0.5-0.1	hypothetical protein
	UYEDRAFT_00065	N/A	0.5-0.1	N/A	N/A	2.23907	0.5-0.1	0	0.5-0.1	N/A	0.5-0.1	N/A	0.5-0.1	N/A	N/A	N/A	0.5-0.1	0.594269	>0.5	hypothetical protein
	UYEDRAFT_00066	0.801947	0.5-0.1	0.811371	0.5-0.1	4.10496	<0.001	1.01793	>0.5	0.822222	0.5-0.1	0.825197	0.5-0.1	1.6686	0.02-0.01	0.954711	>0.5	0.584527	0.02-0.01	FOG: CBS domain
	UYEDRAFT_00067	0.439967	<0.001	0.0360435	<0.001	0.382747	<0.001	0.390923	<0.001	0.274588	<0.001	0.879327	0.5-0.1	1.07158	>0.5	1.27991	0.5-0.1	1.49526	0.1-0.05	Tellurite resistance protein TehB
	UYEDRAFT_00068	0.200487	<0.001	0.0569383	<0.001	1.24393	0.5-0.1	0.110165	<0.001	0.181558	<0.001	0.962729	>0.5	1.09426	0.5-0.1	1.89033	0.01-0.001	1.00914	>0.5	molybdenum-pterin binding domain
	UYEDRAFT_00069	0.655815	0.5-0.1	1.30958	>0.5	4.10496	<0.001	0.763812	0.5-0.1	1.35281	0.5-0.1	1.32857	0.5-0.1	1.22364	>0.5	0.646266	0.5-0.1	0.39618	0.02-0.01	protoheme IX farnesyltransferase
	UYEDRAFT_00070	0.271942	<0.001	1.6055	0.01-0.001	2.79073	<0.001	0.137824	<0.001	0.310018	<0.001	1.71546	<0.001	0.994742	>0.5	1.1502	>0.5	0.881819	>0.5	ferredoxin [2Fe-2S]
	UYEDRAFT_00071	0.273256	0.1-0.05	0.436527	0.5-0.1	2.23907	0.5-0.1	0.0158186	<0.001	0.103339	0.01-0.001	8.22446	<0.001	1.1124	>0.5	2.10036	>0.5	2.37708	0.5-0.1	Iron-sulfur cluster assembly accessory protein
	UYEDRAFT_00072	0.433995	0.02-0.01	0.92441	>0.5	3.91838	<0.001	0.190953	<0.001	0.275572	<0.001	4.68906	<0.001	1.32506	0.5-0.1	0.484699	0.05-0.02	1.18854	>0.5	Dinucleotide-utilizing enzymes involved in molybdopterin and thiamine biosynthesis family 2
	UYEDRAFT_00073	0.175665	0.1-0.05	0.280624	0.5-0.1	2.23907	0.5-0.1	0	0.02-0.01	N/A	0.5-0.1	1.08454	>0.5	0	0.05-0.02	N/A	0.5-0.1	0.297135	0.5-0.1	Nitrogen fixation protein NifW
	UYEDRAFT_00074	1.22965	>0.5	0	0.5-0.1	0.248786	0.5-0.1	0	0.05-0.02	N/A	0.1-0.05	1.58163	>0.5	0	0.5-0.1	N/A	0.1-0.05	0.713123	>0.5	Uncharacterized conserved small protein containing a coiled-coil domain
	UYEDRAFT_00075	2.15189	0.5-0.1	0.491093	>0.5	1.38609	0.5-0.1	0.0771157	0.01-0.001	3.10018	0.5-0.1	3.7959	0.02-0.01	0.41715	0.5-0.1	7.35127	0.05-0.02	1.66395	0.5-0.1	probable nitrogen fixation protein
	UYEDRAFT_00076	1.63954	>0.5	1.30958	>0.5	1.11954	>0.5	0.0725794	<0.001	N/A	0.5-0.1	5.37753	0.01-0.001	0	0.5-0.1	4.20073	0.5-0.1	1.58472	>0.5	nitrogen fixation protein NifX
	UYEDRAFT_00077	4.32838	<0.001	1.33577	0.1-0.05	0.646702	<0.001	3.78763	<0.001	9.2276	<0.001	1.63224	<0.001	0.850985	0.5-0.1	0.700121	<0.001	0.551206	<0.001	nitrogenase molybdenum-iron cofactor biosynthesis protein NifN
	UYEDRAFT_00078	0.737791	>0.5	1.37506	>0.5	3.73179	0.01-0.001	0.276987	<0.001	3.30686	0.05-0.02	4.64998	<0.001	0.50058	0.5-0.1	0.572826	0.5-0.1	0.445702	0.1-0.05	nitrogenase molybdenum-iron cofactor biosynthesis protein NifE
	UYEDRAFT_00079	N/A	N/A	N/A	N/A	N/A	0.1-0.05	0	0.5-0.1	N/A	N/A	N/A	0.5-0.1	N/A	N/A	N/A	N/A	N/A	N/A	Mo-dependent nitrogenase C-terminus
	UYEDRAFT_00080	0.558933	0.5-0.1	3.393	<0.001	5.52304	<0.001	0.0584763	<0.001	1.51564	0.5-0.1	18.2031	<0.001	1.36522	0.5-0.1	0.525091	0.5-0.1	0.270122	0.01-0.001	Mo-nitrogenase MoFe protein subunit NifK (EC 1.18.6.1)
	UYEDRAFT_00081	1.56887	0.01-0.001	0.0338685	<0.001	0.0504295	<0.001	2.87898	<0.001	34.412	<0.001	0.78536	0.5-0.1	0.0575379	<0.001	0.69387	0.02-0.01	0.792359	0.5-0.1	hypothetical protein
	UYEDRAFT_00082	2.4593	<0.001	0.206776	0.02-0.01	0.19641	<0.001	0.444186	<0.001	1.24007	0.5-0.1	3.74596	<0.001	2.01988	0.05-0.02	1.47803	0.5-0.1	0.981836	>0.5	hypothetical protein
	UYEDRAFT_00083	0.969409	>0.5	1.47588	<0.001	2.09381	<0.001	0.855087	0.5-0.1	0.620036	<0.001	1.07952	0.5-0.1	1.6686	<0.001	1.05018	>0.5	0.936996	>0.5	Uncharacterized protein conserved in cyanobacteria
	UYEDRAFT_00084	1.99819	0.5-0.1	0.982186	>0.5	0.918593	>0.5	N/A	0.01-0.001	0.930055	>0.5	0	0.01-0.001	0.41715	0.5-0.1	2.27539	0.1-0.05	5.15033	0.01-0.001	hypothetical protein
	UYEDRAFT_00085	1.22965	>0.5	0.982186	>0.5	2.98543	0.5-0.1	1.23385	>0.5	N/A	0.5-0.1	0.474488	>0.5	0	0.5-0.1	2.10036	>0.5	1.18854	>0.5	hypothetical protein
	UYEDRAFT_00086	2.32268	0.05-0.02	0	0.05-0.02	0.482937	0.1-0.05	0.24677	0.5-0.1	N/A	0.1-0.05	0.527209	0.5-0.1	0	0.05-0.02	17.8531	<0.001	3.36753	0.01-0.001	hypothetical protein
	UYEDRAFT_00087	0.614826	>0.5	0	0.5-0.1	0.373179	0.5-0.1	N/A	0.5-0.1	0	0.5-0.1	0	0.05-0.02	0.41715	0.5-0.1	2.10036	>0.5	N/A	0.5-0.1	hypothetical protein
	UYEDRAFT_00088	0	0.5-0.1	3.92874	0.5-0.1	N/A	0.5-0.1	0	0.5-0.1	N/A	0.5-0.1	1.89795	>0.5	0	0.5-0.1	N/A	N/A	0	0.5-0.1	hypothetical protein
	UYEDRAFT_00089	0.614826	>0.5	0.982186	>0.5	0.746357	>0.5	0	0.5-0.1	0	0.1-0.05	0.948976	>0.5	1.6686	>0.5	N/A	0.5-0.1	N/A	0.5-0.1	hypothetical protein
	UYEDRAFT_00090	0.737791	>0.5	1.17862	>0.5	2.98543	0.02-0.01	1.70841	0.5-0.1	6.51038	0.01-0.001	1.23367	>0.5	0.33372	0.5-0.1	0.350061	0.02-0.01	0.339582	0.02-0.01	hypothetical protein
	UYEDRAFT_00091	0.702659	>0.5	2.52562	0.1-0.05	0.373179	0.5-0.1	0.0466862	<0.001	1.24007	>0.5	25.0801	<0.001	0.715114	>0.5	0.600104	0.5-0.1	0.792359	>0.5	Mo-nitrogenase MoFe protein subunit NifD precursor (EC 1.18.6.1)
	UYEDRAFT_00092	0.303202	<0.001	1.29164	0.5-0.1	1.32686	0.5-0.1	0.215342	<0.001	0.549175	0.02-0.01	2.75593	<0.001	0.800013	0.5-0.1	0.510899	0.02-0.01	0.690119	0.5-0.1	Mo-nitrogenase iron protein subunit NifH (EC 1.18.6.1)
	UYEDRAFT_00093	0.409884	0.5-0.1	2.94656	0.05-0.02	0.746357	>0.5	0.0949116	<0.001	3.10018	0.5-0.1	4.11223	<0.001	0.2781	0.5-0.1	1.05018	>0.5	0.475415	0.5-0.1	Fe-S cluster assembly protein NifU
	UYEDRAFT_00094	3.53525	0.01-0.001	7.85748	<0.001	0.292053	<0.001	0.542894	0.02-0.01	0.895608	>0.5	5.9311	<0.001	1.87717	0.5-0.1	1.09792	>0.5	2.1028	0.05-0.02	cysteine desulfurase NifS
	UYEDRAFT_00095	1.36628	0.5-0.1	5.02006	<0.001	1.11954	>0.5	1.23385	>0.5	1.99789	0.1-0.05	1.89795	0.5-0.1	1.6686	0.5-0.1	0.583434	0.5-0.1	0.409841	0.02-0.01	4Fe-4S dicluster domain
	UYEDRAFT_00096	1.09884	0.5-0.1	1.21206	0.5-0.1	1.27355	0.05-0.02	1.27591	0.01-0.001	2.01022	<0.001	1.77681	<0.001	1.12423	0.5-0.1	0.484699	<0.001	0.48622	<0.001	nitrogenase cofactor biosynthesis protein NifB
	UYEDRAFT_00097	0.768533	>0.5	0.491093	0.5-0.1	0.447814	0.5-0.1	2.05642	0.5-0.1	4.34025	0.5-0.1	0.711732	>0.5	0.208575	0.5-0.1	0.525091	0.5-0.1	0.848956	>0.5	hypothetical protein
	UYEDRAFT_00098	0.630973	<0.001	0.387583	<0.001	1.13031	0.01-0.001	0.900977	0.02-0.01	0.818888	<0.001	0.888267	0.01-0.001	0.949472	0.5-0.1	0.788412	<0.001	0.811529	<0.001	ATPase, P-type (transporting), HAD superfamily, subfamily IC/heavy metal translocating P-type ATPase
	UYEDRAFT_00099	1.22965	0.5-0.1	1.3635	0.1-0.05	3.02055	<0.001	1.42256	0.02-0.01	1.78925	0.01-0.001	0.948976	>0.5	0.68707	0.1-0.05	0.910872	>0.5	1.00026	>0.5	FOG: FHA domain
	UYEDRAFT_00100	1.63392	<0.001	0.592002	0.01-0.001	1.08876	0.5-0.1	1.86881	<0.001	1.61898	<0.001	1.11147	0.5-0.1	1.44002	0.01-0.001	0.786623	0.02-0.01	0.70084	<0.001	hypothetical protein
	UYEDRAFT_00101	1.01844	>0.5	1.05568	0.5-0.1	2.18543	<0.001	0.750969	<0.001	0.753525	<0.001	1.23302	<0.001	1.41036	<0.001	1.09987	0.5-0.1	0.958308	0.5-0.1	TIGR01777 family protein
	UYEDRAFT_00102	0.770529	0.01-0.001	0.867385	0.5-0.1	4.05276	<0.001	1.27003	0.01-0.001	1.28235	0.01-0.001	1.05065	>0.5	1.19186	0.05-0.02	0.57745	<0.001	0.504149	<0.001	hypothetical protein
	UYEDRAFT_00103	1.59917	<0.001	2.02691	<0.001	1.57997	<0.001	1.84556	<0.001	1.97538	<0.001	1.13617	<0.001	1.14831	<0.001	0.762642	<0.001	0.704994	<0.001	TPR repeat
	UYEDRAFT_00104	2.11472	<0.001	2.33866	<0.001	1.43346	<0.001	2.3979	<0.001	2.60498	<0.001	0.995557	>0.5	1.00965	>0.5	0.885839	<0.001	0.804042	<0.001	Iron-sulfur cluster assembly accessory protein
	UYEDRAFT_00105	2.10085	<0.001	0.920572	0.5-0.1	1.16951	<0.001	2.15206	<0.001	2.7667	<0.001	1.35518	<0.001	1.13908	0.1-0.05	0.720347	<0.001	0.666618	<0.001	hypothetical protein
	UYEDRAFT_00106	1.10418	>0.5	5.09133	<0.001	2.05248	<0.001	0.460522	<0.001	1.06704	>0.5	2.75009	<0.001	1.46428	0.1-0.05	0.871849	>0.5	0.706699	0.1-0.05	Ribbon-helix-helix protein, copG family
	UYEDRAFT_00107	0.766189	<0.001	1.86594	<0.001	3.20725	<0.001	0.73397	<0.001	0.832684	0.05-0.02	1.04615	0.5-0.1	1.00698	>0.5	0.997847	>0.5	0.913769	0.5-0.1	9,9'-di-cis-zeta-carotene desaturase
	UYEDRAFT_00108	1.49012	<0.001	1.60633	<0.001	1.89016	<0.001	1.24409	0.02-0.01	1.47559	<0.001	1.12662	0.5-0.1	1.06034	>0.5	1.06315	0.5-0.1	0.952379	>0.5	Polyketide cyclase / dehydrase and lipid transport
	UYEDRAFT_00109	0.614826	0.01-0.001	0.916707	>0.5	0.920507	>0.5	0.446956	<0.001	0.484063	<0.001	1.54999	<0.001	1.58517	<0.001	0.887478	0.5-0.1	0.801262	0.5-0.1	Ferredoxin
	UYEDRAFT_00110	0.969988	>0.5	2.84542	<0.001	2.4785	<0.001	0.546131	<0.001	0.859208	0.01-0.001	2.52563	<0.001	1.79673	<0.001	0.703233	<0.001	0.628327	<0.001	adenosylcobyric acid synthase (glutamine-hydrolysing) (EC 6.3.5.10)
	UYEDRAFT_00111	1.00608	>0.5	1.51792	0.5-0.1	1.20246	>0.5	0.231347	<0.001	1.32865	>0.5	1.38033	0.5-0.1	0.530918	0.5-0.1	3.15055	0.02-0.01	1.42625	0.5-0.1	hypothetical protein
	UYEDRAFT_00112	3.07413	<0.001	6.31405	<0.001	1.32212	0.5-0.1	2.54028	0.01-0.001	2.75572	0.01-0.001	1.15233	>0.5	1.07267	>0.5	1.05018	>0.5	1.03997	>0.5	hypothetical protein
	UYEDRAFT_00113	0.739737	<0.001	0.240608	<0.001	0.625796	<0.001	0.858715	<0.001	0.738562	<0.001	0.839388	<0.001	0.946859	0.05-0.02	1.02628	0.5-0.1	1.0578	0.05-0.02	Peroxiredoxin
	UYEDRAFT_00114	1.72412	<0.001	1.09569	0.05-0.02	0.770838	<0.001	1.64069	<0.001	1.80663	<0.001	1.14034	<0.001	1.09502	0.02-0.01	0.921525	0.01-0.001	0.871522	<0.001	hypothetical protein
	UYEDRAFT_00115	1.767	<0.001	0.668765	<0.001	0.347315	<0.001	1.1747	<0.001	1.40849	<0.001	1.14668	0.01-0.001	1.11749	0.05-0.02	1.3118	<0.001	1.12264	0.01-0.001	ABC-type multidrug transport system, permease component
	UYEDRAFT_00116	2.6984	<0.001	3.41518	<0.001	0.798041	<0.001	1.65416	<0.001	2.12564	<0.001	1.34283	<0.001	1.19692	0.01-0.001	1.21481	<0.001	1.0606	0.5-0.1	daunorubicin resistance ABC transporter ATP-binding subunit
	UYEDRAFT_00117	2.24607	<0.001	1.36257	0.01-0.001	1.30849	<0.001	1.7817	<0.001	2.57914	<0.001	1.42072	<0.001	1.14776	0.5-0.1	0.887319	0.5-0.1	0.758744	<0.001	Uncharacterized conserved protein
	UYEDRAFT_00118	3.08074	<0.001	1.12483	<0.001	0.416857	<0.001	3.27521	<0.001	3.21375	<0.001	1.37462	<0.001	1.4494	<0.001	0.68428	<0.001	0.661387	<0.001	GAF sensor hybrid histidine kinase (EC 2.7.13.3)
	UYEDRAFT_00119	3.26208	<0.001	0.64122	0.01-0.001	0.25656	<0.001	3.42438	<0.001	4.13358	<0.001	1.35709	0.01-0.001	1.14122	0.5-0.1	0.701949	<0.001	0.691513	<0.001	Signal transduction histidine kinase
	UYEDRAFT_00120	0.113698	<0.001	0.502765	<0.001	1.33128	<0.001	0.109308	<0.001	0.112329	<0.001	0.636502	<0.001	0.539272	<0.001	1.63419	<0.001	1.87695	<0.001	Methylase of chemotaxis methyl-accepting proteins
	UYEDRAFT_00121	0.365093	<0.001	1.6363	<0.001	2.81957	<0.001	0.275262	<0.001	0.314124	<0.001	0.999849	>0.5	1.039	>0.5	1.32655	0.05-0.02	1.11862	0.5-0.1	Chemotaxis response regulator containing a CheY-like receiver domain and a methylesterase domain
	UYEDRAFT_00122	1.69949	<0.001	1.30298	<0.001	0.918986	0.01-0.001	2.42707	<0.001	2.63012	<0.001	0.981287	>0.5	0.809049	<0.001	0.713577	<0.001	0.798675	<0.001	PAS domain S-box
	UYEDRAFT_00123	0.953846	0.1-0.05	0.900498	0.01-0.001	0.8875	<0.001	0.911048	<0.001	1.53904	<0.001	1.65092	<0.001	0.950675	0.1-0.05	0.634178	<0.001	0.651921	<0.001	alanine dehydrogenase
	UYEDRAFT_00124	0.259345	<0.001	0.664315	<0.001	1.71147	<0.001	0.243942	<0.001	0.213503	<0.001	1.20434	0.05-0.02	1.28634	0.01-0.001	0.882762	0.5-0.1	0.944318	>0.5	Chlorophyll A-B binding protein
	UYEDRAFT_00125	1.88115	<0.001	2.74736	<0.001	2.80808	<0.001	1.746	<0.001	1.86817	<0.001	1.47441	<0.001	1.44144	<0.001	0.730736	<0.001	0.698575	<0.001	hypothetical protein
	UYEDRAFT_00126	1.41318	<0.001	6.1863	<0.001	19.5895	<0.001	0.523267	<0.001	1.25326	0.02-0.01	2.86109	<0.001	1.56068	<0.001	0.943938	>0.5	0.722506	<0.001	WD-40 repeat-containing protein
	UYEDRAFT_00127	1.77907	<0.001	1.25385	0.5-0.1	1.98663	<0.001	1.7641	<0.001	2.27655	<0.001	1.22155	0.5-0.1	1.18932	0.5-0.1	0.825576	0.1-0.05	0.657078	<0.001	Predicted oxidoreductases of the aldo/keto reductase family
	UYEDRAFT_00128	0.303852	<0.001	0.140312	<0.001	0.777455	<0.001	0.347575	<0.001	0.400494	<0.001	0.890963	0.01-0.001	0.776317	<0.001	0.981192	>0.5	0.977299	>0.5	Superoxide dismutase
	UYEDRAFT_00129	1.18797	0.5-0.1	0.749125	0.1-0.05	1.51236	<0.001	1.37942	0.01-0.001	1.39355	0.01-0.001	1.43151	0.01-0.001	1.42821	0.01-0.001	0.601612	<0.001	0.596887	<0.001	16S rRNA (guanine(527)-N(7))-methyltransferase GidB
	UYEDRAFT_00130	0.67072	0.5-0.1	0	0.02-0.01	0.373179	0.5-0.1	0	0.5-0.1	0	0.5-0.1	0.172541	0.01-0.001	0.151691	0.05-0.02	N/A	0.02-0.01	N/A	0.01-0.001	hypothetical protein
	UYEDRAFT_00131	1.17467	0.1-0.05	4.16031	<0.001	6.39009	<0.001	1.2128	0.02-0.01	1.19238	0.1-0.05	1.13028	0.5-0.1	1.23449	0.05-0.02	0.856919	0.1-0.05	0.798019	0.01-0.001	4-amino-4-deoxy-L-arabinose transferase and related glycosyltransferases of PMT family
	UYEDRAFT_00132	4.22112	<0.001	1.19678	0.1-0.05	0.733568	<0.001	3.33844	<0.001	4.59832	<0.001	1.32777	<0.001	1.29702	0.01-0.001	0.952274	0.5-0.1	0.707752	<0.001	Predicted permeases
	UYEDRAFT_00133	0.802326	0.02-0.01	1.65091	<0.001	2.29992	<0.001	0.904602	0.5-0.1	1.04652	>0.5	1.24848	0.01-0.001	1.11832	0.5-0.1	0.710417	<0.001	0.685552	<0.001	4-amino-4-deoxy-L-arabinose transferase and related glycosyltransferases of PMT family
	UYEDRAFT_00134	0.66536	0.01-0.001	0.390183	<0.001	0.755805	0.1-0.05	0.711586	0.01-0.001	0.573064	<0.001	1.22847	0.1-0.05	1.5086	<0.001	0.761141	0.1-0.05	0.769627	0.1-0.05	hypothetical protein
	UYEDRAFT_00135	0.840969	0.05-0.02	1.79503	<0.001	1.84708	<0.001	0.771659	<0.001	0.953558	>0.5	1.67434	<0.001	1.32817	<0.001	0.650894	<0.001	0.664019	<0.001	conserved hypothetical protein
	UYEDRAFT_00136	0.454803	<0.001	0.558366	<0.001	1.81061	<0.001	0.419316	<0.001	0.503441	<0.001	1.38663	<0.001	1.30669	<0.001	0.782204	<0.001	0.691358	<0.001	ABC-type multidrug transport system, ATPase and permease components
	UYEDRAFT_00137	1.46097	0.01-0.001	0.564027	0.01-0.001	1.0138	>0.5	1.09329	>0.5	1.21252	0.5-0.1	0.742269	0.05-0.02	0.743435	0.1-0.05	1.80031	<0.001	1.62073	<0.001	NTP pyrophosphohydrolases containing a Zn-finger, probably nucleic-acid-binding
	UYEDRAFT_00138	2.29923	<0.001	0.895009	0.5-0.1	1.64624	<0.001	1.78434	<0.001	2.02834	<0.001	1.45996	<0.001	1.27366	0.05-0.02	0.8826	0.5-0.1	0.889996	0.5-0.1	ADP-ribose pyrophosphatase
	UYEDRAFT_00139	1.95585	<0.001	0.677537	<0.001	1.42751	<0.001	1.90555	<0.001	2.09064	<0.001	1.00785	>0.5	0.968864	>0.5	1.01841	>0.5	0.965593	>0.5	Protein of unknown function (DUF3531)
	UYEDRAFT_00140	1.77219	<0.001	1.6677	<0.001	1.80612	<0.001	1.65984	<0.001	1.75717	<0.001	1.40248	<0.001	1.4094	<0.001	0.761282	<0.001	0.715587	<0.001	TPR repeat
	UYEDRAFT_00141	2.33261	<0.001	2.85727	<0.001	2.16515	<0.001	2.38885	<0.001	3.13792	<0.001	1.52986	<0.001	1.16296	0.5-0.1	0.638266	<0.001	0.639197	<0.001	ABC-type cobalt transport system, ATPase component
	UYEDRAFT_00142	0.815203	<0.001	0.08428	<0.001	0.267518	<0.001	1.36047	<0.001	1.39845	<0.001	0.911784	<0.001	0.902792	<0.001	0.657182	<0.001	0.6457	<0.001	phycocyanobilin:ferredoxin oxidoreductase (EC 1.3.7.5)
	UYEDRAFT_00143	1.22965	>0.5	18.6615	<0.001	8.58311	<0.001	0.685473	0.5-0.1	0.826715	>0.5	4.27039	0.05-0.02	5.0058	0.05-0.02	0.420073	0.5-0.1	0.297135	0.5-0.1	ABC exporter membrane fusion protein, DevB family
	UYEDRAFT_00144	1.94695	0.1-0.05	1.47328	0.5-0.1	1.37487	0.5-0.1	1.74795	0.5-0.1	2.60415	0.05-0.02	0.948976	>0.5	0.69525	0.5-0.1	1.17373	>0.5	1.07534	>0.5	DevC protein
	UYEDRAFT_00145	1.90037	0.02-0.01	1.6965	0.1-0.05	0.987826	>0.5	1.60401	0.5-0.1	2.97617	<0.001	0.862706	>0.5	0.758454	0.5-0.1	1.37331	0.5-0.1	0.841881	0.5-0.1	ABC exporter ATP-binding subunit, DevA family
	UYEDRAFT_00146	0.922239	>0.5	0.545659	0.1-0.05	1.29921	0.5-0.1	0.324698	<0.001	0.537365	0.01-0.001	3.00509	<0.001	2.08575	<0.001	0.945164	>0.5	0.822834	0.5-0.1	hypothetical protein
psbO	UYEDRAFT_00147	0.51534	<0.001	0.10781	<0.001	0.864435	<0.001	0.520498	<0.001	0.463106	<0.001	0.92699	<0.001	0.974457	0.01-0.001	1.06807	<0.001	1.14196	<0.001	Manganese-stabilising protein / photosystem II polypeptide
	UYEDRAFT_00148	0.323044	<0.001	0.366239	<0.001	4.14108	<0.001	0.295836	<0.001	0.558033	0.01-0.001	1.37521	0.01-0.001	0.84844	0.5-0.1	0.79404	0.5-0.1	0.682309	0.1-0.05	hypothetical protein
	UYEDRAFT_00149	1.01507	>0.5	1.04329	>0.5	3.72081	<0.001	0.625798	<0.001	0.878385	0.05-0.02	1.50195	<0.001	1.30652	<0.001	1.07996	0.5-0.1	0.884494	0.05-0.02	Cell division septal protein
	UYEDRAFT_00150	1.23933	<0.001	0.862313	0.1-0.05	1.49855	<0.001	0.822567	0.01-0.001	1.35581	<0.001	1.14325	0.05-0.02	0.985393	>0.5	1.31788	<0.001	0.92764	0.5-0.1	hypothetical protein
	UYEDRAFT_00151	0.949303	0.05-0.02	0.877488	<0.001	1.90445	<0.001	1.17192	<0.001	1.23774	<0.001	1.10964	<0.001	1.11198	<0.001	0.730004	<0.001	0.689729	<0.001	cell division protein FtsZ
	UYEDRAFT_00152	0.905783	0.05-0.02	1.69727	<0.001	1.2725	<0.001	0.863915	0.01-0.001	0.824964	<0.001	1.14202	0.01-0.001	1.26485	<0.001	0.918075	0.5-0.1	0.868062	0.01-0.001	glutathione synthase (EC 6.3.2.3)
	UYEDRAFT_00153	1.94945	<0.001	10.8759	<0.001	3.10025	<0.001	0.703162	0.05-0.02	0.826715	0.5-0.1	2.15256	<0.001	2.19767	<0.001	1.28796	0.5-0.1	1.07299	>0.5	Glutaredoxin, GrxC family
	UYEDRAFT_00154	0.124898	<0.001	0.199525	<0.001	1.61711	<0.001	0.0287696	<0.001	0.0933087	<0.001	3.49411	<0.001	1.34073	<0.001	1.24247	0.1-0.05	0.998372	>0.5	hypothetical protein
	UYEDRAFT_00155	2.20892	<0.001	2.59694	<0.001	2.45138	<0.001	2.86878	<0.001	2.61997	<0.001	1.16527	<0.001	1.14994	<0.001	0.660779	<0.001	0.733176	<0.001	GTP-binding protein HflX
	UYEDRAFT_00156	1.6657	<0.001	1.00308	>0.5	1.06678	0.5-0.1	2.39434	<0.001	1.76108	<0.001	1.24511	0.05-0.02	1.7041	<0.001	0.558732	<0.001	0.555039	<0.001	Uncharacterized protein conserved in cyanobacteria
	UYEDRAFT_00157	2.48858	<0.001	0.187083	<0.001	0.272201	<0.001	3.03717	<0.001	3.76791	<0.001	0.587461	0.05-0.02	0.516471	0.05-0.02	1.39477	0.05-0.02	1.27881	0.5-0.1	Uncharacterized conserved protein
	UYEDRAFT_00158	2.32268	0.05-0.02	0.873054	>0.5	1.14149	>0.5	1.64513	0.5-0.1	1.48809	0.5-0.1	1.58163	0.5-0.1	0.926999	>0.5	0.892655	>0.5	1.68376	0.5-0.1	hypothetical protein
	UYEDRAFT_00159	1.06266	>0.5	4.19551	<0.001	5.52304	<0.001	0.767268	0.1-0.05	1.14386	0.5-0.1	1.39417	0.05-0.02	1.1948	0.5-0.1	0.993415	>0.5	0.777549	0.5-0.1	FO synthase subunit 1 (EC 2.5.1.77)
	UYEDRAFT_00160	1.20881	0.5-0.1	1.7646	<0.001	3.52589	<0.001	1.05643	>0.5	1.17807	0.5-0.1	1.23045	0.1-0.05	0.989847	>0.5	0.929932	>0.5	1.03662	>0.5	hypothetical protein
	UYEDRAFT_00161	0.722259	<0.001	0.926356	0.5-0.1	1.45259	<0.001	1.07673	0.5-0.1	1.13498	0.1-0.05	1.06685	0.5-0.1	1.03629	>0.5	0.628757	<0.001	0.614078	<0.001	Zn-dependent protease with chaperone function
	UYEDRAFT_00162	2.28742	<0.001	2.83038	<0.001	3.32865	<0.001	1.98749	<0.001	1.96489	<0.001	1.44784	<0.001	1.42738	<0.001	0.794912	<0.001	0.815582	<0.001	Rad3-related DNA helicases
	UYEDRAFT_00163	1.39937	<0.001	0.194391	<0.001	0.769414	<0.001	2.31393	<0.001	2.1106	<0.001	0.82294	<0.001	0.871235	0.05-0.02	0.734875	<0.001	0.761013	<0.001	Protein of unknown function (DUF2839)
	UYEDRAFT_00164	1.30763	<0.001	1.9812	<0.001	1.89145	<0.001	1.47254	<0.001	1.4562	<0.001	1.31572	<0.001	1.34546	<0.001	0.674923	<0.001	0.66741	<0.001	Domain of unknown function (DUF1815)
	UYEDRAFT_00165	2.29221	<0.001	0.266935	<0.001	0.482691	<0.001	1.41387	<0.001	1.44218	<0.001	1.08785	0.5-0.1	1.05232	>0.5	1.49031	<0.001	1.51038	<0.001	Uncharacterized protein conserved in bacteria
	UYEDRAFT_00166	1.72151	0.5-0.1	3.73231	<0.001	5.01126	<0.001	1.4652	0.5-0.1	1.06292	>0.5	1.51836	0.5-0.1	2.33604	0.05-0.02	0.773818	0.5-0.1	0.693314	0.5-0.1	Predicted thioesterase
	UYEDRAFT_00167	1.30651	0.5-0.1	0.306933	0.01-0.001	0.351227	<0.001	1.85078	0.5-0.1	2.70561	0.01-0.001	0.296555	<0.001	0.573581	0.5-0.1	2.38041	0.01-0.001	0.841881	0.5-0.1	hypothetical protein
	UYEDRAFT_00168	1.89854	<0.001	0.78146	<0.001	1.32357	<0.001	2.85694	<0.001	2.56249	<0.001	1.21312	<0.001	1.28003	<0.001	0.54779	<0.001	0.57881	<0.001	Heat shock protein
	UYEDRAFT_00169	1.05302	0.5-0.1	0.302524	<0.001	0.673527	<0.001	1.0492	0.5-0.1	1.01559	>0.5	0.93718	0.1-0.05	0.92303	0.1-0.05	1.07091	0.1-0.05	1.12331	0.01-0.001	1-deoxy-D-xylulose 5-phosphate reductoisomerase (EC 1.1.1.267)
	UYEDRAFT_00170	0.584589	<0.001	0.713062	<0.001	3.91194	<0.001	0.516949	<0.001	0.607636	<0.001	1.12455	0.1-0.05	1.17232	0.05-0.02	1.0056	>0.5	0.820658	0.05-0.02	Predicted integral membrane protein
	UYEDRAFT_00171	1.0657	>0.5	0.628599	0.05-0.02	3.1347	<0.001	0.772498	0.1-0.05	0.66513	0.05-0.02	1.4551	0.02-0.01	1.22364	0.5-0.1	0.948081	>0.5	1.30941	0.5-0.1	Predicted membrane protein
	UYEDRAFT_00172	1.24512	0.05-0.02	0.457118	<0.001	1.46954	<0.001	1.37767	0.01-0.001	0.948603	>0.5	0.97285	>0.5	1.22784	0.1-0.05	0.929007	0.5-0.1	1.06902	>0.5	Predicted membrane protein
	UYEDRAFT_00173	2.3422	0.01-0.001	0	0.01-0.001	0.0746357	<0.001	1.04877	>0.5	2.48015	0.1-0.05	0.903787	>0.5	0.397285	0.1-0.05	2.47102	0.01-0.001	2.37708	0.01-0.001	4-amino-4-deoxy-L-arabinose transferase and related glycosyltransferases of PMT family
	UYEDRAFT_00174	2.60397	<0.001	6.12422	<0.001	2.48095	<0.001	1.62644	<0.001	1.76992	<0.001	1.63745	0.01-0.001	1.79947	0.01-0.001	0.977755	>0.5	0.817593	0.5-0.1	Predicted integral membrane protein
	UYEDRAFT_00175	1.62808	<0.001	0.726947	<0.001	0.923443	0.1-0.05	1.35102	<0.001	1.95319	<0.001	1.36415	<0.001	1.18833	0.01-0.001	0.883382	0.01-0.001	0.701447	<0.001	Predicted xylanase/chitin deacetylase
	UYEDRAFT_00176	1.27566	<0.001	0.257219	<0.001	0.643365	<0.001	1.33525	<0.001	1.16764	<0.001	1.14879	<0.001	1.29946	<0.001	0.831631	<0.001	0.840741	<0.001	Glutamate synthase domain 2
	UYEDRAFT_00177	0.437872	<0.001	1.48299	<0.001	3.59402	<0.001	0.425523	<0.001	0.414132	<0.001	1.34686	<0.001	1.42049	<0.001	0.764018	<0.001	0.744337	<0.001	Predicted periplasmic protein (DUF2233)
	UYEDRAFT_00178	0.988276	>0.5	2.41545	<0.001	3.34772	<0.001	0.7185	<0.001	0.893008	0.05-0.02	1.64372	<0.001	1.31016	<0.001	0.836803	<0.001	0.844693	<0.001	mannose-6-phosphate isomerase, type 2 (EC 5.3.1.8)
	UYEDRAFT_00179	0.973945	>0.5	0.835008	0.1-0.05	2.39756	<0.001	1.17551	0.05-0.02	0.847532	0.05-0.02	1.22757	0.01-0.001	1.41856	<0.001	0.674931	<0.001	0.810083	0.01-0.001	Iron-sulfur cluster assembly accessory protein
	UYEDRAFT_00180	0.30481	<0.001	1.69688	<0.001	18.8671	<0.001	0.336747	<0.001	0.285376	<0.001	1.1379	<0.001	1.37742	<0.001	0.795466	<0.001	0.775438	<0.001	ribosomal protein S12, bacterial/organelle
	UYEDRAFT_00181	0.347471	<0.001	0.485659	<0.001	8.26533	<0.001	0.364367	<0.001	0.389134	<0.001	1.12247	<0.001	1.16623	<0.001	0.84958	<0.001	0.765659	<0.001	SSU ribosomal protein S7P
	UYEDRAFT_00182	0.350298	<0.001	0.563387	<0.001	4.4045	<0.001	0.3266	<0.001	0.302825	<0.001	0.966276	<0.001	1.0864	<0.001	1.10999	<0.001	1.06477	<0.001	translation elongation factor EF-G
	UYEDRAFT_00183	0.348064	<0.001	0.33413	<0.001	2.96661	<0.001	0.362542	<0.001	0.297623	<0.001	0.933312	<0.001	1.13057	<0.001	1.02866	0.02-0.01	1.03442	0.01-0.001	translation elongation factor TU
	UYEDRAFT_00184	0.274816	<0.001	0.183459	<0.001	4.43456	<0.001	0.310567	<0.001	0.240885	<0.001	1.02096	0.5-0.1	1.17183	<0.001	0.866716	0.02-0.01	0.973571	>0.5	ribosomal protein S10, bacterial/organelle
	UYEDRAFT_00185	1.45106	<0.001	1.88003	<0.001	1.57265	<0.001	1.62719	<0.001	1.66516	<0.001	1.15238	<0.001	1.21101	<0.001	0.773842	<0.001	0.719584	<0.001	Uncharacterized protein, similar to the N-terminal domain of Lon protease
	UYEDRAFT_00186	1.21519	0.5-0.1	0.808859	0.5-0.1	0.550883	<0.001	0.86475	0.5-0.1	1.07372	>0.5	1.30624	0.1-0.05	1.60971	0.01-0.001	1.0758	>0.5	0.703079	0.02-0.01	Prephenate dehydratase
	UYEDRAFT_00187	0.81845	0.05-0.02	0.435825	<0.001	1.30883	0.01-0.001	0.657285	<0.001	0.746682	<0.001	0.97949	>0.5	1.26084	0.01-0.001	1.27127	0.02-0.01	0.869355	0.5-0.1	Protein of unknown function (DUF1997)
	UYEDRAFT_00188	0.957605	>0.5	1.14733	0.1-0.05	0.269282	<0.001	0.8484	0.01-0.001	1.3698	<0.001	1.2702	<0.001	1.04103	>0.5	0.888615	0.5-0.1	0.671534	<0.001	RNase HII (EC 3.1.26.4)
	UYEDRAFT_00189	1.04233	0.05-0.02	0.87715	<0.001	0.498874	<0.001	1.06237	0.01-0.001	1.73779	<0.001	1.07191	<0.001	0.866958	<0.001	0.915314	<0.001	0.691846	<0.001	ribonuclease, Rne/Rng family
	UYEDRAFT_00190	0.949379	0.02-0.01	0.304476	<0.001	0.31805	<0.001	1.15369	<0.001	1.24391	<0.001	1.11064	<0.001	0.986642	>0.5	0.740933	<0.001	0.773557	<0.001	radical SAM-linked protein/radical SAM family uncharacterized protein
	UYEDRAFT_00191	0.388688	<0.001	0.324432	<0.001	0.42202	<0.001	0.382103	<0.001	0.341497	<0.001	1.05479	0.05-0.02	0.876365	<0.001	0.964392	0.5-0.1	1.29876	<0.001	anti-anti-sigma factor
	UYEDRAFT_00192	1.09118	0.5-0.1	0.159273	<0.001	0.151545	<0.001	0.914218	0.5-0.1	1.13065	0.5-0.1	1.53461	<0.001	1.40553	<0.001	0.777766	0.01-0.001	0.686634	<0.001	hypothetical protein
	UYEDRAFT_00193	2.24231	<0.001	2.58064	<0.001	1.6773	<0.001	2.56563	<0.001	2.32153	<0.001	1.17226	0.5-0.1	1.40686	0.1-0.05	0.745549	0.05-0.02	0.686547	0.01-0.001	hypothetical protein
	UYEDRAFT_00194	1.52539	<0.001	1.61625	<0.001	2.14006	<0.001	1.39499	<0.001	1.35973	<0.001	1.60966	<0.001	1.80589	<0.001	0.679326	<0.001	0.621209	<0.001	Uncharacterized conserved protein
	UYEDRAFT_00195	1.15624	0.5-0.1	1.0848	>0.5	3.44746	<0.001	1.27124	0.5-0.1	0.941537	>0.5	0.934812	>0.5	1.34484	0.5-0.1	0.972963	>0.5	0.913145	>0.5	Predicted metal-dependent membrane protease
	UYEDRAFT_00196	2.31742	<0.001	1.51105	0.05-0.02	0.738741	0.05-0.02	1.47495	0.01-0.001	3.31399	<0.001	1.58771	0.01-0.001	0.930565	>0.5	0.989594	>0.5	0.751463	0.05-0.02	WG containing repeat
	UYEDRAFT_00197	1.83544	<0.001	0.462205	<0.001	0.308837	<0.001	1.89246	<0.001	1.90493	<0.001	1.03271	>0.5	1.01834	>0.5	0.939149	>0.5	0.94617	>0.5	Uncharacterized low-complexity proteins
	UYEDRAFT_00198	2.66285	<0.001	0.728242	<0.001	0.260258	<0.001	3.12441	<0.001	3.41081	<0.001	1.26833	<0.001	1.15273	0.02-0.01	0.671964	<0.001	0.67727	<0.001	Predicted sensor protein/domain
	UYEDRAFT_00199	3.11775	<0.001	0.509448	<0.001	0.29504	<0.001	3.3618	<0.001	2.87291	<0.001	1.39849	<0.001	1.46877	<0.001	0.663147	<0.001	0.738863	<0.001	Fe-S oxidoreductase
	UYEDRAFT_00200	1.42717	<0.001	0.159273	<0.001	0.815877	<0.001	0.838208	<0.001	0.734701	<0.001	1.20884	<0.001	1.36653	<0.001	1.40849	<0.001	1.4215	<0.001	Domain of unknown function (DUF1830)
	UYEDRAFT_00201	0.568964	<0.001	14.9441	<0.001	7.92394	<0.001	0.630187	<0.001	0.538551	<0.001	1.19315	<0.001	1.19418	<0.001	0.756697	<0.001	0.884686	0.1-0.05	Protein of unknown function (DUF4079)
	UYEDRAFT_00202	1.79523	<0.001	5.84235	<0.001	2.42929	<0.001	2.29582	<0.001	2.84637	<0.001	0.985758	>0.5	0.737288	<0.001	0.793252	<0.001	0.855445	0.01-0.001	hypothetical protein
	UYEDRAFT_00203	2.654	<0.001	10.8613	<0.001	3.48828	<0.001	2.34759	<0.001	3.73522	<0.001	1.34043	<0.001	0.862109	0.5-0.1	0.843402	0.01-0.001	0.824181	<0.001	Growth inhibitor
	UYEDRAFT_00204	3.19045	<0.001	12.7153	<0.001	4.22158	<0.001	2.56475	<0.001	2.38393	<0.001	1.14134	0.5-0.1	1.30782	0.5-0.1	1.08992	0.5-0.1	1.02332	>0.5	hypothetical protein
	UYEDRAFT_00205	3.91253	<0.001	2.97632	<0.001	0.739249	0.01-0.001	2.03168	<0.001	3.36591	<0.001	1.91233	<0.001	1.41578	0.1-0.05	1.00702	>0.5	0.82103	0.05-0.02	ABC-type metal ion transport system, ATPase component
	UYEDRAFT_00206	0.729718	<0.001	0.684554	<0.001	5.00536	<0.001	0.876905	0.1-0.05	0.466337	<0.001	1.05202	0.5-0.1	1.49584	<0.001	0.791002	0.01-0.001	1.04609	>0.5	Response regulators consisting of a CheY-like receiver domain and a winged-helix DNA-binding domain
	UYEDRAFT_00207	0.882276	<0.001	1.6627	<0.001	2.39102	<0.001	1.26909	<0.001	1.10947	<0.001	1.05607	0.05-0.02	1.15431	<0.001	0.658289	<0.001	0.688913	<0.001	hypothetical protein
	UYEDRAFT_00208	0.611758	<0.001	0.492625	<0.001	2.05237	<0.001	0.570378	<0.001	0.663649	<0.001	1.02002	0.5-0.1	1.0581	0.05-0.02	1.0515	0.5-0.1	0.871194	<0.001	monothiol glutaredoxin, Grx4 family
	UYEDRAFT_00209	0.515862	<0.001	0.595038	<0.001	1.79261	<0.001	0.479476	<0.001	0.460483	<0.001	1.16066	0.01-0.001	1.2985	<0.001	0.92696	0.5-0.1	0.862733	0.05-0.02	Stress-induced morphogen (activity unknown)
	UYEDRAFT_00210	0.813006	<0.001	1.00711	>0.5	1.55718	<0.001	0.600002	<0.001	0.734603	<0.001	1.2073	<0.001	1.23769	<0.001	1.12235	0.01-0.001	0.894193	0.01-0.001	hypothetical protein
	UYEDRAFT_00211	0.915966	0.5-0.1	0.942096	>0.5	2.20158	<0.001	0.850117	0.05-0.02	1.10788	0.5-0.1	1.34922	<0.001	1.11807	0.5-0.1	0.798576	0.02-0.01	0.73946	<0.001	Regulatory P domain of the subtilisin-like proprotein convertases and other proteases
	UYEDRAFT_00212	0.641176	0.01-0.001	10.4954	<0.001	4.81554	<0.001	0.207902	<0.001	0.158984	<0.001	1.8505	<0.001	2.32412	<0.001	1.66659	0.01-0.001	1.73527	0.01-0.001	hypothetical protein
	UYEDRAFT_00213	0.599119	<0.001	13.0337	<0.001	6.83182	<0.001	0.297158	<0.001	0.178048	<0.001	1.65378	<0.001	2.11011	<0.001	1.21912	0.05-0.02	1.59467	<0.001	1-acyl-sn-glycerol-3-phosphate acyltransferase
	UYEDRAFT_00214	3.07413	<0.001	1.11314	>0.5	0.607037	0.01-0.001	2.61817	<0.001	4.76951	<0.001	1.29693	0.5-0.1	0.723059	0.5-0.1	0.905329	>0.5	0.891404	0.5-0.1	Cytosine/adenosine deaminases
	UYEDRAFT_00215	3.40851	<0.001	0.964954	>0.5	0.325941	<0.001	2.62388	<0.001	2.75572	<0.001	1.31525	0.5-0.1	1.31731	0.5-0.1	0.987671	>0.5	0.938945	>0.5	Glutaredoxin, GrxC family
	UYEDRAFT_00216	0.168835	<0.001	0.0279744	<0.001	0.24242	<0.001	0.198024	<0.001	0.168527	<0.001	0.790806	<0.001	0.975193	0.05-0.02	1.07814	0.01-0.001	1.02731	0.5-0.1	fructose-1,6-bisphosphatase, class II
	UYEDRAFT_00217	0.833466	<0.001	0.087194	<0.001	0.215452	<0.001	1.0707	0.01-0.001	1.17627	<0.001	0.845848	<0.001	0.835576	<0.001	0.920295	0.01-0.001	0.847999	<0.001	glutamyl-tRNA reductase (EC 1.2.1.70)
	UYEDRAFT_00218	1.88906	<0.001	0.228484	<0.001	0.271536	<0.001	2.1157	<0.001	2.55765	<0.001	0.95471	0.5-0.1	0.887231	0.1-0.05	0.935232	0.5-0.1	0.832468	<0.001	Uncharacterized conserved protein
	UYEDRAFT_00219	2.0238	<0.001	0.910568	0.5-0.1	1.19275	0.02-0.01	2.2639	<0.001	2.71516	<0.001	1.10714	0.5-0.1	1.07764	>0.5	0.807439	0.01-0.001	0.691673	<0.001	hypothetical protein
	UYEDRAFT_00220	3.26193	<0.001	6.48243	<0.001	10.1211	<0.001	2.99681	<0.001	3.03704	<0.001	1.95144	<0.001	1.81726	<0.001	0.557778	<0.001	0.591029	<0.001	Chemotaxis response regulator containing a CheY-like receiver domain and a methylesterase domain
	UYEDRAFT_00221	0.655815	0.1-0.05	1.22228	0.5-0.1	3.79398	<0.001	1.25713	0.5-0.1	0.812461	0.5-0.1	1.11768	>0.5	1.07532	>0.5	0.466747	0.01-0.001	0.750656	0.5-0.1	cAMP-binding proteins - catabolite gene activator and regulatory subunit of cAMP-dependent protein kinases
	UYEDRAFT_00222	2.06499	<0.001	0.0386796	<0.001	0.0778237	<0.001	3.30788	<0.001	3.38394	<0.001	0.966327	0.5-0.1	0.997404	>0.5	0.646016	<0.001	0.611819	<0.001	HEAT repeats
	UYEDRAFT_00223	1.62573	<0.001	0.0356233	<0.001	0.117974	<0.001	2.84799	<0.001	2.60957	<0.001	1.08747	0.05-0.02	1.02162	>0.5	0.524919	<0.001	0.609803	<0.001	Predicted transcriptional regulator, contains C-terminal CBS domains
	UYEDRAFT_00224	4.91861	<0.001	1.30958	>0.5	0.326531	<0.001	5.0725	<0.001	19.2211	<0.001	0.711732	0.5-0.1	0.13905	0.05-0.02	1.3624	0.5-0.1	1.84032	0.01-0.001	hypothetical protein
	UYEDRAFT_00225	3.54028	<0.001	1.19743	0.05-0.02	0.626862	<0.001	4.92333	<0.001	4.36513	<0.001	1.22148	0.01-0.001	1.46685	<0.001	0.588699	<0.001	0.55291	<0.001	Ribulose-5-phosphate 4-epimerase and related epimerases and aldolases
	UYEDRAFT_00226	1.60307	<0.001	0.413387	<0.001	0.937903	0.02-0.01	1.53743	<0.001	1.91736	<0.001	0.957571	0.5-0.1	0.847189	<0.001	1.0889	0.01-0.001	0.986886	>0.5	Phospholipase/lecithinase/hemolysin
	UYEDRAFT_00227	2.08655	<0.001	10.2049	<0.001	6.28184	<0.001	1.6439	<0.001	1.84618	<0.001	1.75236	<0.001	1.50976	<0.001	0.724318	<0.001	0.748596	<0.001	S-layer homology domain
	UYEDRAFT_00228	3.21328	<0.001	2.62684	<0.001	1.14529	<0.001	2.98662	<0.001	3.48679	<0.001	1.38966	<0.001	1.27891	<0.001	0.774212	<0.001	0.720583	<0.001	His Kinase A (phospho-acceptor) domain/KaiB domain/Histidine kinase-, DNA gyrase B-, and HSP90-like ATPase
	UYEDRAFT_00229	0.51747	<0.001	0.120026	<0.001	0.470098	<0.001	0.89591	0.02-0.01	1.37336	<0.001	0.957143	0.5-0.1	0.90179	0.05-0.02	0.603453	<0.001	0.417826	<0.001	cyanobacterial porin (TC 1.B.23)
	UYEDRAFT_00230	2.51717	<0.001	0.993741	>0.5	0.841797	<0.001	2.34733	<0.001	3.13153	<0.001	1.02992	>0.5	0.873561	0.5-0.1	1.04121	0.5-0.1	0.920159	0.1-0.05	Serine/threonine protein kinase
	UYEDRAFT_00231	2.93323	<0.001	3.41719	<0.001	1.14398	0.05-0.02	4.07949	<0.001	4.80102	<0.001	1.09725	0.5-0.1	0.947277	>0.5	0.655291	<0.001	0.644965	<0.001	Trypsin-like serine proteases, typically periplasmic, contain C-terminal PDZ domain
	UYEDRAFT_00232	3.44383	<0.001	5.18055	<0.001	1.3316	<0.001	5.33408	<0.001	5.62882	<0.001	1.11334	0.5-0.1	0.976076	>0.5	0.579901	<0.001	0.626817	<0.001	Trypsin-like serine proteases, typically periplasmic, contain C-terminal PDZ domain
	UYEDRAFT_00233	3.20258	<0.001	4.00445	<0.001	1.0742	0.05-0.02	4.7748	<0.001	4.56949	<0.001	0.931652	0.5-0.1	0.961221	>0.5	0.719932	<0.001	0.729137	<0.001	Circadian oscillating protein COP23
	UYEDRAFT_00234	2.98372	<0.001	0.3948	<0.001	0.358855	<0.001	5.69096	<0.001	4.10774	<0.001	0.828028	0.1-0.05	1.17783	0.5-0.1	0.633179	<0.001	0.616695	<0.001	Trypsin-like serine proteases, typically periplasmic, contain C-terminal PDZ domain
	UYEDRAFT_00235	3.33763	0.01-0.001	5.89311	<0.001	1.68912	0.1-0.05	0.528793	0.1-0.05	0.8024	0.5-0.1	3.7959	<0.001	4.05231	<0.001	1.66279	0.5-0.1	1.02647	>0.5	mutator mutT protein
	UYEDRAFT_00236	2.95685	<0.001	11.9509	<0.001	1.30702	<0.001	0.939176	0.5-0.1	0.374117	<0.001	2.14754	<0.001	5.99442	<0.001	1.46603	<0.001	1.31849	<0.001	Protein of unknown function (DUF760)
	UYEDRAFT_00237	2.32572	<0.001	0.842894	<0.001	1.05469	0.01-0.001	2.12447	<0.001	1.53998	<0.001	1.13661	<0.001	1.67467	<0.001	0.963149	0.1-0.05	0.901807	<0.001	RNA polymerase sigma factor, cyanobacterial RpoD-like family
	UYEDRAFT_00238	1.41177	<0.001	1.01198	>0.5	1.17941	<0.001	1.59034	<0.001	1.41963	<0.001	1.15907	<0.001	1.2641	<0.001	0.76589	<0.001	0.786696	<0.001	carbamoyl-phosphate synthase, large subunit
	UYEDRAFT_00239	1.49121	<0.001	1.17586	<0.001	0.965702	0.01-0.001	1.49966	<0.001	1.64952	<0.001	1.27194	<0.001	1.34414	<0.001	0.781766	<0.001	0.672569	<0.001	DNA-binding ferritin-like protein (oxidative damage protectant)
	UYEDRAFT_00240	1.57937	<0.001	0.450544	<0.001	0.527781	<0.001	1.02233	>0.5	0.85565	0.5-0.1	1.52359	<0.001	1.53082	0.01-0.001	1.01397	>0.5	1.20576	0.5-0.1	hypothetical protein
	UYEDRAFT_00241	1.06124	0.5-0.1	0.380063	<0.001	0.765157	<0.001	1.11023	0.5-0.1	1.10251	0.5-0.1	1.07069	0.5-0.1	1.09547	0.5-0.1	0.892767	0.1-0.05	0.878677	0.1-0.05	NADH:ubiquinone oxidoreductase 24 kD subunit
	UYEDRAFT_00242	0.860757	>0.5	0.982186	>0.5	2.23907	0.1-0.05	1.00951	>0.5	0.964501	>0.5	1.04387	>0.5	1.50174	0.5-0.1	0.816808	>0.5	0.594269	0.5-0.1	hypothetical protein
	UYEDRAFT_00243	0.702659	0.5-0.1	2.86237	<0.001	2.83616	<0.001	0.541163	0.01-0.001	0.382964	<0.001	1.54548	0.05-0.02	1.62092	0.05-0.02	0.840145	>0.5	1.13194	>0.5	cAMP-binding proteins - catabolite gene activator and regulatory subunit of cAMP-dependent protein kinases
	UYEDRAFT_00244	1.97208	<0.001	4.31791	<0.001	1.66833	<0.001	1.66881	<0.001	2.22724	<0.001	1.24441	0.1-0.05	1.19635	0.5-0.1	0.949632	>0.5	0.740116	0.01-0.001	cAMP-binding proteins - catabolite gene activator and regulatory subunit of cAMP-dependent protein kinases
	UYEDRAFT_00245	0.922239	>0.5	9.08522	<0.001	9.45386	<0.001	0.217738	0.01-0.001	0.930055	>0.5	2.01657	0.1-0.05	1.6686	0.5-0.1	2.10036	0.5-0.1	0.594269	0.5-0.1	Response regulator containing CheY-like receiver, AAA-type ATPase, and DNA-binding domains
	UYEDRAFT_00246	1.58098	0.01-0.001	0.729624	0.5-0.1	0.539036	<0.001	0.932911	>0.5	2.76632	<0.001	0.555829	0.01-0.001	0.309883	<0.001	3.04891	<0.001	1.84428	<0.001	hypothetical protein
	UYEDRAFT_00247	0.814115	0.5-0.1	1.66633	<0.001	1.74927	<0.001	0.267947	<0.001	0.507579	<0.001	3.737	<0.001	2.34755	<0.001	0.813044	0.5-0.1	0.683232	0.01-0.001	hypothetical protein
	UYEDRAFT_00248	0.331567	<0.001	0.46303	<0.001	2.36264	<0.001	0.10925	<0.001	0.21927	<0.001	3.38751	<0.001	2.0053	<0.001	0.895918	0.5-0.1	0.754073	0.01-0.001	Tetratricopeptide repeat/AAA ATPase domain/TPR repeat
	UYEDRAFT_00249	0.397207	<0.001	0.270017	<0.001	1.42125	0.01-0.001	0.490376	<0.001	0.463912	<0.001	0.763094	0.01-0.001	0.797028	0.05-0.02	1.06147	>0.5	1.07426	>0.5	reactive intermediate/imine deaminase
	UYEDRAFT_00250	0.311512	<0.001	0.209533	<0.001	1.80697	<0.001	0.315636	<0.001	0.406796	<0.001	0.952139	>0.5	1.05122	>0.5	1.03654	>0.5	0.728459	0.05-0.02	ADP-ribose pyrophosphatase
	UYEDRAFT_00251	0.278489	<0.001	0.461076	<0.001	0.907572	<0.001	0.320599	<0.001	0.280119	<0.001	0.923809	<0.001	0.839985	<0.001	0.940294	0.01-0.001	1.18357	<0.001	4-alpha-glucanotransferase (EC 2.4.1.25)
	UYEDRAFT_00252	1.07703	0.5-0.1	0.271424	<0.001	1.00579	>0.5	1.17646	0.01-0.001	1.6805	<0.001	1.14677	0.05-0.02	0.984747	>0.5	0.798309	<0.001	0.650825	<0.001	Uncharacterized protein conserved in bacteria
	UYEDRAFT_00253	0.972977	>0.5	0.705648	0.01-0.001	2.53212	<0.001	0.961496	>0.5	1.36239	0.01-0.001	1.3774	<0.001	1.1907	0.5-0.1	0.734677	0.01-0.001	0.599789	<0.001	pseudouridine synthase
	UYEDRAFT_00254	0.776623	0.5-0.1	0.206776	0.02-0.01	0.0621964	<0.001	1.48062	>0.5	N/A	0.02-0.01	0.249731	0.01-0.001	0	<0.001	2.10036	0.5-0.1	1.58472	0.5-0.1	hypothetical protein
	UYEDRAFT_00255	0.691679	0.1-0.05	1.28912	0.5-0.1	3.4208	<0.001	0.642993	0.05-0.02	0.842614	0.5-0.1	1.05277	>0.5	1.0168	>0.5	1.0218	>0.5	0.807309	0.5-0.1	Protein of unknown function (DUF2993)
	UYEDRAFT_00256	0.850292	0.05-0.02	2.38755	<0.001	5.47998	<0.001	0.71591	<0.001	0.796301	0.01-0.001	1.3528	<0.001	1.32689	<0.001	0.877965	0.5-0.1	0.80474	0.01-0.001	CDP-diglyceride synthetase
	UYEDRAFT_00257	0.757899	<0.001	0.918354	0.5-0.1	1.91413	<0.001	1.05004	0.5-0.1	0.986171	>0.5	1.06834	0.5-0.1	1.17886	0.05-0.02	0.675609	<0.001	0.651922	<0.001	precorrin-6Y C5,15-methyltransferase (decarboxylating), CbiT subunit
	UYEDRAFT_00258	4.76361	<0.001	1.23805	0.5-0.1	0.493794	<0.001	4.94975	<0.001	4.56869	<0.001	1.37163	0.01-0.001	1.59849	<0.001	0.701643	<0.001	0.652281	<0.001	serine/threonine protein kinase
	UYEDRAFT_00259	1.82527	<0.001	0.521786	0.02-0.01	1.72841	<0.001	0.633599	0.05-0.02	1.09588	>0.5	1.09725	>0.5	1.12109	>0.5	2.62545	<0.001	1.48567	0.01-0.001	Parvulin-like peptidyl-prolyl isomerase
	UYEDRAFT_00260	1.15432	0.05-0.02	0.520209	<0.001	1.34973	<0.001	1.33084	<0.001	1.05642	0.5-0.1	1.02587	>0.5	1.30256	<0.001	0.845485	0.01-0.001	0.838865	0.01-0.001	hypothetical protein
	UYEDRAFT_00261	1.14324	<0.001	1.25494	<0.001	1.46358	<0.001	1.18347	<0.001	1.10396	<0.001	1.16825	<0.001	1.30882	<0.001	0.826884	<0.001	0.791231	<0.001	translation initiation factor IF-2
	UYEDRAFT_00262	1.0806	0.5-0.1	1.19648	0.01-0.001	3.0858	<0.001	0.926954	0.5-0.1	1.21247	0.01-0.001	0.849765	0.01-0.001	0.851997	0.02-0.01	1.37186	<0.001	1.04606	0.5-0.1	Predicted nucleic-acid-binding protein implicated in transcription termination
	UYEDRAFT_00263	1.01016	>0.5	2.75176	<0.001	5.01918	<0.001	0.660431	<0.001	0.819919	<0.001	1.28528	<0.001	1.21836	<0.001	1.19005	<0.001	1.01122	>0.5	NusA antitermination factor
	UYEDRAFT_00264	1.49845	<0.001	7.83774	<0.001	7.83829	<0.001	1.13908	0.01-0.001	1.20491	<0.001	1.58322	<0.001	1.51557	<0.001	0.830894	<0.001	0.820557	<0.001	Uncharacterized protein conserved in bacteria
	UYEDRAFT_00265	1.66775	<0.001	0.795292	0.1-0.05	0.425535	<0.001	2.01717	<0.001	2.35614	<0.001	0.925924	0.5-0.1	0.87821	0.5-0.1	0.892921	0.5-0.1	0.805993	0.01-0.001	hypothetical protein
	UYEDRAFT_00266	0.284447	<0.001	0.437633	<0.001	2.09703	<0.001	0.376511	<0.001	0.323169	<0.001	0.973283	0.5-0.1	1.20693	<0.001	0.776221	<0.001	0.729273	<0.001	Putative peptidoglycan binding domain
	UYEDRAFT_00267	0.414643	<0.001	0.0878636	<0.001	0.0897403	<0.001	0.536218	<0.001	0.412974	<0.001	0.967823	0.01-0.001	0.900428	<0.001	0.798982	<0.001	1.11507	<0.001	Periplasmic serine proteases (ClpP class)
	UYEDRAFT_00268	3.42656	<0.001	1.70547	<0.001	0.759805	<0.001	3.16283	<0.001	3.3535	<0.001	1.55052	<0.001	1.46962	<0.001	0.698722	<0.001	0.695272	<0.001	FOG: WD40 repeat
	UYEDRAFT_00269	1.50136	<0.001	0.984666	>0.5	0.323396	<0.001	2.00683	<0.001	2.29804	<0.001	0.914228	0.1-0.05	0.903824	0.1-0.05	0.818312	<0.001	0.722841	<0.001	Signal transduction histidine kinase, nitrate/nitrite-specific
	UYEDRAFT_00270	2.18408	<0.001	1.08829	0.05-0.02	0.745193	<0.001	2.71008	<0.001	2.35157	<0.001	1.27126	<0.001	1.48001	<0.001	0.633945	<0.001	0.627545	<0.001	Serine/threonine protein kinase
	UYEDRAFT_00271	1.77994	<0.001	0.192639	<0.001	0.158815	<0.001	2.74826	<0.001	2.71248	<0.001	1.07219	0.5-0.1	0.984105	>0.5	0.604056	<0.001	0.666803	<0.001	ABC-type phosphate/phosphonate transport system, periplasmic component
	UYEDRAFT_00272	4.83467	<0.001	1.83699	<0.001	0.150308	<0.001	6.1792	<0.001	7.1586	<0.001	1.20484	0.02-0.01	1.12759	0.5-0.1	0.649388	<0.001	0.598949	<0.001	FHA modulated ABC efflux pump with fused ATPase and integral membrane subunits
	UYEDRAFT_00273	3.96221	<0.001	2.83743	0.02-0.01	0.205892	<0.001	9.8708	<0.001	6.20036	<0.001	0.738093	>0.5	0.926999	>0.5	0.543844	0.01-0.001	0.689352	0.5-0.1	hypothetical protein
	UYEDRAFT_00274	2.48819	<0.001	0.599858	<0.001	0.647338	<0.001	3.75863	<0.001	3.04721	<0.001	0.89484	0.5-0.1	1.11427	0.5-0.1	0.739789	<0.001	0.732811	<0.001	Uncharacterized protein conserved in cyanobacteria
	UYEDRAFT_00275	2.7065	<0.001	1.90362	<0.001	1.67799	<0.001	3.95703	<0.001	3.66558	<0.001	1.03947	>0.5	1.12243	0.5-0.1	0.658001	<0.001	0.657817	<0.001	DNA repair protein RadA
	UYEDRAFT_00276	0.992983	>0.5	0.907093	<0.001	0.608722	<0.001	0.966652	0.1-0.05	0.859406	<0.001	1.11845	<0.001	1.20178	<0.001	0.918449	<0.001	0.961428	0.1-0.05	two component transcriptional regulator, winged helix family
	UYEDRAFT_00277	1.04354	0.5-0.1	0.219443	<0.001	0.475387	<0.001	0.95343	>0.5	1.23077	0.02-0.01	0.752342	<0.001	0.601297	<0.001	1.45481	<0.001	1.41008	<0.001	Protein of unknown function (DUF2930)
	UYEDRAFT_00278	1.33762	0.01-0.001	0.83366	0.5-0.1	1.55296	<0.001	0.999575	>0.5	1.14217	0.5-0.1	1.46281	<0.001	1.39186	0.01-0.001	0.914807	0.5-0.1	0.84141	0.05-0.02	Uncharacterized protein conserved in bacteria
	UYEDRAFT_00279	1.30985	0.01-0.001	0.362982	<0.001	0.51788	<0.001	1.36115	<0.001	1.54546	<0.001	1.29968	<0.001	1.21518	0.05-0.02	0.740416	<0.001	0.697466	<0.001	ABC-type sugar transport systems, ATPase components
	UYEDRAFT_00280	3.20277	<0.001	0.306136	<0.001	0.234865	<0.001	4.18238	<0.001	4.54014	<0.001	1.22285	<0.001	1.17259	0.01-0.001	0.626223	<0.001	0.601602	<0.001	2-polyprenyl-6-methoxyphenol hydroxylase and related FAD-dependent oxidoreductases
	UYEDRAFT_00281	1.28242	<0.001	3.00733	<0.001	0.53352	<0.001	2.32526	<0.001	2.41609	<0.001	1.26341	<0.001	1.20898	<0.001	0.436531	<0.001	0.439032	<0.001	Single-stranded DNA-binding protein
	UYEDRAFT_00282	2.36618	<0.001	0.942237	0.5-0.1	0.286684	<0.001	2.97664	<0.001	2.82269	<0.001	1.64241	<0.001	1.76221	<0.001	0.483994	<0.001	0.475693	<0.001	ATPase components of various ABC-type transport systems, contain duplicated ATPase
	UYEDRAFT_00283	0.450873	<0.001	0.567485	<0.001	1.39094	0.05-0.02	0.588157	<0.001	0.614782	<0.001	1.01751	>0.5	1.09386	0.5-0.1	0.753391	0.1-0.05	0.670458	0.01-0.001	Uncharacterized conserved small protein
	UYEDRAFT_00284	2.5152	<0.001	1.51792	0.5-0.1	1.06149	>0.5	1.26189	0.5-0.1	2.09631	0.01-0.001	1.89795	0.02-0.01	1.59275	0.5-0.1	1.05018	>0.5	0.753299	0.5-0.1	Domain of unknown function (DUF4258)
	UYEDRAFT_00285	0.419829	<0.001	0.316614	<0.001	3.34156	<0.001	0.556934	<0.001	0.527966	<0.001	1.13318	0.05-0.02	1.24639	<0.001	0.665228	<0.001	0.637989	<0.001	Secreted trypsin-like serine protease
	UYEDRAFT_00286	0.224775	<0.001	0.302753	<0.001	1.50735	0.02-0.01	0.0336658	<0.001	0.0597465	<0.001	4.98638	<0.001	2.79296	<0.001	1.33898	0.5-0.1	1.34701	0.5-0.1	Bacteriophytochrome (light-regulated signal transduction histidine kinase)
	UYEDRAFT_00287	1.59593	0.02-0.01	3.80336	<0.001	5.05321	<0.001	2.54996	<0.001	4.09763	<0.001	1.21146	0.5-0.1	0.816548	0.5-0.1	0.516622	<0.001	0.476979	<0.001	16S rRNA (cytosine(1402)-N(4))-methyltransferase
	UYEDRAFT_00288	0.584009	<0.001	0.768659	<0.001	1.58578	<0.001	0.760502	<0.001	0.657787	<0.001	0.927586	<0.001	1.04042	0.02-0.01	0.827876	<0.001	0.853346	<0.001	NADH dehydrogenase I, D subunit
	UYEDRAFT_00289	0.88255	<0.001	0.729722	<0.001	0.852544	<0.001	0.863268	<0.001	1.06065	0.5-0.1	1.12552	<0.001	1.06931	0.1-0.05	0.908326	0.02-0.01	0.778149	<0.001	Caspase domain
	UYEDRAFT_00290	0.559418	<0.001	0.254078	<0.001	0.434187	<0.001	0.839102	<0.001	1.05915	0.01-0.001	0.916262	<0.001	0.861475	<0.001	0.727617	<0.001	0.613109	<0.001	sulfate adenylyltransferase (EC 2.7.7.4)
	UYEDRAFT_00291	1.05826	0.5-0.1	0.738629	<0.001	0.974059	>0.5	0.940394	0.5-0.1	1.27507	<0.001	1.4227	<0.001	1.00603	>0.5	0.790988	<0.001	0.824986	<0.001	PEP-CTERM protein sorting domain, cyanobacterial subclass
	UYEDRAFT_00292	1.21981	<0.001	1.12265	0.01-0.001	1.04908	0.5-0.1	1.27412	<0.001	1.34232	<0.001	1.21027	<0.001	1.25813	<0.001	0.791041	<0.001	0.722293	<0.001	Uncharacterized protein encoded in toxicity protection region of plasmid R478, contains von Willebrand factor (vWF) domain
	UYEDRAFT_00293	1.34491	<0.001	0.56527	<0.001	1.06617	0.05-0.02	1.53934	<0.001	1.57278	<0.001	1.3501	<0.001	1.34783	<0.001	0.647135	<0.001	0.634441	<0.001	Protein phosphatase 2C
	UYEDRAFT_00294	1.38989	<0.001	0.0692732	<0.001	0.129154	<0.001	1.89139	<0.001	2.2322	<0.001	0.939148	<0.001	0.775675	<0.001	0.782463	<0.001	0.802724	<0.001	Uncharacterized protein with protein kinase and helix-hairpin-helix DNA-binding domains
	UYEDRAFT_00295	1.53862	<0.001	0.772378	<0.001	1.46248	<0.001	1.01452	>0.5	1.73061	<0.001	1.66225	<0.001	1.06447	0.5-0.1	0.912375	0.01-0.001	0.835215	<0.001	glucose-1-phosphate cytidylyltransferase
	UYEDRAFT_00296	1.02311	0.5-0.1	0.457638	<0.001	1.54869	<0.001	0.541768	<0.001	0.916132	0.02-0.01	1.53524	<0.001	1.15926	<0.001	1.23008	<0.001	0.963354	0.5-0.1	Predicted dehydrogenase
	UYEDRAFT_00297	0.886101	<0.001	0.200296	<0.001	0.923338	0.01-0.001	0.730296	<0.001	0.956186	0.5-0.1	1.42184	<0.001	1.08638	0.01-0.001	0.853365	<0.001	0.853016	<0.001	Nucleoside-diphosphate-sugar epimerases
	UYEDRAFT_00298	1.35375	<0.001	0.0841015	<0.001	0.29025	<0.001	0.665239	<0.001	1.32008	0.02-0.01	0.963487	>0.5	0.632741	<0.001	2.1121	<0.001	1.62073	<0.001	Glycosyltransferases involved in cell wall biogenesis
	UYEDRAFT_00299	0.993256	>0.5	0.108786	<0.001	0.256583	<0.001	0.622066	<0.001	0.755641	<0.001	1.08111	0.05-0.02	0.917465	0.1-0.05	1.47691	<0.001	1.4327	<0.001	dTDP-4-dehydrorhamnose 3,5-epimerase
	UYEDRAFT_00300	0.625367	<0.001	0.203905	<0.001	0.373589	<0.001	0.543975	<0.001	0.498637	<0.001	1.21142	<0.001	1.09426	<0.001	0.948989	0.05-0.02	1.14612	<0.001	Predicted homoserine dehydrogenase
	UYEDRAFT_00301	1.14543	0.5-0.1	0.343092	<0.001	0.521352	<0.001	0.597316	<0.001	1.07655	0.5-0.1	1.32922	<0.001	1.04002	>0.5	1.44267	<0.001	1.02305	>0.5	Glycosyltransferase
	UYEDRAFT_00302	2.16845	<0.001	1.70215	<0.001	1.461	<0.001	1.6213	<0.001	2.55851	<0.001	1.64904	<0.001	1.05118	>0.5	0.811063	<0.001	0.806279	<0.001	hypothetical protein
	UYEDRAFT_00303	2.20666	<0.001	2.4978	<0.001	0.948931	0.5-0.1	1.5509	<0.001	2.14609	<0.001	1.46982	<0.001	1.17473	0.01-0.001	0.968027	0.5-0.1	0.875286	<0.001	Glycosyltransferase
	UYEDRAFT_00304	1.72608	<0.001	0.226031	<0.001	0.224748	<0.001	1.45183	<0.001	2.14015	<0.001	1.44429	<0.001	1.03718	0.5-0.1	0.823172	<0.001	0.77761	<0.001	capsular exopolysaccharide family
	UYEDRAFT_00305	4.20679	<0.001	15.4629	<0.001	3.73062	<0.001	3.64673	<0.001	5.96852	<0.001	2.08445	<0.001	1.28268	<0.001	0.553422	<0.001	0.549498	<0.001	Sugar transferases involved in lipopolysaccharide synthesis
	UYEDRAFT_00306	2.54919	<0.001	0.137851	<0.001	0.146324	<0.001	2.00283	<0.001	2.77084	<0.001	1.37352	<0.001	0.978228	>0.5	0.926669	0.05-0.02	0.940484	0.1-0.05	ABC-type multidrug transport system, ATPase and permease components
	UYEDRAFT_00307	3.1971	<0.001	0.717423	0.1-0.05	0.356953	<0.001	1.53168	<0.001	3.33607	<0.001	2.87168	<0.001	1.33488	0.05-0.02	0.726862	<0.001	0.717925	<0.001	Lipopolysaccharide biosynthesis proteins, LPS:glycosyltransferases
	UYEDRAFT_00308	3.33561	<0.001	5.82989	<0.001	2.02149	<0.001	1.57281	<0.001	3.10311	<0.001	3.08908	<0.001	1.6264	<0.001	0.686545	<0.001	0.660922	<0.001	Glycosyltransferases involved in cell wall biogenesis
	UYEDRAFT_00309	2.98927	<0.001	1.34463	<0.001	1.06721	0.5-0.1	1.4375	<0.001	3.74731	<0.001	2.20269	<0.001	0.968257	>0.5	0.94407	0.5-0.1	0.823862	<0.001	Glycosyltransferase
	UYEDRAFT_00310	3.70129	<0.001	1.80013	<0.001	0.75465	<0.001	1.28809	<0.001	3.5019	<0.001	2.59937	<0.001	1.18867	0.1-0.05	1.10545	0.05-0.02	0.889181	0.01-0.001	Glycosyltransferases involved in cell wall biogenesis
	UYEDRAFT_00311	3.15453	<0.001	0.755527	0.02-0.01	0.297648	<0.001	0.95483	0.5-0.1	3.07538	<0.001	2.48559	<0.001	1.1231	0.5-0.1	1.32917	<0.001	0.913312	0.1-0.05	Predicted glycosyltransferases
	UYEDRAFT_00312	2.76956	<0.001	1.24511	0.02-0.01	0.742279	<0.001	1.27778	<0.001	2.48833	<0.001	2.78853	<0.001	1.55565	<0.001	0.777283	<0.001	0.715469	<0.001	Glycosyltransferase
	UYEDRAFT_00313	1.18621	<0.001	0.368131	<0.001	0.560362	<0.001	1.05291	0.5-0.1	1.31162	<0.001	1.51093	<0.001	1.1329	0.01-0.001	0.745635	<0.001	0.798291	<0.001	Nucleoside-diphosphate-sugar epimerases
	UYEDRAFT_00314	2.58325	<0.001	0.224053	<0.001	0.186589	<0.001	1.2948	<0.001	2.91782	<0.001	2.08926	<0.001	1.20387	0.02-0.01	0.95493	0.5-0.1	0.735408	<0.001	Glycosyl transferases group 1
	UYEDRAFT_00315	2.81444	<0.001	0.326213	<0.001	0.187178	<0.001	1.44437	<0.001	2.41814	<0.001	2.89147	<0.001	1.68667	<0.001	0.673902	<0.001	0.690049	<0.001	Glycosyltransferases, probably involved in cell wall biogenesis
	UYEDRAFT_00316	2.30819	<0.001	0.175137	<0.001	0.165751	<0.001	1.34931	<0.001	2.38379	<0.001	2.10147	<0.001	1.19013	0.05-0.02	0.814022	<0.001	0.813595	<0.001	O-antigen ligase like membrane protein
	UYEDRAFT_00317	0.698501	0.01-0.001	0.604422	0.01-0.001	1.3139	0.05-0.02	0.235748	<0.001	0.403963	<0.001	2.26294	<0.001	1.95493	<0.001	1.30932	0.1-0.05	0.884494	0.5-0.1	hypothetical protein
	UYEDRAFT_00318	1.23488	<0.001	0.901496	0.5-0.1	1.07164	0.5-0.1	1.29486	<0.001	1.27639	<0.001	1.08742	0.5-0.1	1.08955	0.5-0.1	0.877007	0.01-0.001	0.88796	0.02-0.01	glucokinase, proteobacterial type
	UYEDRAFT_00319	0.645789	0.01-0.001	0.932723	>0.5	2.37198	<0.001	0.915057	0.5-0.1	0.916768	0.5-0.1	1.42688	0.01-0.001	1.6806	<0.001	0.494602	<0.001	0.419146	<0.001	Fructose-2,6-bisphosphatase
	UYEDRAFT_00320	1.99403	<0.001	3.23856	<0.001	2.36346	<0.001	2.20518	<0.001	3.22419	<0.001	1.20546	0.5-0.1	0.676459	0.5-0.1	0.75013	0.1-0.05	0.91426	>0.5	Acetyltransferases
	UYEDRAFT_00321	1.89076	<0.001	3.48517	<0.001	3.02196	<0.001	1.30991	0.02-0.01	1.98605	<0.001	1.48979	0.01-0.001	1.14828	0.5-0.1	0.968877	>0.5	0.829078	0.1-0.05	Uncharacterized protein conserved in cyanobacteria
	UYEDRAFT_00322	2.34299	<0.001	3.74292	<0.001	2.0591	<0.001	1.19245	0.5-0.1	1.66204	<0.001	1.91078	<0.001	1.6235	0.01-0.001	1.0283	>0.5	0.868311	0.5-0.1	ABC-type branched-chain amino acid transport systems, ATPase component
	UYEDRAFT_00323	1.19931	<0.001	3.0057	<0.001	1.50405	<0.001	0.823457	<0.001	0.658716	<0.001	1.2984	<0.001	1.76908	<0.001	1.12171	0.02-0.01	1.02916	>0.5	Predicted metal-binding, possibly nucleic acid-binding protein
	UYEDRAFT_00324	0.513889	<0.001	0.644989	<0.001	2.21541	<0.001	0.561529	<0.001	0.49921	<0.001	1.06332	0.01-0.001	1.14939	<0.001	0.860664	<0.001	0.895611	<0.001	Predicted RNA-binding protein
	UYEDRAFT_00325	0.647762	<0.001	0.927311	<0.001	2.68279	<0.001	0.665619	<0.001	0.578393	<0.001	0.989718	0.5-0.1	1.18329	<0.001	0.983282	0.5-0.1	0.946458	0.01-0.001	membrane protein insertase, YidC/Oxa1 family, C-terminal domain
	UYEDRAFT_00326	0.404211	<0.001	0.101957	<0.001	0.19641	<0.001	1.05194	>0.5	1.54193	0.01-0.001	0.51225	<0.001	0.438801	<0.001	0.75013	0.05-0.02	0.597414	<0.001	hypothetical protein
	UYEDRAFT_00327	0.604478	<0.001	0.785748	<0.001	3.78741	<0.001	0.732589	<0.001	0.624128	<0.001	0.945923	0.02-0.01	1.06394	0.02-0.01	0.872297	<0.001	0.910311	0.01-0.001	Bacterial PH domain
	UYEDRAFT_00328	0.357195	<0.001	1.38916	<0.001	8.72981	<0.001	0.393711	<0.001	0.328718	<0.001	1.06051	0.02-0.01	1.22847	<0.001	0.855485	<0.001	0.884541	0.01-0.001	ribonuclease P protein component, eubacterial
	UYEDRAFT_00329	1.05853	0.05-0.02	4.52293	<0.001	2.18863	<0.001	0.847031	<0.001	0.925595	0.01-0.001	1.38423	<0.001	1.38132	<0.001	0.902807	<0.001	0.827919	<0.001	Protein of unknown function (DUF2808)
	UYEDRAFT_00330	0.266504	<0.001	0.136415	<0.001	1.61618	<0.001	0.244246	<0.001	0.252185	<0.001	1.10867	<0.001	1.20187	<0.001	0.984179	>0.5	0.879283	0.02-0.01	NAD/NADP transhydrogenase alpha subunit
	UYEDRAFT_00331	0.313353	<0.001	0.128111	<0.001	1.09654	0.5-0.1	0.229104	<0.001	0.302808	<0.001	1.02462	>0.5	1.12651	0.05-0.02	1.33487	0.01-0.001	0.918614	0.5-0.1	NAD/NADP transhydrogenase alpha subunit
	UYEDRAFT_00332	0.304865	<0.001	0.148091	<0.001	1.49583	<0.001	0.288591	<0.001	0.279016	<0.001	1.16778	<0.001	1.27955	<0.001	0.904612	0.05-0.02	0.853927	<0.001	NAD/NADP transhydrogenase beta subunit
	UYEDRAFT_00333	0.912323	0.5-0.1	0.307782	<0.001	0.825165	0.1-0.05	0.42228	<0.001	0.623091	<0.001	1.63556	<0.001	1.56095	<0.001	1.32093	0.02-0.01	0.938013	>0.5	Protein of unknown function (DUF3800)
	UYEDRAFT_00334	0.574957	<0.001	0.630208	<0.001	2.664	<0.001	0.303322	<0.001	0.412589	<0.001	2.33196	<0.001	1.53192	<0.001	0.812853	0.1-0.05	0.909664	0.5-0.1	His Kinase A (phospho-acceptor) domain/Histidine kinase-, DNA gyrase B-, and HSP90-like ATPase/GAF domain
	UYEDRAFT_00335	0.912257	<0.001	0.464712	<0.001	1.03463	0.1-0.05	1.04685	0.02-0.01	1.08618	<0.001	0.918163	<0.001	0.966754	0.1-0.05	0.949107	0.01-0.001	0.868756	<0.001	FKBP-type peptidyl-prolyl cis-trans isomerases 2
	UYEDRAFT_00336	0.447008	<0.001	1.7304	<0.001	4.85514	<0.001	0.539723	<0.001	0.447907	<0.001	1.04434	0.5-0.1	1.38705	<0.001	0.79305	0.01-0.001	0.719508	<0.001	yjeF C-terminal region, hydroxyethylthiazole kinase-related/yjeF N-terminal region
	UYEDRAFT_00337	0.764056	0.1-0.05	0.629362	0.02-0.01	1.74927	<0.001	0.590561	<0.001	0.450936	<0.001	2.15593	<0.001	1.782	<0.001	0.600104	<0.001	0.950831	>0.5	hypothetical protein
	UYEDRAFT_00338	2.10471	<0.001	14.2348	<0.001	12.8098	<0.001	1.45374	<0.001	1.6515	<0.001	1.78319	<0.001	1.66084	<0.001	0.811905	0.01-0.001	0.767337	<0.001	tRNA (5-methylaminomethyl-2-thiouridylate)-methyltransferase
	UYEDRAFT_00339	N/A	0.5-0.1	N/A	0.05-0.02	3.73179	0.5-0.1	N/A	N/A	N/A	N/A	N/A	N/A	N/A	N/A	N/A	0.5-0.1	N/A	0.5-0.1	hypothetical protein
	UYEDRAFT_00340	0.425345	<0.001	0.688679	<0.001	2.14759	<0.001	0.385926	<0.001	0.376236	<0.001	1.10714	<0.001	1.20607	<0.001	0.995485	>0.5	0.937361	0.1-0.05	phenylalanyl-tRNA synthetase beta subunit (EC 6.1.1.20)
	UYEDRAFT_00341	0.31939	<0.001	0.323143	<0.001	1.331	0.1-0.05	0.274765	<0.001	0.312018	<0.001	0.977733	>0.5	1.11962	0.5-0.1	1.18889	0.5-0.1	0.91426	>0.5	Uncharacterized protein conserved in bacteria
	UYEDRAFT_00342	0.503516	<0.001	26.7108	<0.001	25.5394	<0.001	0.514966	<0.001	0.370813	<0.001	1.18105	<0.001	1.2985	<0.001	0.827881	<0.001	1.04572	0.5-0.1	hypothetical protein
	UYEDRAFT_00343	1.85424	<0.001	0.384559	<0.001	0.52245	<0.001	2.26538	<0.001	4.05314	<0.001	1.01048	>0.5	0.776914	<0.001	0.810018	<0.001	0.588846	<0.001	precorrin-6A reductase (EC 1.3.1.54)
	UYEDRAFT_00344	2.27431	<0.001	0.405622	<0.001	0.573755	<0.001	2.32062	<0.001	4.79319	<0.001	0.845401	0.05-0.02	0.694019	<0.001	1.15927	0.02-0.01	0.683682	<0.001	hypothetical protein
	UYEDRAFT_00345	0.458645	<0.001	0.100214	<0.001	0.157342	<0.001	0.656559	<0.001	0.535909	<0.001	0.880284	<0.001	0.944786	<0.001	0.79356	<0.001	0.90584	<0.001	Nucleoside-diphosphate-sugar pyrophosphorylase involved in lipopolysaccharide biosynthesis/translation initiation factor 2B, gamma/epsilon subunits (eIF-2Bgamma/eIF-2Bepsilon)
	UYEDRAFT_00346	0.285396	<0.001	0.0613535	<0.001	0.635529	<0.001	0.390616	<0.001	0.368724	<0.001	0.813554	<0.001	0.844633	<0.001	0.898072	0.5-0.1	0.916387	0.5-0.1	methylthioadenosine phosphorylase (EC 2.4.2.28)
	UYEDRAFT_00347	0.847304	0.02-0.01	0.316712	<0.001	0.584196	<0.001	1.57852	<0.001	1.16019	0.05-0.02	0.775938	<0.001	1.04408	>0.5	0.691771	<0.001	0.699484	<0.001	Uncharacterized conserved protein
	UYEDRAFT_00348	1.10867	0.1-0.05	1.5462	<0.001	0.737472	<0.001	1.13559	0.02-0.01	1.06098	0.5-0.1	1.30039	<0.001	1.22981	0.01-0.001	0.750768	<0.001	0.849679	0.01-0.001	Putative peptidoglycan-binding domain-containing protein
	UYEDRAFT_00349	1.34316	<0.001	0.293576	<0.001	0.54813	<0.001	2.07869	<0.001	2.37831	<0.001	1.07829	0.5-0.1	1.00483	>0.5	0.599243	<0.001	0.56204	<0.001	GAF sensor signal transduction histidine kinase (EC 2.7.13.3)
	UYEDRAFT_00350	1.57694	<0.001	0.164383	<0.001	0.148541	<0.001	1.95759	<0.001	1.95135	<0.001	1.12368	0.1-0.05	1.16243	0.05-0.02	0.716884	<0.001	0.695204	<0.001	glycolate oxidase, subunit GlcD
	UYEDRAFT_00351	5.51587	<0.001	1.17862	>0.5	0.470633	<0.001	7.42595	<0.001	7.55116	<0.001	1.46413	0.1-0.05	1.33488	0.5-0.1	0.507319	<0.001	0.547216	<0.001	Tetracyclin repressor, C-terminal all-alpha domain
	UYEDRAFT_00352	4.14459	<0.001	0.806795	0.1-0.05	0.403329	<0.001	5.43764	<0.001	4.75679	<0.001	1.32179	0.01-0.001	1.45257	<0.001	0.576645	<0.001	0.599831	<0.001	hypothetical protein
	UYEDRAFT_00353	1.02574	>0.5	4.55556	<0.001	8.2459	<0.001	0.725995	<0.001	1.51089	<0.001	1.72628	<0.001	0.729488	<0.001	0.818452	0.01-0.001	0.930648	0.5-0.1	transcriptional regulator, TetR family
	UYEDRAFT_00354	1.43864	<0.001	3.0242	<0.001	3.15563	<0.001	0.757767	<0.001	1.35547	<0.001	2.91632	<0.001	1.18715	0.02-0.01	0.651003	<0.001	0.894047	0.05-0.02	ABC exporter membrane fusion protein, DevB family
	UYEDRAFT_00355	1.10389	>0.5	0.245546	<0.001	1.05813	>0.5	0.249395	<0.001	1.24007	0.5-0.1	1.01368	>0.5	0.28442	<0.001	4.36655	<0.001	3.12982	<0.001	Protein of unknown function (DUF2834)
	UYEDRAFT_00356	1.13789	0.5-0.1	0.615698	0.1-0.05	1.84182	<0.001	0.342736	<0.001	0.651038	0.1-0.05	2.29454	<0.001	0.996178	>0.5	1.44692	0.1-0.05	1.75451	0.01-0.001	hypothetical protein
	UYEDRAFT_00357	1.26118	0.1-0.05	0.856264	0.5-0.1	1.90943	<0.001	0.456436	<0.001	1.29103	0.1-0.05	3.39847	<0.001	1.04109	>0.5	0.813044	0.1-0.05	0.93832	>0.5	Acetyltransferases
	UYEDRAFT_00358	1.41807	<0.001	0.958423	>0.5	1.14302	0.1-0.05	0.645874	<0.001	1.18616	0.1-0.05	3.66963	<0.001	1.23799	0.05-0.02	0.598311	<0.001	0.965688	>0.5	DevC protein
	UYEDRAFT_00359	1.07936	0.5-0.1	0.381961	<0.001	1.14315	0.5-0.1	0.455536	<0.001	0.848471	0.5-0.1	2.49897	<0.001	1.05678	>0.5	0.948164	>0.5	1.20378	0.1-0.05	ABC exporter ATP-binding subunit, DevA family
	UYEDRAFT_00360	1.28471	0.02-0.01	0.75252	0.05-0.02	0.764128	0.01-0.001	0.676796	<0.001	1.35281	0.01-0.001	2.23788	<0.001	1.27843	0.05-0.02	0.848224	0.1-0.05	0.742837	<0.001	Putative restriction endonuclease
	UYEDRAFT_00361	2.21337	0.05-0.02	0.392874	0.5-0.1	0.165857	<0.001	0.881322	>0.5	0.372022	0.5-0.1	0.664283	0.5-0.1	0.834299	>0.5	3.78065	0.01-0.001	7.13123	<0.001	Lysophospholipase L1 and related esterases
	UYEDRAFT_00362	1.06005	>0.5	1.45634	0.1-0.05	2.32863	<0.001	0.717355	0.1-0.05	1.24007	0.5-0.1	1.4071	0.05-0.02	0.978144	>0.5	1.05018	>0.5	0.873925	0.5-0.1	tRNA dimethylallyltransferase
	UYEDRAFT_00363	0.868525	<0.001	0.349551	<0.001	0.494288	<0.001	1.20779	<0.001	1.02429	0.5-0.1	1.00389	>0.5	1.11446	<0.001	0.716315	<0.001	0.760845	<0.001	DNA gyrase, B subunit
	UYEDRAFT_00364	2.29721	<0.001	0.232153	<0.001	0.611977	<0.001	0.530843	0.01-0.001	2.16127	<0.001	0.370963	<0.001	0.265459	<0.001	11.6655	<0.001	4.00401	<0.001	hypothetical protein
	UYEDRAFT_00365	0.993499	>0.5	0.293332	<0.001	0.545855	<0.001	1.56292	<0.001	1.79334	<0.001	1.02335	0.05-0.02	0.914693	<0.001	0.621167	<0.001	0.60566	<0.001	RNA polymerase sigma factor, cyanobacterial RpoD-like family
	UYEDRAFT_00366	2.73911	<0.001	16.1149	<0.001	0.543717	<0.001	1.38129	<0.001	1.45676	<0.001	1.35527	<0.001	1.44379	<0.001	1.46317	<0.001	1.30232	<0.001	Chlorophyll A-B binding protein
	UYEDRAFT_00367	N/A	0.1-0.05	N/A	N/A	3.23421	0.1-0.05	0.822567	>0.5	4.34025	0.5-0.1	N/A	0.1-0.05	N/A	0.5-0.1	1.57527	>0.5	0.509374	0.5-0.1	hypothetical protein
	UYEDRAFT_00368	2.44579	<0.001	0.604422	0.02-0.01	0.717493	0.01-0.001	1.01761	>0.5	1.71248	0.01-0.001	1.01155	>0.5	0.770123	0.5-0.1	2.37604	<0.001	1.85453	<0.001	hypothetical protein
	UYEDRAFT_00369	0.819768	<0.001	3.46522	<0.001	5.74891	<0.001	0.66927	<0.001	0.729664	<0.001	1.37352	<0.001	1.27487	<0.001	0.891774	0.05-0.02	0.881258	0.01-0.001	DNA gyrase, A subunit
	UYEDRAFT_00370	0.731936	<0.001	0.198776	<0.001	1.35091	<0.001	0.578721	<0.001	0.898031	0.1-0.05	1.23141	<0.001	1.12978	0.05-0.02	1.02707	>0.5	0.721419	<0.001	FOG: CheY-like receiver
	UYEDRAFT_00371	0.550174	<0.001	4.78841	<0.001	5.71892	<0.001	0.600972	<0.001	0.572469	<0.001	1.26742	<0.001	1.28929	<0.001	0.722312	<0.001	0.745413	<0.001	TPR repeat
	UYEDRAFT_00372	2.61346	<0.001	12.8148	<0.001	3.76131	<0.001	1.05672	0.5-0.1	1.38619	<0.001	2.27166	<0.001	1.201	0.01-0.001	1.08871	0.05-0.02	1.56983	<0.001	RND family efflux transporter, MFP subunit
	UYEDRAFT_00373	3.42045	<0.001	5.32769	<0.001	2.19579	<0.001	1.40259	<0.001	1.82261	<0.001	2.15227	<0.001	1.02683	>0.5	1.13306	0.01-0.001	1.82764	<0.001	ABC-type antimicrobial peptide transport system, permease component
	UYEDRAFT_00374	3.54922	<0.001	2.1876	<0.001	1.0975	0.5-0.1	2.19686	<0.001	2.76915	<0.001	1.98961	<0.001	1.11872	0.5-0.1	0.812013	<0.001	1.14569	0.05-0.02	ABC-type antimicrobial peptide transport system, ATPase component
HCP3	UYEDRAFT_00375	0.958759	0.01-0.001	0.299173	<0.001	0.349303	<0.001	0.706315	<0.001	0.543463	<0.001	0.72602	<0.001	0.585694	<0.001	1.86966	<0.001	3.01209	<0.001	Orange carotenoid protein, N-terminal
	UYEDRAFT_00376	0.544549	<0.001	0.78591	<0.001	0.250434	<0.001	0.653268	<0.001	0.621431	<0.001	1.10897	<0.001	1.02285	0.02-0.01	0.751666	<0.001	0.856706	<0.001	hypothetical protein
	UYEDRAFT_00377	1.90152	<0.001	1.07332	>0.5	0.676697	<0.001	1.53398	0.01-0.001	2.35614	<0.001	0.723961	0.05-0.02	0.688082	0.05-0.02	1.71225	<0.001	1.1729	0.5-0.1	haloacid dehalogenase superfamily, subfamily IA, variant 1 with third motif having Dx(3-4)D or Dx(3-4)E
	UYEDRAFT_00378	2.41201	<0.001	2.65946	<0.001	2.23614	<0.001	4.09889	<0.001	4.11653	<0.001	1.29207	0.05-0.02	1.24503	0.5-0.1	0.455436	<0.001	0.470617	<0.001	epoxyqueuosine reductase
	UYEDRAFT_00379	0.265871	<0.001	48.3129	<0.001	7.04375	<0.001	0.0461869	<0.001	0.0911818	<0.001	2.39809	<0.001	2.29996	<0.001	2.40042	0.05-0.02	1.26777	>0.5	hypothetical protein
HCP4	UYEDRAFT_00380	0.175174	<0.001	37.3889	<0.001	9.63679	<0.001	0.0640961	<0.001	0.0759545	<0.001	1.73493	<0.001	1.86436	<0.001	1.57527	0.01-0.001	1.23705	0.5-0.1	Orange carotenoid protein, N-terminal
CTDH	UYEDRAFT_00381	0.361481	<0.001	1.86813	<0.001	0.905835	0.5-0.1	1.02397	>0.5	0.944083	0.5-0.1	0.925133	0.5-0.1	0.926534	0.5-0.1	0.381588	<0.001	0.413251	<0.001	SnoaL-like domain
	UYEDRAFT_00382	1.03782	0.5-0.1	0.0474007	<0.001	1.15527	<0.001	1.40932	<0.001	1.50261	<0.001	0.827558	<0.001	0.83149	<0.001	0.889844	<0.001	0.830651	<0.001	hypothetical protein
	UYEDRAFT_00383	0.796874	<0.001	1.90674	<0.001	0.81828	<0.001	1.00822	>0.5	1.195	<0.001	1.00926	>0.5	0.803308	<0.001	0.783123	<0.001	0.830115	<0.001	hypothetical protein
	UYEDRAFT_00384	1.47558	0.01-0.001	1.52528	0.01-0.001	2.10736	<0.001	1.88707	<0.001	2.63171	<0.001	1.13877	0.5-0.1	0.883376	>0.5	0.686657	0.01-0.001	0.634717	<0.001	Predicted membrane protein
	UYEDRAFT_00385	1.0264	>0.5	0.427508	<0.001	0.677387	<0.001	1.34788	<0.001	1.75053	<0.001	1.10322	0.5-0.1	1.06643	0.5-0.1	0.69025	<0.001	0.549812	<0.001	TPR repeat/Tetratricopeptide repeat
	UYEDRAFT_00386	1.08748	<0.001	0.014397	<0.001	0.0604818	<0.001	1.83788	<0.001	1.95007	<0.001	0.935025	<0.001	0.907782	<0.001	0.632821	<0.001	0.614314	<0.001	small GTP-binding protein domain
	UYEDRAFT_00387	2.22809	<0.001	2.50164	<0.001	1.65818	<0.001	2.79066	<0.001	2.62645	<0.001	1.20853	0.5-0.1	1.26928	0.1-0.05	0.660648	<0.001	0.668356	<0.001	Uncharacterized conserved protein
	UYEDRAFT_00388	0.788065	0.05-0.02	1.37832	0.01-0.001	2.28411	<0.001	0.938671	>0.5	1.27655	0.05-0.02	1.09578	0.5-0.1	1.09703	0.5-0.1	0.76617	0.05-0.02	0.562737	<0.001	Uncharacterized protein conserved in cyanobacteria
	UYEDRAFT_00389	0.747701	0.01-0.001	1.28799	0.01-0.001	1.96481	<0.001	0.523231	<0.001	0.555974	<0.001	1.76238	<0.001	1.65637	<0.001	0.810838	0.05-0.02	0.811923	0.05-0.02	Membrane protease subunits, stomatin/prohibitin homologs
	UYEDRAFT_00390	1.22965	>0.5	5.89311	<0.001	4.0635	<0.001	1.16891	>0.5	1.17118	>0.5	2.00339	0.1-0.05	3.3372	0.01-0.001	0.525091	0.5-0.1	0.314613	0.01-0.001	hypothetical protein
	UYEDRAFT_00391	2.61638	<0.001	1.2019	<0.001	0.659232	<0.001	2.94553	<0.001	3.57948	<0.001	1.30649	<0.001	1.07962	0.01-0.001	0.679877	<0.001	0.677033	<0.001	C-terminal peptidase (prc)
	UYEDRAFT_00392	1.35571	<0.001	0.662336	<0.001	0.646667	<0.001	1.71955	<0.001	2.1915	<0.001	1.18842	<0.001	0.999861	>0.5	0.66341	<0.001	0.618709	<0.001	4-hydroxy-3-methylbut-2-en-1-yl diphosphate synthase (EC 1.17.4.3)
	UYEDRAFT_00393	0.975027	>0.5	6.44869	<0.001	5.63333	<0.001	0.846965	0.05-0.02	1.13872	0.5-0.1	1.69665	<0.001	1.75287	<0.001	0.678513	<0.001	0.488483	<0.001	Membrane proteins related to metalloendopeptidases
	UYEDRAFT_00394	1.40204	<0.001	1.88071	<0.001	2.64797	<0.001	1.49023	<0.001	1.50815	<0.001	1.47104	<0.001	1.56496	<0.001	0.639566	<0.001	0.594038	<0.001	Trypsin-like serine proteases, typically periplasmic, contain C-terminal PDZ domain
	UYEDRAFT_00395	0.873537	<0.001	1.92079	<0.001	1.2044	<0.001	1.3037	<0.001	1.16604	<0.001	1.22676	<0.001	1.20225	<0.001	0.54619	<0.001	0.623121	<0.001	Protein of unknown function (DUF760)
	UYEDRAFT_00396	1.13685	0.5-0.1	2.61916	<0.001	3.00066	<0.001	1.36171	0.01-0.001	1.71563	<0.001	1.1519	0.5-0.1	1.08092	>0.5	0.724773	0.01-0.001	0.613036	<0.001	segregation and condensation protein B
	UYEDRAFT_00397	0.916969	0.5-0.1	1.27965	0.01-0.001	1.21533	0.02-0.01	0.926051	0.5-0.1	1.34803	<0.001	1.26078	0.01-0.001	1.0679	0.5-0.1	0.78538	0.01-0.001	0.636979	<0.001	2-C-methyl-D-erythritol 4-phosphate cytidylyltransferase
	UYEDRAFT_00398	0.897382	<0.001	0.416868	<0.001	1.04888	0.1-0.05	1.05203	0.05-0.02	1.0993	<0.001	1.0678	0.01-0.001	1.11581	<0.001	0.79884	<0.001	0.731593	<0.001	ADP-heptose:LPS heptosyltransferase
	UYEDRAFT_00399	1.46993	0.01-0.001	0.925738	>0.5	1.8946	<0.001	1.28993	0.5-0.1	2.9624	<0.001	0.719913	0.05-0.02	0.345227	<0.001	1.58288	0.01-0.001	1.4373	0.02-0.01	hypothetical protein
	UYEDRAFT_00400	0.753301	0.1-0.05	0.884852	0.5-0.1	2.9964	<0.001	0.897346	0.5-0.1	1.23122	0.5-0.1	1.12851	0.5-0.1	1.05227	>0.5	0.743879	0.1-0.05	0.581443	<0.001	Uncharacterized conserved protein
	UYEDRAFT_00401	1.81393	<0.001	30.9968	<0.001	14.3379	<0.001	1.21309	0.01-0.001	1.50341	<0.001	1.22601	0.01-0.001	1.34213	<0.001	1.21965	0.01-0.001	0.898974	0.1-0.05	Fe2+/Zn2+ uptake regulation proteins
	UYEDRAFT_00402	1.90615	<0.001	12.0131	<0.001	6.09525	<0.001	2.24072	<0.001	2.34042	<0.001	1.223	0.01-0.001	1.08028	0.5-0.1	0.695575	<0.001	0.753924	<0.001	Response regulator containing a CheY-like receiver domain and an HTH DNA-binding domain
	UYEDRAFT_00403	1.11073	0.1-0.05	0.311862	<0.001	0.633273	<0.001	1.02075	>0.5	1.58663	<0.001	1.19315	0.01-0.001	0.904332	0.5-0.1	0.912	0.5-0.1	0.774114	<0.001	Pyruvate/2-oxoglutarate dehydrogenase complex, dihydrolipoamide dehydrogenase (E3) component, and related enzymes
	UYEDRAFT_00404	0.316411	<0.001	0.0440012	<0.001	0.484285	<0.001	0.283772	<0.001	0.282124	<0.001	1.12909	<0.001	1.22559	<0.001	0.987537	0.5-0.1	0.915097	<0.001	L-threonine O-3-phosphate decarboxylase (EC 4.1.1.81)
	UYEDRAFT_00405	0.283615	<0.001	0.0293594	<0.001	0.418608	<0.001	0.188525	<0.001	0.232213	<0.001	1.10265	<0.001	1.12297	<0.001	1.36434	<0.001	1.08761	<0.001	bacterial nucleoid protein Hbs
	UYEDRAFT_00406	0.761213	0.5-0.1	1.1225	>0.5	1.51185	0.05-0.02	1.66798	0.01-0.001	3.39388	<0.001	0.813408	0.5-0.1	0.503228	0.01-0.001	0.561056	0.01-0.001	0.445702	<0.001	Uroporphyrinogen-III synthase
	UYEDRAFT_00407	1.56211	<0.001	0.421976	<0.001	0.328571	<0.001	2.4677	<0.001	3.88882	<0.001	1.07902	0.5-0.1	0.70452	0.01-0.001	0.586665	<0.001	0.570166	<0.001	FOG: TPR repeat
	UYEDRAFT_00408	1.95048	0.01-0.001	10.7024	<0.001	4.9649	<0.001	1.31345	0.5-0.1	2.31104	<0.001	2.02885	0.01-0.001	1.26583	0.5-0.1	0.731945	0.5-0.1	0.666741	0.05-0.02	hypothetical protein
	UYEDRAFT_00409	0.321945	<0.001	0.973852	>0.5	0.542491	<0.001	0.140349	<0.001	0.203773	<0.001	1.16293	0.01-0.001	1.15083	0.01-0.001	1.97252	<0.001	1.37286	0.01-0.001	hypothetical protein
	UYEDRAFT_00410	1.18123	<0.001	1.03744	0.5-0.1	1.92108	<0.001	1.19474	<0.001	1.29763	<0.001	1.2633	<0.001	0.998578	>0.5	0.782623	<0.001	0.911591	0.02-0.01	hypothetical protein
	UYEDRAFT_00411	0.887392	0.05-0.02	1.32942	<0.001	1.61111	<0.001	0.830123	<0.001	0.884108	0.02-0.01	1.21737	<0.001	1.20042	<0.001	0.87811	0.02-0.01	0.836138	<0.001	filamentous hemagglutinin family N-terminal domain
	UYEDRAFT_00412	2.42278	<0.001	1.88657	<0.001	1.34344	<0.001	2.30535	<0.001	2.74412	<0.001	0.999714	>0.5	1.00116	>0.5	1.05124	0.5-0.1	0.881876	0.01-0.001	Uncharacterized small membrane protein
	UYEDRAFT_00413	2.42842	<0.001	1.24277	<0.001	1.25362	<0.001	2.51706	<0.001	4.01562	<0.001	1.22905	<0.001	1.05564	0.5-0.1	0.784984	<0.001	0.572866	<0.001	hypothetical protein
	UYEDRAFT_00414	0.518062	<0.001	0.149825	<0.001	1.24822	0.01-0.001	0.797279	<0.001	0.670794	<0.001	0.990336	>0.5	1.25852	<0.001	0.656128	<0.001	0.613667	<0.001	Mg-protoporphyrin IX methyltransferase (EC 2.1.1.11)
	UYEDRAFT_00415	1.46847	<0.001	1.82638	<0.001	2.1616	<0.001	1.86015	<0.001	1.52926	<0.001	1.29014	0.01-0.001	1.74444	<0.001	0.6119	<0.001	0.550461	<0.001	N-acetylglucosamine-6-phosphate deacetylase
	UYEDRAFT_00416	1.65054	<0.001	0.500981	<0.001	0.69038	<0.001	1.22762	0.05-0.02	0.820742	0.05-0.02	1.26106	0.05-0.02	1.93737	<0.001	1.06617	>0.5	1.03802	>0.5	phosphoribosylaminoimidazole carboxylase, PurE protein
	UYEDRAFT_00417	0.557396	<0.001	0.229101	<0.001	0.45052	<0.001	0.511928	<0.001	0.457563	<0.001	1.21694	<0.001	1.38638	<0.001	0.894717	<0.001	0.878681	<0.001	ammonium transporter
	UYEDRAFT_00418	N/A	N/A	N/A	N/A	N/A	N/A	N/A	N/A	N/A	N/A	N/A	N/A	N/A	N/A	N/A	N/A	N/A	N/A	hypothetical protein
	UYEDRAFT_00419	1.06898	0.5-0.1	0.177957	<0.001	0.563881	<0.001	0.985063	>0.5	1.3075	<0.001	1.2135	<0.001	1.09593	0.5-0.1	0.894267	0.1-0.05	0.746014	<0.001	ammonium transporter
	UYEDRAFT_00420	1.35154	<0.001	0.240535	<0.001	0.50879	<0.001	1.30643	<0.001	1.45245	<0.001	1.45805	<0.001	1.23564	0.02-0.01	0.709531	<0.001	0.753074	<0.001	Lysophospholipase L1 and related esterases
	UYEDRAFT_00421	0.478416	<0.001	0.0983038	<0.001	0.486658	<0.001	0.428744	<0.001	0.527674	<0.001	0.769448	<0.001	0.767932	<0.001	1.4502	<0.001	1.18064	<0.001	4-hydroxy-3-methylbut-2-enyl diphosphate reductase (EC 1.17.1.2)
	UYEDRAFT_00422	1.51729	<0.001	0.211371	<0.001	0.255389	<0.001	2.15367	<0.001	2.53269	<0.001	1.35187	<0.001	1.26657	<0.001	0.521139	<0.001	0.472994	<0.001	Putative homoserine kinase type II (protein kinase fold)
	UYEDRAFT_00423	1.67757	<0.001	0.209263	<0.001	0.218079	<0.001	1.84522	<0.001	2.02496	<0.001	1.44792	<0.001	1.44497	<0.001	0.627895	<0.001	0.573329	<0.001	hypothetical protein
	UYEDRAFT_00424	0.558237	<0.001	0.348693	<0.001	1.71116	<0.001	0.586018	<0.001	0.629905	<0.001	0.832406	<0.001	0.834299	<0.001	1.14438	<0.001	1.06224	0.5-0.1	phosophoadenylyl-sulfate reductase (thioredoxin)/thioredoxin-dependent adenylylsulfate APS reductase
	UYEDRAFT_00425	4.70249	<0.001	2.22629	<0.001	0.558289	<0.001	4.3992	<0.001	5.63398	<0.001	1.23079	0.05-0.02	1.05172	>0.5	0.868499	0.01-0.001	0.793617	<0.001	Phenylpropionate dioxygenase and related ring-hydroxylating dioxygenases, large terminal subunit
	UYEDRAFT_00426	1.21233	0.05-0.02	3.05261	<0.001	3.63938	<0.001	0.384147	<0.001	0.647334	<0.001	2.16081	<0.001	1.24557	0.05-0.02	1.46052	<0.001	1.50357	<0.001	Glycogen debranching enzyme
	UYEDRAFT_00427	0.307413	0.05-0.02	0.859412	>0.5	5.41109	<0.001	0	0.01-0.001	0.310018	0.5-0.1	0.652421	0.5-0.1	0.41715	0.5-0.1	N/A	0.05-0.02	2.37708	0.5-0.1	hypothetical protein
	UYEDRAFT_00428	1.86907	0.02-0.01	2.75012	<0.001	2.98543	<0.001	1.23385	0.5-0.1	3.00479	<0.001	1.97387	0.01-0.001	0.867671	>0.5	0.767441	0.5-0.1	0.716896	0.5-0.1	Uncharacterized conserved protein
	UYEDRAFT_00429	1.51342	0.5-0.1	3.62653	<0.001	3.5452	<0.001	1.75337	0.1-0.05	1.75677	0.05-0.02	1.38697	0.5-0.1	2.31037	0.02-0.01	0.62233	0.5-0.1	0.372875	<0.001	Uncharacterized conserved protein
	UYEDRAFT_00430	1.64454	<0.001	0.0869722	<0.001	0.28457	<0.001	1.56806	<0.001	1.65553	<0.001	0.92	0.5-0.1	1.00371	>0.5	1.13997	0.01-0.001	0.989696	>0.5	Coenzyme F420-reducing hydrogenase, beta subunit
	UYEDRAFT_00431	0.403766	<0.001	0.48865	<0.001	7.06778	<0.001	0.336505	<0.001	0.442319	<0.001	1.45415	<0.001	1.30333	0.02-0.01	0.825143	0.5-0.1	0.700389	0.05-0.02	Cystathionine beta-lyase family protein involved in aluminum resistance
	UYEDRAFT_00432	0.397168	<0.001	0.908163	<0.001	2.4615	<0.001	0.492194	<0.001	0.412194	<0.001	0.92945	<0.001	1.01628	0.5-0.1	0.868185	<0.001	0.948115	0.02-0.01	Delta-9 acyl-phospholipid desaturase (EC 1.14.19.-)
	UYEDRAFT_00433	0.0931537	<0.001	0.0779866	<0.001	2.41668	<0.001	0.0610931	<0.001	0.0585384	<0.001	0.798651	<0.001	0.908845	<0.001	1.9092	<0.001	1.75093	<0.001	Fatty acid desaturase
	UYEDRAFT_00434	0.0726634	<0.001	0.0322028	<0.001	2.24389	<0.001	0.0426516	<0.001	0.0553361	<0.001	0.879151	<0.001	0.869605	<0.001	1.93784	<0.001	1.51003	<0.001	Delta-15 acyl-phospholipid desaturase
	UYEDRAFT_00435	2.28176	<0.001	2.78373	<0.001	2.18853	<0.001	2.10516	<0.001	2.85352	<0.001	1.56302	<0.001	1.22245	0.02-0.01	0.69346	<0.001	0.65412	<0.001	Gamma-glutamyl phosphate reductase
	UYEDRAFT_00436	2.40277	<0.001	5.21574	<0.001	3.58251	<0.001	3.8115	<0.001	3.47961	<0.001	1.10169	>0.5	1.28501	0.5-0.1	0.572214	<0.001	0.537371	<0.001	hypothetical protein
	UYEDRAFT_00438	1.43459	<0.001	1.77339	<0.001	2.16996	<0.001	1.22873	<0.001	1.41067	<0.001	1.41175	<0.001	1.35702	<0.001	0.827018	<0.001	0.749404	<0.001	6,7-dimethyl-8-ribityllumazine synthase (EC 2.5.1.78)
psbZ	UYEDRAFT_00439	1.94072	<0.001	0.406597	<0.001	0.32179	<0.001	1.7425	<0.001	1.59086	<0.001	0.955933	0.5-0.1	0.995835	>0.5	1.1651	<0.001	1.22502	<0.001	photosystem II core protein PsbZ
	UYEDRAFT_00440	2.35054	<0.001	1.41898	<0.001	1.20683	<0.001	2.4677	<0.001	2.73849	<0.001	1.21245	0.01-0.001	1.18073	0.05-0.02	0.785617	<0.001	0.726952	<0.001	tRNA nucleotidyltransferase/poly(A) polymerase
	UYEDRAFT_00441	2.2086	<0.001	0.495861	0.01-0.001	0.528502	<0.001	1.57891	<0.001	2.38579	<0.001	1.08718	>0.5	0.745199	0.1-0.05	1.28665	0.05-0.02	1.24226	0.05-0.02	Uncharacterized protein conserved in cyanobacteria
	UYEDRAFT_00442	1.84448	0.5-0.1	30.4478	<0.001	73.6406	<0.001	N/A	0.5-0.1	1.24007	>0.5	0	0.5-0.1	1.6686	>0.5	1.57527	>0.5	0.891404	>0.5	ATPase components of ABC transporters with duplicated ATPase domains
	UYEDRAFT_00443	1.11192	0.5-0.1	23.8859	<0.001	9.37483	<0.001	1.52598	<0.001	1.60234	<0.001	1.08022	0.5-0.1	1.05323	>0.5	0.67455	<0.001	0.658864	<0.001	Transcriptional regulator
	UYEDRAFT_00444	1.01587	>0.5	1.15864	<0.001	1.34379	<0.001	0.873407	<0.001	1.02435	>0.5	1.15674	<0.001	1.00675	>0.5	1.00551	>0.5	0.985074	>0.5	hypothetical protein
	UYEDRAFT_00445	1.78002	<0.001	1.68714	<0.001	1.67234	<0.001	1.43751	<0.001	1.43863	<0.001	1.19158	<0.001	1.13034	0.01-0.001	1.03918	0.5-0.1	1.09463	0.01-0.001	Predicted unusual protein kinase
	UYEDRAFT_00446	1.78452	<0.001	2.37673	<0.001	1.14844	0.01-0.001	1.36158	<0.001	1.33193	<0.001	1.46974	<0.001	1.3404	<0.001	0.89174	0.02-0.01	0.999556	>0.5	Serine/threonine protein phosphatase
nblA1	UYEDRAFT_00447	2.92955	<0.001	25.9085	<0.001	0.717088	<0.001	0.25789	<0.001	0.276393	<0.001	1.56735	<0.001	1.10844	0.05-0.02	7.2477	<0.001	9.56233	<0.001	Phycobilisome degradation protein nblA
	UYEDRAFT_00448	0.763875	0.5-0.1	0.535738	0.02-0.01	3.73179	<0.001	0.229069	<0.001	0.340583	<0.001	3.40769	<0.001	1.79501	<0.001	0.978578	>0.5	1.24949	0.5-0.1	Serine/threonine protein kinase
	UYEDRAFT_00449	0.689805	0.05-0.02	0.574938	0.02-0.01	1.62252	0.01-0.001	0.638199	0.01-0.001	0.524646	<0.001	1.67807	<0.001	1.32267	0.1-0.05	0.644112	0.02-0.01	0.99405	>0.5	hypothetical protein
	UYEDRAFT_00450	1.46805	0.01-0.001	1.06236	>0.5	1.82443	<0.001	1.33025	0.02-0.01	1.47715	0.01-0.001	1.23948	0.5-0.1	1.1578	0.5-0.1	0.890372	0.5-0.1	0.858389	0.5-0.1	Predicted molecular chaperone distantly related to HSP70-fold metalloproteases
	UYEDRAFT_00451	2.74622	<0.001	1.39689	0.05-0.02	0.913452	0.5-0.1	2.1312	<0.001	1.84499	<0.001	1.27585	0.1-0.05	1.52028	0.01-0.001	1.00998	>0.5	0.979083	>0.5	Universal stress protein family/Osmosensitive K+ channel His kinase sensor domain
	UYEDRAFT_00452	1.89913	<0.001	0.720269	0.01-0.001	0.608541	<0.001	1.63865	<0.001	1.65221	<0.001	1.11417	0.5-0.1	1.0506	>0.5	1.0402	>0.5	1.09409	0.5-0.1	K+-transporting ATPase, C subunit
	UYEDRAFT_00453	1.5009	<0.001	1.27106	0.1-0.05	1.0431	>0.5	1.40775	0.01-0.001	1.25597	0.1-0.05	1.03969	>0.5	0.956991	>0.5	1.02547	>0.5	1.24872	0.05-0.02	K+-transporting ATPase, KdpF subunit
	UYEDRAFT_00454	1.13891	0.01-0.001	0.806563	<0.001	0.842415	<0.001	1.22956	<0.001	1.11315	0.02-0.01	1.29104	<0.001	1.34182	<0.001	0.717465	<0.001	0.762503	<0.001	K+-transporting ATPase, B subunit
	UYEDRAFT_00455	1.49453	<0.001	2.85195	<0.001	1.81427	<0.001	1.64456	<0.001	1.66516	<0.001	1.1883	0.01-0.001	1.33839	<0.001	0.76477	<0.001	0.670606	<0.001	K+-transporting ATPase, KdpA
	UYEDRAFT_00456	0.783408	0.1-0.05	0.110892	<0.001	1.40769	0.02-0.01	0.9392	>0.5	0.917654	>0.5	1.02551	>0.5	1.00923	>0.5	0.813376	0.5-0.1	0.845897	0.5-0.1	2-polyprenyl-6-methoxyphenol hydroxylase and related FAD-dependent oxidoreductases
	UYEDRAFT_00457	1.38022	0.1-0.05	0.280624	<0.001	0.203552	<0.001	1.51321	0.05-0.02	1.6276	0.02-0.01	1.02644	>0.5	1.0897	>0.5	0.888615	>0.5	0.77821	0.5-0.1	hypothetical protein
	UYEDRAFT_00458	1.2199	<0.001	0.456911	<0.001	0.583299	<0.001	1.66459	<0.001	1.79408	<0.001	1.30766	<0.001	1.2011	<0.001	0.560429	<0.001	0.566114	<0.001	replication restart DNA helicase PriA
	UYEDRAFT_00459	0.917196	<0.001	0.942985	<0.001	1.01898	0.5-0.1	1.14369	<0.001	1.09669	<0.001	0.987253	0.5-0.1	0.908516	<0.001	0.812316	<0.001	0.920546	<0.001	RNA polymerase sigma factor, cyanobacterial RpoD-like family
	UYEDRAFT_00460	0.646475	<0.001	0.127643	<0.001	0.413312	<0.001	0.464126	<0.001	0.927724	0.5-0.1	0.517332	<0.001	0.374555	<0.001	2.69244	<0.001	1.86045	<0.001	Acetyltransferases
	UYEDRAFT_00461	0.268986	<0.001	1.00265	>0.5	3.41192	<0.001	0.302643	<0.001	0.560033	0.05-0.02	0.523914	<0.001	0.538818	0.01-0.001	1.69645	0.5-0.1	0.891404	>0.5	Cytochrome c, mono- and diheme variants
	UYEDRAFT_00462	1.11404	0.5-0.1	1.94758	<0.001	3.25299	<0.001	1.05759	>0.5	1.72232	<0.001	0.965198	>0.5	0.898476	0.5-0.1	1.09137	>0.5	0.719915	0.01-0.001	Tetratricopeptide repeat/TPR repeat
	UYEDRAFT_00463	1.36259	0.5-0.1	2.01746	0.01-0.001	4.60557	<0.001	3.03717	<0.001	4.80528	<0.001	0.666848	0.5-0.1	0.541167	0.1-0.05	0.672773	0.05-0.02	0.523979	<0.001	Outer membrane cobalamin receptor protein
	UYEDRAFT_00464	4.28975	<0.001	0.0448487	<0.001	0.0986676	<0.001	2.92974	<0.001	4.11479	<0.001	1.01831	>0.5	1.00573	>0.5	1.43788	<0.001	1.03658	0.5-0.1	hypothetical protein
	UYEDRAFT_00465	1.6215	<0.001	0.100965	<0.001	0.18432	<0.001	3.30449	<0.001	3.03306	<0.001	0.914248	0.01-0.001	1.01406	>0.5	0.536722	<0.001	0.527198	<0.001	PAS domain S-box
	UYEDRAFT_00466	1.66881	0.02-0.01	0.0467707	<0.001	0.248786	<0.001	3.05098	<0.001	7.54378	<0.001	1.24271	0.5-0.1	0.476743	0.05-0.02	0.44015	<0.001	0.464018	<0.001	hypothetical protein
	UYEDRAFT_00467	1.94202	<0.001	1.22301	0.02-0.01	3.94081	<0.001	1.7306	<0.001	3.45296	<0.001	1.05391	0.5-0.1	0.697924	<0.001	1.06477	0.5-0.1	0.805851	<0.001	tRNA pseudouridine(55) synthase
	UYEDRAFT_00468	2.8149	<0.001	1.47436	<0.001	2.87603	<0.001	2.98636	<0.001	4.21188	<0.001	0.946881	0.5-0.1	0.836141	0.05-0.02	0.995465	>0.5	0.799296	<0.001	Uncharacterized protein conserved in bacteria
	UYEDRAFT_00469	2.54128	0.01-0.001	6.94078	<0.001	5.8264	<0.001	5.34669	<0.001	2.62106	<0.001	1.51836	0.5-0.1	2.44728	0.01-0.001	0.313035	<0.001	0.39618	<0.001	Predicted dienelactone hydrolase
	UYEDRAFT_00470	1.3095	0.02-0.01	5.38289	<0.001	23.3555	<0.001	1.39204	0.05-0.02	2.42202	<0.001	0.48065	<0.001	0.346722	<0.001	1.95716	<0.001	1.55936	<0.001	Predicted permeases
	UYEDRAFT_00471	1.18303	0.02-0.01	28.8046	<0.001	70.3966	<0.001	1.53093	<0.001	1.23132	0.01-0.001	1.40098	<0.001	1.39973	<0.001	0.551583	<0.001	0.686411	<0.001	Predicted acetyltransferase involved in intracellular survival and related acetyltransferases
	UYEDRAFT_00472	1.41182	0.1-0.05	1.45509	0.1-0.05	1.08342	>0.5	1.49281	0.01-0.001	2.45718	<0.001	1.42346	0.05-0.02	0.834299	0.5-0.1	0.664401	0.02-0.01	0.688686	0.02-0.01	transcriptional regulator, TetR family
	UYEDRAFT_00473	1.05004	>0.5	0.507646	0.01-0.001	0.952587	>0.5	1.36373	0.02-0.01	1.4812	0.02-0.01	1.21554	0.5-0.1	1.01241	>0.5	0.633443	0.01-0.001	0.700224	0.02-0.01	hypothetical protein
	UYEDRAFT_00474	0.510779	0.01-0.001	0.241769	<0.001	0.884571	>0.5	0.580636	0.05-0.02	0.601247	0.05-0.02	0.744581	0.5-0.1	0.847135	0.5-0.1	1.18145	>0.5	1.00283	>0.5	hypothetical protein
	UYEDRAFT_00475	0.294842	<0.001	0.224552	<0.001	0.717429	<0.001	0.292067	<0.001	0.317683	<0.001	1.24443	<0.001	1.12894	0.02-0.01	0.811218	0.02-0.01	0.822099	0.02-0.01	DNA ligase, NAD-dependent
	UYEDRAFT_00476	0.801137	0.5-0.1	0	<0.001	0.243	<0.001	0.0763812	<0.001	0.440026	<0.001	6.03894	<0.001	2.35121	<0.001	1.73684	0.05-0.02	0.774351	0.5-0.1	von Willebrand factor type A domain
	UYEDRAFT_00477	1.84448	0.5-0.1	0.982186	>0.5	2.23907	0.01-0.001	1.48062	0.5-0.1	4.03024	<0.001	0.948976	>0.5	1.00116	>0.5	1.31273	0.5-0.1	0.45713	0.01-0.001	L-glutaminase (EC 3.5.1.2)
	UYEDRAFT_00478	1.19596	0.1-0.05	0.565093	<0.001	1.14231	0.5-0.1	1.81606	<0.001	1.94722	<0.001	1.00097	>0.5	0.92192	0.5-0.1	0.657908	<0.001	0.666207	<0.001	Thiol-disulfide isomerase and thioredoxins
	UYEDRAFT_00479	1.0657	>0.5	0	0.01-0.001	0.516709	0.5-0.1	0.137095	0.05-0.02	1.24007	>0.5	0.569386	0.5-0.1	0.5562	0.5-0.1	13.6524	<0.001	1.5451	0.5-0.1	KGK domain
	UYEDRAFT_00480	1.11254	>0.5	0.327395	0.01-0.001	0.844562	0.5-0.1	0.427102	0.01-0.001	1.13673	>0.5	1.17492	0.5-0.1	0.953485	>0.5	2.21705	0.01-0.001	1.02647	>0.5	Uncharacterized protein conserved in bacteria
	UYEDRAFT_00481	2.54128	<0.001	0.821464	0.5-0.1	0.588769	<0.001	3.2175	<0.001	3.26224	<0.001	0.747678	0.02-0.01	0.889919	0.5-0.1	1.05638	0.5-0.1	0.87536	0.1-0.05	Hemolysins and related proteins containing CBS domains
	UYEDRAFT_00482	0.207912	<0.001	0.0406702	<0.001	0.78596	0.01-0.001	0.285772	<0.001	0.285426	<0.001	0.899202	0.01-0.001	0.885543	0.01-0.001	0.809102	0.02-0.01	0.822576	0.02-0.01	ABC-type Fe3+ transport system, periplasmic component
	UYEDRAFT_00483	0.265871	<0.001	0.101356	<0.001	0.983834	>0.5	0.247389	<0.001	0.365068	<0.001	0.930323	0.5-0.1	0.877347	0.5-0.1	1.1552	0.5-0.1	0.83009	0.5-0.1	ABC-type Fe3+ transport system, permease component
	UYEDRAFT_00484	0.403165	<0.001	0.708462	0.5-0.1	3.32129	<0.001	0.737628	0.1-0.05	0.870689	0.5-0.1	1.43124	0.05-0.02	1.28564	0.5-0.1	0.381884	<0.001	0.360163	<0.001	ABC-type spermidine/putrescine transport systems, ATPase components
	UYEDRAFT_00485	0.614826	0.05-0.02	0.491093	0.05-0.02	1.92809	0.01-0.001	0.81029	0.5-0.1	0.885766	>0.5	1.32461	0.5-0.1	0.973349	>0.5	0.572826	0.05-0.02	0.713123	0.5-0.1	Protein of unknown function (DUF4089)
	UYEDRAFT_00486	1.04836	>0.5	0.805896	0.5-0.1	1.14479	0.5-0.1	0.789895	0.05-0.02	0.933064	>0.5	1.3018	0.02-0.01	1.1017	0.5-0.1	1.01952	>0.5	1.01984	>0.5	amidohydrolase, AtzE family
	UYEDRAFT_00487	1.02948	>0.5	0.319781	0.01-0.001	0.5805	0.05-0.02	0.462694	<0.001	0.837049	>0.5	1.41243	0.1-0.05	0.776092	0.5-0.1	1.57527	0.1-0.05	1.58472	0.1-0.05	ABC-type Fe3+-hydroxamate transport system, periplasmic component
	UYEDRAFT_00488	0.77878	0.5-0.1	1.50602	0.5-0.1	1.21774	0.5-0.1	0.832849	0.5-0.1	0.848471	>0.5	1.2653	0.5-0.1	1.05678	>0.5	0.739017	0.5-0.1	0.868547	>0.5	Predicted metal-binding protein
	UYEDRAFT_00489	2.97759	<0.001	4.04238	<0.001	1.24563	0.01-0.001	2.72746	<0.001	2.40514	<0.001	1.34112	0.02-0.01	1.70997	<0.001	0.81403	0.01-0.001	0.723995	<0.001	hypothetical protein
	UYEDRAFT_00490	0.39105	<0.001	0.118765	<0.001	0.66633	<0.001	0.451436	<0.001	0.473806	<0.001	1.01553	0.5-0.1	1.12585	<0.001	0.852989	<0.001	0.733081	<0.001	dihydroxy-acid dehydratase
	UYEDRAFT_00491	0.528535	<0.001	1.22342	0.5-0.1	3.83841	<0.001	0.463676	<0.001	0.706371	0.05-0.02	1.30692	0.05-0.02	1.15631	0.5-0.1	0.872185	0.5-0.1	0.647093	0.02-0.01	Uncharacterized low-complexity proteins
	UYEDRAFT_00492	0.551224	0.02-0.01	1.62569	0.02-0.01	4.04755	<0.001	0.168252	<0.001	0.461988	<0.001	1.79978	<0.001	1.46722	0.05-0.02	1.82032	0.1-0.05	0.813211	0.5-0.1	Putative transcription activator
	UYEDRAFT_00493	0.33106	<0.001	1.35995	0.5-0.1	9.16953	<0.001	0.221242	<0.001	0.351913	<0.001	2.64618	<0.001	2.37454	<0.001	0.565483	0.1-0.05	0.39618	0.01-0.001	Uncharacterized low-complexity proteins
	UYEDRAFT_00494	0.0451525	<0.001	0.00240437	<0.001	0.771236	0.5-0.1	0.041197	<0.001	0.0446636	<0.001	0.695761	<0.001	0.481994	<0.001	1.57527	0.5-0.1	2.09742	0.02-0.01	hypothetical protein
	UYEDRAFT_00495	1.29218	0.05-0.02	0.0166472	<0.001	0.204646	<0.001	0.817426	0.5-0.1	3.27734	<0.001	0.643374	0.01-0.001	0.296954	<0.001	2.45703	<0.001	1.32774	0.05-0.02	Predicted glycosyltransferases
	UYEDRAFT_00496	0.886331	0.5-0.1	0.22386	<0.001	0.793558	0.01-0.001	0.45083	<0.001	0.553072	<0.001	1.12471	0.5-0.1	1.18846	0.05-0.02	1.748	<0.001	1.34843	0.01-0.001	Glycosyltransferase
	UYEDRAFT_00497	0.753387	<0.001	0.647763	<0.001	1.54976	<0.001	0.679764	<0.001	0.630381	<0.001	1.44522	<0.001	1.56116	<0.001	0.766877	<0.001	0.765541	<0.001	GDP-D-mannose dehydratase
	UYEDRAFT_00498	0.986362	>0.5	0.413763	<0.001	0.99324	>0.5	1.07579	0.02-0.01	1.26698	<0.001	1.0756	0.02-0.01	0.923871	0.05-0.02	0.852424	<0.001	0.842665	<0.001	Kef-type K+ transport systems, membrane components
	UYEDRAFT_00499	0.125919	<0.001	0.0132785	<0.001	0.208079	<0.001	0.0938067	<0.001	0.106393	<0.001	1.03762	0.01-0.001	0.840539	<0.001	1.29365	<0.001	1.40805	<0.001	Glycosidases
	UYEDRAFT_00500	0.0888879	<0.001	0.560703	<0.001	0.740883	<0.001	0.0924752	<0.001	0.0894543	<0.001	0.895137	<0.001	0.744057	<0.001	1.07381	0.5-0.1	1.33547	<0.001	Glutaredoxin-family domain
	UYEDRAFT_00501	0.871894	<0.001	0.0363939	<0.001	0.119899	<0.001	1.05472	0.01-0.001	1.00205	>0.5	1.10634	<0.001	1.19306	<0.001	0.747203	<0.001	0.729309	<0.001	ABC-type phosphate transport system, periplasmic component
	UYEDRAFT_00502	1.43882	<0.001	1.13407	0.5-0.1	0.864722	0.5-0.1	2.39915	<0.001	2.2587	<0.001	1.14464	0.5-0.1	1.20414	0.1-0.05	0.523937	<0.001	0.529016	<0.001	Domain of Unknown Function (DUF928)
	UYEDRAFT_00503	1.96403	<0.001	4.61764	<0.001	1.225	<0.001	2.55627	<0.001	2.28577	<0.001	1.3312	<0.001	1.46002	<0.001	0.577161	<0.001	0.588512	<0.001	Predicted transmembrane sensor domain
	UYEDRAFT_00504	2.5892	<0.001	15.715	<0.001	1.37539	<0.001	1.87362	<0.001	2.42727	<0.001	1.98483	<0.001	1.51584	<0.001	0.69624	<0.001	0.703709	<0.001	Protein of unknown function (DUF1822)
	UYEDRAFT_00505	1.72123	<0.001	0.184232	<0.001	0.14127	<0.001	2.65074	<0.001	2.80369	<0.001	1.04243	0.5-0.1	0.822236	<0.001	0.62291	<0.001	0.746641	<0.001	Uncharacterized protein conserved in bacteria
[truncated: 6,243 more rows]
