# Supplementary material for: Global Transcriptional Profiling of the Cyanobacterium Chlorogloeopsis fritschii PCC 9212 in Far-Red Light: Insights Into the Regulation of Chlorophyll d Synthesis
Source: Front Microbiol. 2019 Mar 13;10:465. doi: 10.3389/fmicb.2019.00465 (PMC6424891; doi:10.3389/fmicb.2019.00465)
Supplement: Supplementary file 4 [file Table_4.XLSX]

## Sheet: Table
Locus tag	Ratio WT FRL/WL	Ratio rfpB FRL/WL	Ratio rfpC FRL/WL	Ratio WT FRL/ rfpB FRL	Ratio WT FRL/ rfpC FRL	Gene name	Gene product
Phycobilisome, lyases and degradation
UYEDRAFT_01163	18188.9	1.09676	1.98412	21359.5	12086.8	apcA2/D5	phycobilisome protein
UYEDRAFT_01164	19359.8	1.23385	3.25519	16534.2	4900.88	apcB2	allophycocyanin beta subunit apoprotein
UYEDRAFT_01165	11843.7	0.370155	2.17013	23601.8	3815.89	apcD2	phycobilisome protein
UYEDRAFT_01166	11142.3	2.63705	2.50311	3754.04	4248.62	apcE2	phycobilisome core-membrane linker protein
UYEDRAFT_01167	17976.5	7.81439	4.83628	2828.14	3118.66	apcD3	phycobilisome protein
UYEDRAFT_02400	0.2093	0.965814	0.809255	0.257193	0.249832	apcB1	allophycocyanin beta subunit apoprotein
UYEDRAFT_02401	0.208783	0.859009	0.754671	0.315349	0.295226	apcA1	allophycocyanin alpha subunit apoprotein
UYEDRAFT_01078	0.697879	0.80279	0.767943	0.977712	0.950966	apcF	allophycocyanin beta-18 subunit apoprotein
UYEDRAFT_02402	0.468217	0.81168	0.747286	0.716804	0.682291	apcE1	phycobilisome core-membrane linker protein
UYEDRAFT_02399	0.94287	0.710139	1.29434	2.31378	1.41542	apcC	phycobilisome core linker protein
UYEDRAFT_02434	0.122045	0.831769	0.730922	0.196322	0.185973	cpcG4	phycobilisome Linker polypeptide
UYEDRAFT_02435	0.0809702	0.344022	0.466661	0.36538	0.225354	cpcG3/cpcL	phycobilisome Linker polypeptide
UYEDRAFT_02436	0.122389	0.461545	0.546518	0.433087	0.320634	cpcG2	phycobilisome Linker polypeptide
UYEDRAFT_02437	0.135595	0.619579	0.609668	0.304675	0.26452	cpcG1	phycobilisome Linker polypeptide
UYEDRAFT_02440	0.191148	0.631765	0.634506	0.410766	0.347503	cpcD	CpcD/phycocyanin linker domain
UYEDRAFT_02441	0.240584	0.694911	0.661751	0.420309	0.377764	cpcC	phycobilisome Linker polypeptide
UYEDRAFT_02442	0.1543	0.83055	0.890388	0.207042	0.17823	cpcA	phycocyanin, alpha subunit
UYEDRAFT_02443	0.180296	0.854062	0.867059	0.258976	0.235085	cpcB	phycocyanin, beta subunit
UYEDRAFT_02444	0.464728	0.930996	1.28928	1.01855	0.730361	pecF	bilin biosynthesis PecF protein
UYEDRAFT_02445	0.509017	0.577562	0.832241	1.75291	1.06306	pecE	PBS lyase HEAT-like repeat/HEAT repeats
UYEDRAFT_02446	0.574869	0.673051	0.873573	1.92091	1.314	pecC	phycobilisome linker polypeptide
UYEDRAFT_02447	0.36201	0.915457	1.27617	0.761747	0.54248	pecA	phycobilisome protein
UYEDRAFT_02448	0.395784	0.870793	1.26968	0.908358	0.637102	pecB	phycobilisome protein
UYEDRAFT_04514	1.16852	1.40225	1.36658	0.623219	0.733246	apcA3	allophycocyanin alpha subunit apoprotein
UYEDRAFT_06277	0.274474	1.54087	1.29486	0.187707	0.181059	apcD1	allophycocyanin-B subunit apoprotein
UYEDRAFT_02438	0.100847	0.55672	0.513471	0.241771	0.202522	cpcF	phycocyanobilin lyase beta subunit
UYEDRAFT_02439	0.180615	0.763065	0.693676	0.285081	0.254014	cpcE	phycocyanobilin lyase alpha subunit
UYEDRAFT_06635	1.14946	1.06571	0.897774	1.1484	1.06667	cpcS1	homodimeric phycobilin lyase, CpcS-III family
UYEDRAFT_03215	0.531331	0.34386	0.281835	1.08107	1.66395	cpeS2/cpcV	CpcV protein
UYEDRAFT_03575	1.01279	1.12316	1.26332	1.0566	0.96031	cpeT/cpcT	CpeT/CpcT family (DUF1001)
UYEDRAFT_05638	0.627018	0.56969	0.38613	0.949913	1.02854	cpeT/cpcT	CpeT/CpcT family (DUF1001)
UYEDRAFT_00447	2.92955	0.25789	0.276393	7.2477	9.56233	nblA1	phycobilisome degradation protein nblA
UYEDRAFT_04509	2.3321	1.2567	1.24007	1.05018	0.990449	nblA2	phycobilisome degradation protein nblA
Photosystem II
UYEDRAFT_01162	38916.4	3.17276	3.25519	12925.3	12538.4	psbA3	photosystem II, DI subunit (also called Q(B))
UYEDRAFT_01161	23247.4	3.14071	2.06679	13472.6	14231	psbA4/chlF	photosynthetic reaction centre protein
UYEDRAFT_01171	11483.9	3.19536	2.2993	2427.67	3117.95	psbB2	photosystem II chlorophyll-binding protein CP47
UYEDRAFT_01169	10071.1	4.20516	3.3947	2317.68	2000.21	psbC2	photosystem II 44 kDa subunit CP43
UYEDRAFT_01168	9328.61	3.81723	1.95801	2977.59	2780.15	psbD3	photosystem II, DII subunit (also called Q(A))
UYEDRAFT_01172	3611.49	3.70155	N/A	3084.38	10472.2	psbH2	photosystem II 10 kDa phosphoprotein
UYEDRAFT_02005	0.409884	0.391246	0.316895	1.04137	1.13594	psb27	photosystem II protein Psb27
UYEDRAFT_01228	0.536308	0.433494	0.360565	1.41942	1.41625	psb28	photosystem II reaction center protein Psb28
UYEDRAFT_06063	2.99894	3.13426	3.18194	0.805456	0.862772	psb28	photosystem II reaction center protein Psb28
UYEDRAFT_00012	9.87369	21.9647	39.9849	0.142048	0.0839557	psbA	photosystem II, DI subunit (also called Q(B))
UYEDRAFT_01193	3.83541	2.12721	2.15447	1.4605	1.81687	psbA	photosystem II, DI subunit (also called Q(B))
UYEDRAFT_05947	36.2294	67.1989	90.0815	0.528284	0.493201	psbA	photosystem II, DI subunit (also called Q(B))
UYEDRAFT_06591	0.793428	0.662066	0.749945	1.05757	1.13484	psbA	photosystem II, DI subunit (also called Q(B))
UYEDRAFT_01643	4.80826	11.6428	9.67496	0.481481	0.448922	psbA-r	photosynthetic reaction centre protein
UYEDRAFT_05983	1.14574	1.23934	1.10218	1.02017	0.954969	psbB1	photosystem II chlorophyll-binding protein CP47
UYEDRAFT_03741	1.54004	1.78886	1.40097	0.955203	1.03522	psbC1	photosystem II 44 kDa subunit CP43
UYEDRAFT_05942	2.9668	3.41609	2.84405	0.89178	0.980441	psbD1	photosystem II, DII subunit (also called Q(A))
UYEDRAFT_04237	1.70283	1.45991	1.55001	1.07174	0.947694	psbE	cytochrome b559, alpha subunit
UYEDRAFT_04238	1.29136	1.34516	1.31555	1.01379	0.952794	psbF	cytochrome b559, beta subunit
UYEDRAFT_03488	1.40373	1.24302	1.11213	1.18815	1.11279	psbH1	photosystem II 10 kDa phosphoprotein
UYEDRAFT_03494	1.76742	1.3587	1.40123	1.08889	0.977706	psbI	photosystem II reaction centre I protein
UYEDRAFT_02015	0.822304	0.34653	0.811291	4.03179	1.77958	psbK	photosystem II 4 kDa reaction centre component
UYEDRAFT_02019	1.59218	0.816159	1.06498	1.46171	1.16523	psbM	photosystem II reaction center protein PsbM
UYEDRAFT_00147	0.51534	0.520498	0.463106	1.06807	1.14196	psbO	manganese-stabilizing protein
UYEDRAFT_05958	0.405304	0.372025	0.382408	1.24544	1.1543	psbP	PsbP
UYEDRAFT_05982	1.17555	0.946313	1.0353	1.71243	1.37631	psbT	photosystem II reaction centre T protein
UYEDRAFT_01334	1.14115	1.19268	1.23655	1.04454	0.920466	psbU	photosystem II 12 kDa extrinsic protein (PsbU)
UYEDRAFT_01886	0.814251	0.761682	0.775692	1.33431	1.36368	psbV	cytochrome c550
UYEDRAFT_04132	1.36128	1.06379	1.61349	1.72978	1.10107	psbX	photosystem II reaction center X protein (PsbX)
UYEDRAFT_01839	2.62575	2.45399	2.22114	1.19329	1.19589	psbY	photosystem II protein Y (PsbY)
UYEDRAFT_00439	1.94072	1.7425	1.59086	1.1651	1.22502	psbZ	photosystem II core protein PsbZ
Photosystem I
UYEDRAFT_01154	56351.8	0.913963	2.8935	50533.5	13616.9	psaA2	photosystem I core protein PsaA
UYEDRAFT_01153	74553.2	4.4213	3.20352	22211.1	17434	psaB2	photosystem I core protein PsaB
UYEDRAFT_01174	2092.87	3.94832	29.1417	744.754	860.805	psaF2	photosystem I reaction center subunit III, PsaF
UYEDRAFT_01151	1361.96	1.04403	1.24007	1057.44	548.511	psaI2	photosystem I reaction center subunit VIII, PsaI
UYEDRAFT_01175	1191.53	N/A	N/A	1628.2	4606.78	psaJ2	photosystem I reaction center subunit IX, PsaJ
UYEDRAFT_01152	1110.31	1.69654	0.974343	775.846	878.06	psaL2	photosystem I reaction center subunit XI, PsaL
UYEDRAFT_02260	0.0455043	0.571378	0.613433	0.0877779	0.0779188	psaA1	photosystem I core protein PsaA
UYEDRAFT_02261	0.079225	0.629182	0.621455	0.140885	0.132779	psaB1	photosystem I core protein PsaB
UYEDRAFT_03162	2.45132	10.7391	4.02818	0.195991	0.371948	psaB3	photosystem I core protein PsaB
UYEDRAFT_05870	0.550815	0.659536	0.625742	0.817758	0.781181	psaC	photosystem I iron-sulfur protein, subunit VII PsaC
UYEDRAFT_03878	0.289166	0.683248	0.678291	0.456764	0.423818	psaD	photosystem I reaction center, subunit II PsaD
UYEDRAFT_06181	0.257856	0.660003	0.55062	0.435001	0.490068	psaE	photosystem I reaction center, subunit IV, PsaE
UYEDRAFT_06718	0.218235	0.435221	0.467449	0.75388	0.690871	psaF1	photosystem I reaction center subunit III, PsaF
UYEDRAFT_04239	0.377093	0.217039	0.437148	5.95583	2.51048	psaI1	photosystem I reaction center subunit VIII, PsaI
UYEDRAFT_06717	0.214273	0.249885	0.458008	1.15457	0.680242	psaJ1	photosystem I reaction center subunit IX, PsaJ
UYEDRAFT_02368	1.04837	1.52701	1.63146	0.897695	0.898704	psaK1	photosystem I reaction center subunit X, PsaK
UYEDRAFT_01676	0.736935	1.11714	1.22162	0.702464	0.591787	psaK2	photosystem I reaction center subunit X, PsaK
UYEDRAFT_06716	0.188925	0.409387	0.422985	0.496029	0.419105	psaL1	photosystem I reaction center subunit XI, PsaL
UYEDRAFT_02513	0.12038	0.674824	0.678962	0.204563	0.18692	psaM	photosystem I reaction center subunit XII, PsaM
UYEDRAFT_04789	0.209473	0.434914	0.438256	0.533922	0.469679	psaX	photosystem I reaction center subunit XIII, PsaX
UYEDRAFT_00814	0.189177	0.50725	0.357713	0.510899	0.713123	isiA1	chlorophyll a/b binding light-harvesting protein
UYEDRAFT_00812	0.131748	0.107291	0.442883	1.57527	0.356562	isiA2	chlorophyll a/b binding light-harvesting protein
UYEDRAFT_02784	0.247386	0.259758	0.262077	1.11582	0.985617	isiA3	chlorophyll a/b binding light-harvesting protein
UYEDRAFT_02786	0.111787	0.153569	0.159706	0.832903	0.804011	isiA4	chlorophyll a/b binding light-harvesting protein
UYEDRAFT_04811	0.926471	0.964989	1.037	0.951967	0.854334	ycf3	Tetratricopeptide repeat/TPR repeat
UYEDRAFT_03740	0.955257	1.21588	0.844161	0.768355	0.941323	ycf4	Ycf4
UYEDRAFT_01339	2.29413	2.17428	2.67199	0.885781	0.853345	btpA	membrane complex biogenesis protein, BtpA family
Rfp regulators
UYEDRAFT_01158	1260.8	7.4031	N/A	538.393	N/A	rfpC	Response regulator containing CheY-like receiver, AAA-type ATPase, and DNA-binding domains
UYEDRAFT_01159	283.887	3.80731	9.61851	152.656	30.8411	rfpA	PAS domain S-box
UYEDRAFT_01160	293.571	4.28601	12.4986	132.959	25.9306	rfpB	Response regulators consisting of a CheY-like receiver domain and a winged-helix DNA-binding domain
LoLiP
UYEDRAFT_01905	2.11786	4.20894	5.38749	0.675507	0.580172	isiX	chlorophyll a/b binding light-harvesting protein
UYEDRAFT_01907	0.462845	1.2614	1.99448	0.4725	0.361958	apcB3	allophycocyanin beta subunit apoprotein
UYEDRAFT_01908	0.467093	1.35562	1.77413	0.456099	0.368731	apcD4	Phycobilisome protein
Orange Carotenoid Protein
UYEDRAFT_03370	0.282572	0.104177	0.109767	1.99097	1.94877	OCP1	orange carotenoid protein
UYEDRAFT_03371	0.945886	0.411284	0.558033	1.31273	1.3206	FRP	fluorescence recovery protein
UYEDRAFT_00380	0.175174	0.0640961	0.0759545	1.57527	1.23705	HCP4	helical carotenoid protein
UYEDRAFT_00375	0.958759	0.706315	0.543463	1.86966	3.01209	HCP3	helical carotenoid protein
UYEDRAFT_02643	0.639839	0.991332	1.11466	1.00609	0.914172	HCP2	helical carotenoid protein
UYEDRAFT_05176	0.365216	0.235446	0.258341	1.68892	1.89113	HCP1	helical carotenoid protein
UYEDRAFT_00381	0.361481	1.02397	0.944083	0.381588	0.413251	CTDH	C-terminal domain homologs
Photosynthetic electron transport
UYEDRAFT_03343	0.515539	0.457194	0.360873	1.41577	1.59723	petA	apocytochrome F, C-terminal
UYEDRAFT_04412	1.18665	1.51524	1.28141	0.874627	0.873721	petB	cytochrome b subunit of the bc complex
UYEDRAFT_04316	5.52161	1.27344	1.6865	2.54111	2.72082	petB'	cytochrome b subunit of the bc complex
UYEDRAFT_03344	0.472203	0.475289	0.363502	1.24159	1.42748	petC	rieske Fe-S protein
UYEDRAFT_02573	0.524607	0.460593	0.453159	0.601747	0.592383	petC	rieske Fe-S protein
UYEDRAFT_04411	1.17313	1.56509	1.45613	0.893746	0.86798	petD	cytochrome b6f complex subunit IV
UYEDRAFT_04198	0.922239	0.655007	0.69467	1.1723	0.942973	petL	hypothetical protein
UYEDRAFT_04667	1.79657	1.44427	1.82309	1.56484	1.35747	petM	PetM family of cytochrome b6f complex subunit 7
UYEDRAFT_00461	0.268986	0.302643	0.560033	1.69645	0.891404	petJ	cytochrome c, mono- and diheme variants
UYEDRAFT_01888	1.89395	1.01547	1.45192	2.26975	1.70033	petJ	cytochrome c, mono- and diheme variants
UYEDRAFT_03340	1.89177	1.87362	3.07538	1.02457	0.766799	petJ	cytochrome c, mono- and diheme variants
UYEDRAFT_03533	3.3744	2.4581	2.36603	0.968136	0.901914	cytM	cytochrome c, mono- and diheme variants
UYEDRAFT_00070	0.271942	0.137824	0.310018	1.1502	0.881819	petF	ferredoxin [2Fe-2S]
UYEDRAFT_00929	1.09907	1.3024	1.72724	0.797506	0.769503	petF	ferredoxin [2Fe-2S]
UYEDRAFT_00955	0.541526	0.757472	0.572341	0.742511	0.896356	petF	ferredoxin [2Fe-2S]
UYEDRAFT_04286	0.026627	0.0307477	0.0275049	1.08954	0.962542	petF	ferredoxin [2Fe-2S]
UYEDRAFT_02871	1.14768	2.11517	3.27734	0.700121	0.599623	petF2	ferredoxin
UYEDRAFT_04219	0.562462	0.635201	0.610278	0.878327	0.930875	petH	ferredoxin--NADP+ reductase
Tetrapyrrole biosynthesis
UYEDRAFT_00217	0.833466	1.0707	1.17627	0.920295	0.847999	hemA	glutamyl-tRNA reductase (EC 1.2.1.70)
UYEDRAFT_05064	0.669339	1.10458	0.895222	0.707119	0.698717	hemL	glutamate-1-semialdehyde-2,1-aminomutase
UYEDRAFT_06736	0.612165	0.670714	0.571555	1.04897	1.04764	hemB	porphobilinogen synthase (EC 4.2.1.24)
UYEDRAFT_01187	0.179949	0.152641	0.277038	1.22521	0.950831	hemB-II	delta-aminolevulinic acid dehydratase
UYEDRAFT_01066	1.25667	1.47379	1.56935	0.823923	0.760949	hemC	hydroxymethylbilane synthase (EC 2.5.1.61)
UYEDRAFT_01922	0.920353	0.719285	0.624465	0.985555	1.02838	hemD	uroporphyrinogen-III synthase
UYEDRAFT_00406	0.761213	1.66798	3.39388	0.561056	0.445702	hemD	uroporphyrinogen-III synthase
UYEDRAFT_01923	0.922239	0.731171	0.826715	1.27991	1.65546	cobA	uroporphyrin-III C-methyltransferase
UYEDRAFT_02453	0.415446	0.376748	0.512147	0.817173	0.751132	cobA	uroporphyrin-III C-methyltransferase
UYEDRAFT_02655	0.731931	0.811096	0.686955	1.00027	1.01903	hemE	uroporphyrinogen decarboxylase (EC 4.1.1.37)
UYEDRAFT_05635	0.421865	0.479516	0.463065	1.0285	0.851206	hemF	coproporphyrinogen oxidase (EC 1.3.3.3)
UYEDRAFT_03978	3.78733	3.61214	2.68682	0.800634	0.782201	hemN	putative oxygen-independent coproporphyrinogen III oxidase
UYEDRAFT_03531	2.84357	6.10431	3.65821	0.413369	0.745355	hemN2	oxygen-independent coproporphyrinogen III oxidase
UYEDRAFT_04111	0.729212	0.743703	0.79207	1.09305	0.932546	hemJ	TIGR00701 family protein
UYEDRAFT_02087	0.250142	0.515737	0.484812	0.594049	0.562821	chlP	geranylgeranyl reductase
UYEDRAFT_01311	1.17248	1.05036	0.968842	0.814722	0.78356	chlD	magnesium chelatase ATPase subunit D
UYEDRAFT_01282	1.00528	1.41108	1.42863	0.787967	0.78698	chlI	magnesium chelatase ATPase subunit I
UYEDRAFT_01719	2.00167	1.36985	1.11755	0.953504	0.993081	chlH	magnesium chelatase, H subunit
UYEDRAFT_01754	0.313607	0.606137	0.555588	0.645875	0.629589	chlH	magnesium chelatase, H subunit
UYEDRAFT_00414	0.518062	0.797279	0.670794	0.656128	0.613667	chlM	Mg-protoporphyrin IX methyltransferase (EC 2.1.1.11)
UYEDRAFT_02347	0.895124	1.0864	1.00622	0.896242	0.824276	acsF	Mg-protoporphyrin IX monomethyl ester (oxidative) cyclase (EC 1.14.13.81)
UYEDRAFT_03528	5.66934	13.5607	20.1512	0.394832	0.66741	acsF2	Mg-protoporphyrin IX monomethyl ester (oxidative) cyclase (EC 1.14.13.81)
UYEDRAFT_06355	1.68016	1.64071	1.93894	1.1552	1.01198	por	NADPH-protochlorophyllide oxidoreductase (EC 1.3.1.33)
UYEDRAFT_06483	0.315948	0.562296	0.653935	0.655317	0.529744	chlB	ferredoxin protochlorophyllide reductase subunit B (EC 1.3.7.7)
UYEDRAFT_03004	0.114537	0.109052	0.149055	1.59095	1.11635	chlN	ferredoxin protochlorophyllide reductase subunit N (EC 1.3.7.7)
UYEDRAFT_03002	0.160236	0.144601	0.175444	1.52072	1.05406	chlL	ferredoxin protochlorophyllide reductase subunit L (EC 1.3.7.7)
UYEDRAFT_02495	0.496236	1.03211	1.2017	0.627862	0.591558	chlG	chlorophyll synthase (EC 2.5.1.62)
UYEDRAFT_00011	2.58007	2.29568	1.99001	0.67246	0.751835	hemH	ferrochelatase (EC 4.99.1.1)
UYEDRAFT_01740	0.153207	0.504108	0.528386	0.375302	0.308246	hox1	heme oxygenase
UYEDRAFT_03530	3.55233	13.6957	4.96029	0.245989	0.551821	ho2	heme oxygenase
UYEDRAFT_00142	0.815203	1.36047	1.39845	0.657182	0.6457	pcyA	phycocyanobilin:ferredoxin oxidoreductase (EC 1.3.7.5)
Carotenoid biosynthesis
UYEDRAFT_00839	0.468605	0.542271	0.509497	1.2439	1.34333	dxs	1-deoxy-D-xylulose-5-phosphate synthase (EC 2.2.1.7)
UYEDRAFT_00169	1.05302	1.0492	1.01559	1.07091	1.12331	dxr	1-deoxy-D-xylulose 5-phosphate reductoisomerase (EC 1.1.1.267)
UYEDRAFT_00397	0.916969	0.926051	1.34803	0.78538	0.636979	ispD	2-C-methyl-D-erythritol 4-phosphate cytidylyltransferase
UYEDRAFT_03786	1.7829	1.90861	2.65616	0.851525	0.790271	ispE	4-diphosphocytidyl-2-C-methyl-D-erythritol kinase (EC 2.7.1.148)
UYEDRAFT_03267	0.947437	1.08548	1.00849	0.710195	0.827575	ispF	2-C-methyl-D-erythritol 2,4-cyclodiphosphate synthase (EC 4.6.1.12)
UYEDRAFT_00392	1.35571	1.71955	2.1915	0.66341	0.618709	ispG	4-hydroxy-3-methylbut-2-en-1-yl diphosphate synthase (EC 1.17.4.3)
UYEDRAFT_00421	0.478416	0.428744	0.527674	1.4502	1.18064	ispH	4-hydroxy-3-methylbut-2-enyl diphosphate reductase (EC 1.17.1.2)
UYEDRAFT_01772	1.08013	0.974475	1.17562	1.09459	0.941394	fni	isopentenyl-diphosphate delta-isomerase (EC 5.3.3.2)
UYEDRAFT_03473	0.704499	0.742166	0.61569	0.933349	0.994178	crtE	geranylgeranyl pyrophosphate synthase
UYEDRAFT_03716	0.330005	0.258758	0.257073	1.13027	1.08877	crtB	phytoene/squalene synthetase
UYEDRAFT_03717	0.344493	0.251771	0.267577	1.26326	1.2372	crtP	phytoene desaturase
UYEDRAFT_02140	0.783687	0.625423	0.641144	1.03306	0.88529	nnrU	predicted membrane protein
UYEDRAFT_00107	0.766189	0.73397	0.832684	0.997847	0.913769	crtQ	9,9'-di-cis-zeta-carotene desaturase
UYEDRAFT_00520	0.548074	0.83503	0.906207	0.6113	0.609908	crtH	carotene isomerase
UYEDRAFT_04060	0.979712	1.01942	0.967632	1.32721	1.40971	cruA	lycopene cyclase CruA
UYEDRAFT_04930	3.27907	3.46528	2.55509	0.848632	1.01422	cruP	lycopene cyclase CruP
UYEDRAFT_01257	0.747531	0.62227	0.610152	1.16602	1.07476	cruF	predicted membrane protein
UYEDRAFT_01258	0.59037	0.362717	0.402062	1.53102	1.40513	cruG	glycosyltransferases, probably involved in cell wall biogenesis
UYEDRAFT_02487	0.549201	0.466599	0.492165	1.29625	1.31072	crtR1	beta-carotene hydroxylase
UYEDRAFT_05264	0.737791	0.205642	0.901871	1.05018	0.222851	crtR2	beta-carotene hydroxylase
UYEDRAFT_01715	0.0220896	0.0435477	0.0119238	1.05018	3.56562	crtW1	beta-carotene ketolase (CrtW type)
UYEDRAFT_02258	0.50126	0.270272	0.277947	2.92225	5.85127	crtW2	beta-carotene ketolase (CrtW type)
