# Supplementary material for: Global Transcriptional Profiling of the Cyanobacterium Chlorogloeopsis fritschii PCC 9212 in Far-Red Light: Insights Into the Regulation of Chlorophyll d Synthesis
Source: Front Microbiol. 2019 Mar 13;10:465. doi: 10.3389/fmicb.2019.00465 (PMC6424891; doi:10.3389/fmicb.2019.00465)
Supplement: Supplementary file 5 [file Table_5.XLSX]

## Sheet: selected genes
Locus tag	Ratio WT FRL/WL	Ratio rfpB FRL/WL	Ratio rfpC FRL/WL	Ratio WT FRL/ rfpB FRL	Ratio WT FRL/ rfpC FRL	Gene name	Gene product
RNA polymerase/ sigma factors
UYEDRAFT_05620	0.347991	0.501667	0.378222	0.736946	0.813319		alpha subunit
UYEDRAFT_04752	0.830506	0.78099	0.647042	1.01482	1.03346		beta' subunit
UYEDRAFT_04753	0.965018	0.848465	0.75991	1.07284	1.08213		gamma chain (EC 2.7.7.6)
UYEDRAFT_04754	0.954939	0.88753	0.895497	0.959595	0.980866		beta subunit
UYEDRAFT_02722	1.06609	1.34152	1.24579	0.71162	0.779759		subunit K/omega
UYEDRAFT_00237	2.32572	2.12447	1.53998	0.963149	0.901807		sigma factor, cyanobacterial RpoD-like family
UYEDRAFT_00365	0.993499	1.56292	1.79334	0.621167	0.60566
UYEDRAFT_00459	0.917196	1.14369	1.09669	0.812316	0.920546
UYEDRAFT_05085	0.411997	0.170186	0.23032	0.609481	0.600739
UYEDRAFT_06640	1.20092	0.978421	0.67112	0.894448	0.866762
UYEDRAFT_01301	0.187574	0.0128378	0.0485974	2.10036	0.737714		sigma factor, sigma-70 family
UYEDRAFT_03819	0.956396	1.23385	1.25416	0.600104	0.560883
UYEDRAFT_04243	0.0179774	0.0043533	0.018527	0.75013	0.39618
UYEDRAFT_05367	0.983722	1.39306	1.9078	0.480083	0.475415
UYEDRAFT_05654	2.16419	2.11517	1.99621	0.962667	1.18854
UYEDRAFT_03914	0.304244	0.308463	0.313214	0.681199	0.582141		sigma-70 factor, TIGR02957 family
UYEDRAFT_05837	0.419619	0.307493	0.291652	0.862933	0.799176		sigma factor, ECF family
Ribosome
UYEDRAFT_00180	0.30481	0.336747	0.285376	0.795466	0.775438		S12
UYEDRAFT_00181	0.347471	0.364367	0.389134	0.84958	0.765659		S7
UYEDRAFT_00184	0.274816	0.310567	0.240885	0.866716	0.973571		S10
UYEDRAFT_00771	9.18623	3.98998	6.33815	1.07127	0.82035		S21
UYEDRAFT_01098	0.188389	0.190493	0.211349	0.978151	0.911343		S4
UYEDRAFT_01254	0.340826	0.513277	0.567869	0.731689	0.610035		L21
UYEDRAFT_01255	0.486775	0.592902	0.56997	0.820228	0.8016		L27
UYEDRAFT_01566	0.604652	0.692225	0.733664	0.694777	0.662422		L9
UYEDRAFT_01782	1.53984	1.82092	2.49983	0.797679	0.650421		L29
UYEDRAFT_02813	0.183766	0.183683	0.158321	0.992193	0.924779		S2
UYEDRAFT_02820	0.252544	0.259954	0.186807	0.949124	0.951652		S6
UYEDRAFT_02914	0.522354	0.620949	0.698216	0.762611	0.69418		S15
UYEDRAFT_03222	0.244049	0.214341	0.198903	1.04853	0.932489		L19
UYEDRAFT_03226	0.449416	0.507977	0.481846	0.769526	0.726578		L11
UYEDRAFT_03227	0.250936	0.30101	0.251599	0.739758	0.738917		L1
UYEDRAFT_03228	0.043436	0.0614381	0.0528846	0.782976	0.809491		L10 leader
UYEDRAFT_03229	0.0118643	0.0187758	0.0280766	0.728352	0.389141		L10
UYEDRAFT_03230	0.0211264	0.026176	0.0356991	0.847081	0.48622		L7/L12
UYEDRAFT_03484	1.4006	1.45326	1.95712	0.790382	0.706549		S21
UYEDRAFT_03498	1.42486	1.41751	1.89153	1.02896	0.910426		S21
UYEDRAFT_03619	0.365535	0.458052	0.531255	0.78468	0.708531		L33
UYEDRAFT_03620	0.405812	0.559666	0.604754	0.768178	0.730501		S18
UYEDRAFT_03732	0.330122	0.289072	0.335032	1.24339	1.06864		L25
UYEDRAFT_04114	0.309163	0.293095	0.239026	1.03125	1.02		L28
UYEDRAFT_04493	0.650076	0.555448	0.605389	0.948222	0.835751		S21
UYEDRAFT_04756	0.892777	1.08265	1.05765	0.733779	0.761233		S20
UYEDRAFT_04495	0.621711	0.744169	0.666017	0.725352	0.746057		S16
UYEDRAFT_04902	2.16249	1.87134	1.66635	0.588563	0.704831		S1
UYEDRAFT_04993	1.66227	1.70557	2.53607	1.04332	0.924792		S21
UYEDRAFT_05597	0.0570377	0.0563133	0.0567106	0.976512	0.759446		L3
UYEDRAFT_05598	0.044924	0.0554814	0.0449024	0.864999	0.784259		L4
UYEDRAFT_05599	0.0408101	0.0558397	0.0476627	0.80125	0.722239		L23
UYEDRAFT_05600	0.0618851	0.0664297	0.056063	0.973216	0.873231		L2
UYEDRAFT_05601	0.0596709	0.0559177	0.0536828	1.26404	0.983516		S19
UYEDRAFT_05602	0.0566693	0.0630304	0.0528282	0.963415	0.805704		L22
UYEDRAFT_05603	0.0548329	0.05854	0.0466035	1.00195	0.860021		S3
UYEDRAFT_05604	0.0559991	0.0676039	0.0549992	0.898378	0.777287		L16
UYEDRAFT_05605	0.0467793	0.0523988	0.0467403	0.979224	0.784777		L29
UYEDRAFT_05606	0.043487	0.0429884	0.0390657	1.15116	0.915496		S17
UYEDRAFT_05607	0.0460454	0.0514542	0.0446188	0.957309	0.78649		L14
UYEDRAFT_05608	0.0486447	0.0551751	0.0517988	1.02858	0.846417		L24
UYEDRAFT_05609	0.0383719	0.0498777	0.0436863	0.945164	0.78612		L5
UYEDRAFT_05610	0.029552	0.0426487	0.0329926	0.89703	0.828273		S8
UYEDRAFT_05611	0.0354284	0.047028	0.0403642	0.934095	0.777381		L6
UYEDRAFT_05612	0.0630359	0.0926607	0.0696285	0.855704	0.843479		L18
UYEDRAFT_05613	0.0736795	0.0969353	0.0858946	0.842996	0.731774		S5
UYEDRAFT_05614	0.245366	0.413485	0.292462	0.663112	0.719745		L15
UYEDRAFT_05618	0.349033	0.484879	0.449722	0.7789	0.796749		S13
UYEDRAFT_05619	0.40009	0.524453	0.416571	0.719332	0.80591		S11
UYEDRAFT_05621	0.401731	0.6441	0.521573	0.687426	0.741007		L17
UYEDRAFT_05623	0.387997	0.496159	0.447381	0.825748	0.819221		L13
UYEDRAFT_05624	0.43348	0.535685	0.477706	0.824141	0.823513		S9
UYEDRAFT_05625	0.768711	0.993935	0.840023	0.756961	0.810812		L31
UYEDRAFT_05981	1.08804	1.20344	1.10161	0.713728	0.705989		S1
UYEDRAFT_06310	0.903151	1.34095	1.66045	0.733592	0.693361		S1
UYEDRAFT_06169	0.368216	0.398142	0.358069	0.978015	0.958443		S14
UYEDRAFT_06326	0.309207	0.293128	0.234839	1.09875	1.15164		L32
UYEDRAFT_06489	0.349013	0.402186	0.399477	0.909808	0.839923		L20
UYEDRAFT_06490	0.340622	0.471547	0.396424	0.783311	0.800292		L35
ATP synthase
UYEDRAFT_02411	0.162185	0.176786	0.140899	1.19541	1.18525	atpA	F1 alpha subunit
UYEDRAFT_02406	0.208458	0.225461	0.199211	1.1222	1.08632	atpB	F0 subcomplex A subunit
UYEDRAFT_01862	0.217243	0.216694	0.18562	1.08753	1.06796	atpC	F1 subcomplex epsilon subunit
UYEDRAFT_01861	0.264522	0.283257	0.236132	0.970239	0.980135	atpD	F1 beta subunit
UYEDRAFT_02407	0.231167	0.218954	0.212154	1.34635	1.20897	atpE	F0 subcomplex C subunit
UYEDRAFT_02409	0.103521	0.0941187	0.0760219	1.45481	1.35598	atpF	F0 subunit b
UYEDRAFT_02408	0.133763	0.132781	0.118573	1.2936	1.19407	atpG	F0F1-type ATP synthase, subunit b
UYEDRAFT_02412	0.159736	0.166504	0.139306	1.24726	1.15358	atpG	F1 subcomplex gamma subunit
UYEDRAFT_02410	0.108432	0.0981462	0.075319	1.49729	1.52812	atpH1	F1 delta subunit
UYEDRAFT_04900	2.4593	0.759293	0.697541	1.05018	1.05648	atpH2	F1 delta subunit
UYEDRAFT_02405	0.305323	0.28718	0.295174	1.33676	1.20985	atp1	ATP synthase I chain
UYEDRAFT_00705	9.08051	1.80965	1.57827	4.58261	4.07499	kdpA1	K+-transporting ATPase, KdpA
UYEDRAFT_00455	1.49453	1.64456	1.66516	0.76477	0.670606	kdpA2	K+-transporting ATPase, KdpA
UYEDRAFT_00706	10.1446	1.58638	0.868051	3.85067	4.20233	kdpB1	K+-transporting ATPase, B subunit
UYEDRAFT_00454	1.13891	1.22956	1.11315	0.717465	0.762503	kdpB2	K+-transporting ATPase, B subunit
UYEDRAFT_00708	5.6564	1.23385	1.06292	3.4506	2.27803	kdpC1	K+-transporting ATPase, C subunit
UYEDRAFT_00452	1.89913	1.63865	1.65221	1.0402	1.09409	kdpC2	K+-transporting ATPase, C subunit
UYEDRAFT_00451	2.74622	2.1312	1.84499	1.00998	0.979083	kdpD	universal stress protein family/Osmosensitive K+ channel His kinase sensor domain
UYEDRAFT_00707	N/A	2.4677	1.86011	3.15055	2.37708	kdpF1	F subunit of K+-transporting ATPase (Potass_KdpF)
UYEDRAFT_00453	1.5009	1.40775	1.25597	1.02547	1.24872	kdpF2	K+-transporting ATPase, KdpF subunit
NADH dehydrogenase
UYEDRAFT_06013	0.713987	0.538686	0.487853	1.16261	1.06334	ndhA1	subunit 1 (chain H)
UYEDRAFT_01787	3.68896	1.23385	1.36408	3.54436	2.91732	ndhA2	subunit 1 (chain H)
UYEDRAFT_04784	0.555977	0.559783	0.529635	0.97938	0.941197	ndhB	chain N
UYEDRAFT_04234	0.979954	0.987492	0.840485	0.948104	1.08001	ndhC	subunit 3 (chain A)
UYEDRAFT_01586	0.665654	0.700176	0.847706	0.823745	1.00064	ndhD1	chain M
UYEDRAFT_00556	0.541194	0.0883592	0.182729	2.22125	1.69626	ndhD2	chain M
UYEDRAFT_02143	0.510256	0.519119	0.474456	0.991537	0.950453	ndhD3	chain M
UYEDRAFT_06016	0.767739	0.703511	0.641579	1.05142	1.05509	ndhE	subunit K (EC 1.6.5.3)
UYEDRAFT_02142	0.702791	0.908284	0.848269	0.789923	0.784793	ndhF1	subunit 5
UYEDRAFT_06015	1.07934	1.21958	1.1172	0.834216	0.873361	ndhG	subunit 6 (chain J)
UYEDRAFT_00288	0.584009	0.760502	0.657787	0.827876	0.853346	ndhH	subunit H
UYEDRAFT_06772	0.308101	0.321204	0.271009	0.868047	1.00846	ndhI1	subunit I
UYEDRAFT_06014	0.805295	0.719561	0.672443	1.12934	1.08731	ndhI2	subunit I
UYEDRAFT_00785	4.6112	3.4608	0.615608	0.958862	0.897817	ndhI3	subunit I
UYEDRAFT_04232	0.809098	0.850396	0.802882	0.969855	1.04798	ndhJ	subunit J
UYEDRAFT_04233	0.824044	0.874794	0.791607	0.937388	1.03475	ndhK1	subunit K
UYEDRAFT_06768	0.735596	0.682357	1.00333	0.963865	0.894743	ndhK2	subunit K
UYEDRAFT_04177	1.33212	0.39001	0.502556	0.992899	0.802649	ndhK3	subunit K
UYEDRAFT_06553	1.18625	1.04441	0.978811	1.02762	0.915979	ndhL	subunit L
UYEDRAFT_05107	0.991014	1.15515	1.03218	0.764001	0.684946	ndhM	subunit M
UYEDRAFT_05596	0.63551	0.784818	0.671875	0.813279	0.880479	ndhN	subunit N
UYEDRAFT_06183	0.51452	0.600729	0.753583	0.958548	0.77815	ndhO	subunit O
Cytochrome oxidase
UYEDRAFT_00598	0.395449	0.560034	0.501423	0.758173	0.765593	ctaCI	cytochrome c oxidase, subunit 2
UYEDRAFT_02984	0.553344	0.438702	0.609527	0.787636	0.737714	ctaCII
UYEDRAFT_00060	0.374242	0.156679	0.350455	0.918909	0.639982	ctaCIII
UYEDRAFT_00599	0.364164	0.443182	0.390071	0.895255	0.902209	ctaDI	cytochrome c oxidase, subunit I
UYEDRAFT_02985	0.560175	0.315168	0.322097	0.916116	1.21825	ctaDII
UYEDRAFT_00059	0.872657	0.511597	0.606258	0.906039	1.18854	ctaDIII
UYEDRAFT_00600	0.328215	0.367362	0.35729	1.0901	0.999837	ctaEI	cytochrome c oxidase, subunit 3
UYEDRAFT_02986	0.472943	0.224336	0.715427	0.656364	0.39618	ctaEII
UYEDRAFT_00058	0.901745	0.572221	0.584606	1.083	1.18854	ctaEIII
Transhydrogenase
UYEDRAFT_00330	0.266504	0.244246	0.252185	0.984179	0.879283	pntA1	NAD/NADP transhydrogenase alpha subunit
UYEDRAFT_06190	0.467014	1.09061	1.16327	0.484226	0.442989	pntA2	NAD(P) transhydrogenase, alpha subunit
UYEDRAFT_00332	0.304865	0.288591	0.279016	0.904612	0.853927	pntB1	NAD/NADP transhydrogenase beta subunit
UYEDRAFT_06189	0.384046	0.948086	1.14281	0.477672	0.401118	pntB2	NAD/NADP transhydrogenase beta subunit
UYEDRAFT_00331	0.313353	0.229104	0.302808	1.33487	0.918614	pntC	NAD/NADP transhydrogenase alpha subunit
CO2 concentration
UYEDRAFT_04924	1.08567	1.02821	1.33878	1.48355	1.52812		Carbonic anhydrase
UYEDRAFT_01915	0.681234	0.882541	0.860864	0.837645	0.79384		Carbonic anhydrase
UYEDRAFT_04661	1.84448	1.05759	1.96345	1.05018	1.12598		Carbonic anhydrase
UYEDRAFT_04922	1.27819	1.0351	1.14589	1.5293	1.54347	cupA	CO2 hydration protein
UYEDRAFT_01847	1.0861	0.999033	1.19993	1.27227	1.22646	cupB	CO2 hydration protein
UYEDRAFT_01848	1.36078	1.3108	1.10695	0.992783	1.05123	ndhD4	proton-translocating NADH-quinone oxidoreductase, chain M
UYEDRAFT_04923	1.29737	1.11754	1.17853	1.53565	1.56187	ndhD5
UYEDRAFT_01849	1.71125	1.7294	1.59099	0.954916	0.906528	ndhF2	NAD(P)H-quinone oxidoreductase subunit 5
UYEDRAFT_04925	0.857087	0.727932	0.877111	1.49254	1.39801	ndhF3
UYEDRAFT_06687	0.66	0.725817	0.673832	1.13992	1.28088	bicA	Sulfate/bicarbonate/oxalate exchanger SAT-1 and related transporters
UYEDRAFT_00617	0.175665	0.049354	1.11607	2.10036	0.26412	bicA
UYEDRAFT_04578	0.510614	0.605243	0.636273	0.743002	0.903251	sbtA	Na+-dependent bicarbonate transporter superfamily
UYEDRAFT_01850	0.680132	0.903959	0.892459	0.821894	0.81591	ccmK	Carbon dioxide concentrating mechanism/carboxysome shell protein
UYEDRAFT_01851	0.750322	0.947727	0.949879	0.802539	0.783635	ccmK
UYEDRAFT_04184	0.730922	0.901102	0.902687	0.692313	0.628531	ccmK
UYEDRAFT_04185	0.477755	0.55192	0.614903	0.896554	0.806534	ccmK
UYEDRAFT_01855	0.418683	0.532479	0.612063	0.709374	0.678322	ccmK
UYEDRAFT_01852	0.548962	0.687934	0.75057	0.863733	0.804201	ccmL	Carbon dioxide concentrating mechanism/carboxysome shell protein
UYEDRAFT_01853	0.386649	0.623363	0.656766	0.679847	0.633061	ccmM	Carbonic anhydrases/acetyltransferases, isoleucine patch superfamily
UYEDRAFT_01854	0.309707	0.490285	0.639159	0.659797	0.522522	ccmN	hypothetical protein
CBB cycle
UYEDRAFT_03652	0.473339	0.339975	0.487086	1.68996	1.29415	rbcS	ribulose bisphosphate carboxylase small subunit
UYEDRAFT_03654	0.510029	0.478361	0.526578	1.23168	1.16867	rbcL	ribulose bisphosphate carboxylase, large subunit
UYEDRAFT_03653	0.436571	0.412477	0.528071	1.37288	1.20149	rbcX	RbcX protein
UYEDRAFT_01006#	0.525151	0.391329	0.352221	1.65727	1.70931	pgk	phosphoglycerate kinase (EC 2.7.2.3)
UYEDRAFT_03967	0.594351	0.668623	0.655206	1.01667	0.935078	gap	glyceraldehyde-3-phosphate dehydrogenase, type I
UYEDRAFT_01543	0.703655	0.773455	0.586989	0.985538	1.09316	fba	fructose-bisphosphate aldolase (EC 4.1.2.13)
UYEDRAFT_04206*	0.450709	0.524076	0.460173	0.80939	0.891846	fbp	fructose-1,6-bisphosphatase
UYEDRAFT_00216	0.168835	0.198024	0.168527	1.07814	1.02731	glpX	fructose-1,6-bisphosphatase, class II
UYEDRAFT_06614$	0.513092	0.542141	0.445052	1.01081	1.02452	tkt	transketolase (EC 2.2.1.1)
UYEDRAFT_00696	0.262515	0.244489	0.260424	1.30154	1.21845	tpiA	triosephosphate isomerase (EC 5.3.1.1)
UYEDRAFT_02612$	0.197924	0.236738	0.22283	0.978142	0.867619	rpiA	ribose-5-phosphate isomerase (EC 5.3.1.6)
UYEDRAFT_06203$	1.64312	1.44837	1.32332	0.869563	0.946926	rpe	ribulose-5-phosphate 3-epimerase (EC 5.1.3.1)
UYEDRAFT_04220	0.686406	0.770858	0.663005	1.04409	1.08839	prk	phosphoribulokinase
UYEDRAFT_04878	2.35459	4.16659	3.57946	0.531866	0.590347	prk	phosphoribulokinase
Oxidative pentose phosphate cycle
UYEDRAFT_01509*	0.406273	0.393042	0.312899	0.871166	0.930256	pgi	glucose-6-phosphate isomerase
UYEDRAFT_04204	0.481679	0.562986	0.501751	0.850836	0.88163	zwf	glucose-6-phosphate 1-dehydrogenase
UYEDRAFT_03633	0.67024	0.906502	0.920173	0.694652	0.60783	zwf	glucose-6-phosphate 1-dehydrogenase
UYEDRAFT_04722	0.859777	1.10791	1.06675	0.654731	0.698789	pgl	6-phosphogluconolactonase
UYEDRAFT_04684	0.522839	0.742124	0.645884	0.762442	0.818462	gnd	6-phosphogluconate dehydrogenase (decarboxylating)
UYEDRAFT_02612$	0.197924	0.236738	0.22283	0.978142	0.867619	rpiA	ribose-5-phosphate isomerase (EC 5.3.1.6)
UYEDRAFT_06203$	1.64312	1.44837	1.32332	0.869563	0.946926	rpe	ribulose-5-phosphate 3-epimerase (EC 5.1.3.1)
UYEDRAFT_06614$	0.513092	0.542141	0.445052	1.01081	1.02452	tkt	transketolase (EC 2.2.1.1)
UYEDRAFT_06519*	0.766646	1.16722	1.37735	0.610979	0.638255	fbaB	fructose-bisphosphate aldolase, class I
UYEDRAFT_04206*	0.450709	0.524076	0.460173	0.80939	0.891846	fbp	fructose-1,6-bisphosphatase
UYEDRAFT_03019*	0.651088	0.813021	0.763792	0.821033	0.902702	pfkA	6-phosphofructokinase
UYEDRAFT_06539*	1.02757	1.99931	1.80196	0.601198	0.580406	pfkA	6-phosphofructokinase
UYEDRAFT_04205	0.442548	0.590531	0.528082	0.815653	0.867564	tal	transaldolase (EC 2.2.1.2)
Glycolysis
UYEDRAFT_01451	1.68828	1.04352	1.06646	0.838824	0.780074	glk	glucokinase
UYEDRAFT_01509*	0.406273	0.393042	0.312899	0.871166	0.930256	pgi	glucose-6-phosphate isomerase
UYEDRAFT_03019*	0.651088	0.813021	0.763792	0.821033	0.902702	pfkA	6-phosphofructokinase (EC 2.7.1.11)
UYEDRAFT_06539*	1.02757	1.99931	1.80196	0.601198	0.580406	pfkA	6-phosphofructokinase
UYEDRAFT_04206*	0.450709	0.524076	0.460173	0.80939	0.891846	fbp	fructose-1,6-bisphosphatase
UYEDRAFT_06519*	0.766646	1.16722	1.37735	0.610979	0.638255	fbaB	fructose-bisphosphate aldolase, class I
UYEDRAFT_02234	0.772383	1.25103	1.17867	0.659652	0.609339	gap	glyceraldehyde-3-phosphate dehydrogenase, type I
UYEDRAFT_05976	0.922239	1.07962	0.895608	0.900156	0.822834	gap
UYEDRAFT_01006#	0.525151	0.391329	0.352221	1.65727	1.70931	pgk	phosphoglycerate kinase (EC 2.7.2.3)
UYEDRAFT_02843	0.821389	0.705118	0.637145	0.888939	0.858423	gpm	phosphoglycerate mutase (EC 5.4.2.1)
UYEDRAFT_02602	0.520332	0.622602	0.654724	0.676713	0.667471	gpmB	phosphoglycerate mutase (EC 5.4.2.1)
UYEDRAFT_04121	0.218827	0.270213	0.215403	0.951927	0.953387	eno	phosphopyruvate hydratase (enolase)
UYEDRAFT_02489	0.65457	0.67773	0.660615	0.843859	0.895784	pyk	pyruvate kinase
Pyruvate metabolism
UYEDRAFT_01640	0.0794383	0.0958421	0.0851118	1.23371	0.604892	ppsA	phosphoenolpyruvate synthase (EC 2.7.9.2)
UYEDRAFT_06415	1.03496	1.51898	1.66426	0.526543	0.540908	ppsA
UYEDRAFT_04677	0.627221	0.923377	0.651181	0.675849	0.801472	ipdA	dihydrolipoamide dehydrogenase
UYEDRAFT_00688	1.1711	0.937102	1.46151	0.700121	0.720326	nifJ	pyruvate:ferredoxin (flavodoxin) oxidoreductase, homodimeric
UYEDRAFT_02698	0.129864	0.158331	0.169819	0.960166	0.393108	nifJ
TCA cycle
UYEDRAFT_01546	0.596877	0.760842	0.70668	0.824559	0.732488	pdhA	pyruvate dehydrogenase E1 component, alpha subunit
UYEDRAFT_06733	0.978097	1.33939	1.20877	0.815776	0.842253	pdhB	pyruvate/2-oxoglutarate dehydrogenase complex, dehydrogenase (E1) component, eukaryotic type, beta subunit
UYEDRAFT_06012	1.02431	1.00721	1.11226	0.873774	0.811414		citrate synthase
UYEDRAFT_00956	1.13914	1.28322	0.986177	0.809703	0.892052	acnB	aconitase (EC 4.2.1.3)
UYEDRAFT_03043	0.439403	0.513227	0.455288	0.839068	0.825197	icd	isocitrate dehydrogenase (NADP) (EC 1.1.1.42)
UYEDRAFT_06590	0.769882	1.21318	1.30677	0.638039	0.553358		2-oxoglutarate decarboxylase
UYEDRAFT_06589	0.653131	1.10948	1.05792	0.586284	0.502129		succinate-semialdehyde dehydrogenase / glutarate-semialdehyde dehydrogenase
UYEDRAFT_02711	1.95783	2.05467	1.51526	0.761582	0.778698	sucD	succinyl-CoA synthetase, alpha subunit
UYEDRAFT_02712	2.07527	2.11394	1.61075	0.802996	0.931602	sucC	succinyl-CoA synthetase, beta subunit
UYEDRAFT_04128	1.28915	1.5232	1.91687	0.587198	0.517911	sdhB	succinate dehydrogenase subunit B (EC 1.3.5.1)
UYEDRAFT_04099	0.644784	0.868711	1.10306	0.711237	0.627433	sdhA	succinate dehydrogenase or fumarate reductase, flavoprotein subunitGram-negative/mitochondrial subgroup
UYEDRAFT_05131	1.00991	0.974426	1.05372	0.915158	0.85478	fumC	fumarate hydratase, class II
UYEDRAFT_06184	0.857731	1.24129	1.48696	0.58841	0.569659	mdh	malate dehydrogenase (NAD) (EC 1.1.1.37)
Fermentative metabolism
UYEDRAFT_02231	1.15699	1.14152	1.00996	0.799219	0.778568		acetate kinase (EC 2.7.2.1)
UYEDRAFT_03810	0.383268	0.968098	0.447804	0.494203	0.731408
UYEDRAFT_06690	0.65023	0.809671	0.715123	0.778974	0.777649	acsA	acetate--CoA ligase
UYEDRAFT_05997	0.270316	0.357442	0.194494	0.875662	0.819089	acs	Acyl-CoA synthetase (NDP forming)
UYEDRAFT_02239	0.875597	1.46766	1.609	0.684109	0.589275		S-(hydroxymethyl)glutathione dehydrogenase/class III alcohol dehydrogenase
UYEDRAFT_00685	1.9369	1.92907	2.01208	0.821733	0.865371		zinc-binding alcohol dehydrogenase family protein
UYEDRAFT_01231	0.822996	0.951201	0.787312	0.96896	1.14477		predicted oxidoreductases (related to aryl-alcohol dehydrogenases)
UYEDRAFT_01342	1.42833	0.984727	1.21453	1.11294	1.20899
UYEDRAFT_02996	1.68268	2.50087	1.79904	0.651837	0.726157
UYEDRAFT_03339	2.15189	1.95734	2.23604	1.17957	1.01726
UYEDRAFT_04694	2.95117	13.5724	9.79657	0.286413	0.180538
UYEDRAFT_04796	3.36105	1.85078	2.17013	0.925967	0.818993
UYEDRAFT_04828	0.20678	0.202317	0.207071	1.10935	1.01296
UYEDRAFT_04881	1.22091	1.55782	1.38749	0.76852	0.864786
UYEDRAFT_06225	0.962337	0.91499	0.87415	0.85924	0.746292
UYEDRAFT_01609	0.593937	0.554225	0.564204	1.11595	1.08537		short-chain alcohol dehydrogenase of unknown specificity
UYEDRAFT_02391	2.02893	1.73124	2.25121	1.19643	1.40078
UYEDRAFT_02731	1.60801	0.951403	1.04078	0.836864	0.644845
UYEDRAFT_03033	3.62064	2.63907	8.30849	0.722852	0.470094
UYEDRAFT_04882	1.02364	1.35793	1.19312	0.761114	0.878336
UYEDRAFT_06487	1.99819	0.352529	5.58033	3.41309	1.71678
UYEDRAFT_00878	3.64606	5.0246	3.24138	0.528198	0.57401		dehydrogenases with different specificities (related to short-chain alcohol dehydrogenases)
UYEDRAFT_01200	1.62407	1.09676	1.20132	1.14864	0.894599
UYEDRAFT_02676	0.277379	0.391221	0.338484	0.761183	1.0428
UYEDRAFT_02803	2.95613	2.93947	3.40051	0.77143	0.805904
UYEDRAFT_03022	1.96744	0.702018	1.35738	1.01836	0.939092
UYEDRAFT_03393	2.28773	1.51246	1.0146	0.884364	0.812676
UYEDRAFT_03721	1.22965	0.747788	3.10018	1.41775	0.916873
UYEDRAFT_04646	2.84226	4.78034	4.30397	0.69597	0.827794
UYEDRAFT_04822	0.418699	0.427001	0.402243	0.945925	1.12845
UYEDRAFT_04895	0.989486	0.865994	0.920054	0.957245	0.887098
UYEDRAFT_04977	0.74529	1.01201	0.976976	0.839801	0.992827
UYEDRAFT_05175	0.869842	1.15572	1.24957	0.891594	0.873341
UYEDRAFT_05504	0.851298	0.822567	1.57827	1.57527	0.38203
UYEDRAFT_06125	0	0.228491	0.206679	0	0
UYEDRAFT_06127	1.63954	0.257052	0.354306	0.840145	1.18854
UYEDRAFT_02695	0.0900966	0.139506	0.174573	1.26022	0.442628	hoxE	NAD(P)-dependent nickel-iron dehydrogenase diaphorase component subunit
UYEDRAFT_02693	0.172648	0.122958	0.286994	2.38479	0.629906	hoxF	NAD(P)-dependent nickel-iron dehydrogenase flavin-containing subunit
UYEDRAFT_02690	0.715617	0.606227	0.662175	0.877211	0.767148	hoxU	NAD(P)-dependent nickel-iron dehydrogenase diaphorase component subunit
UYEDRAFT_02689	0.744263	1.5788	1.72114	0.811905	0.679165	hoxY	NAD(P)-dependent nickel-iron dehydrogenase subunit
UYEDRAFT_02686	1.54464	1.89657	1.70818	0.760785	0.728551	hoxH	NAD(P)-dependent nickel-iron dehydrogenase catalytic subunit
UYEDRAFT_02685	1.95183	1.95849	2.60415	1.05018	0.943285	hoxW	hydrogenase maturation protease
UYEDRAFT_00750	1.58489	0.711033	1.05406	1.79149	2.02751	hypA	hydrogenase nickel insertion protein
UYEDRAFT_03397	3.20588	3.06335	5.67572	1.06477	0.729103	hypA
UYEDRAFT_03396	1.85678	1.87397	2.66931	0.785037	0.706572	hypB	hydrogenase accessory protein
UYEDRAFT_00749	1.63063	1.09676	1.17118	1.33461	1.7059	hypB
UYEDRAFT_03401	3.81508	3.3314	6.63804	1.17659	0.790182	hypC	hydrogenase assembly chaperone
UYEDRAFT_03400	2.65651	3.61623	4.26966	0.654696	0.587006	hypD	hydrogenase expression/formation protein
UYEDRAFT_03398	2.90546	3.09319	6.59263	0.776727	0.609098	hypE	hydrogenase expression/formation protein
UYEDRAFT_03402	2.09764	1.7979	2.75042	2.68723	1.79311	hypF	[NiFe] hydrogenase maturation protein
UYEDRAFT_02688	1.13759	1.8823	1.44675	0.869289	0.890118	hyp3	CBS domain-containing protein; possibly associated with hydrogenase assembly
UYEDRAFT_00066	0.801947	1.01793	0.822222	0.954711	0.584527	hyp3
Fatty acid synthesis
UYEDRAFT_01048	0.380554	0.437576	0.489106	0.779749	0.632668	accB	acetyl-CoA carboxylase, biotin carboxyl carrier protein
UYEDRAFT_01880	1.13928	1.46554	1.28348	0.72104	0.706173	accD	acetyl-CoA carboxylase, carboxyl transferase, beta subunit
UYEDRAFT_02373	0.922103	0.861226	0.783504	0.909297	0.913554	accA	acetyl-CoA carboxylase, carboxyl transferase, alpha subunit
UYEDRAFT_04135	0.748308	0.817196	1.09185	0.820917	0.683564	accC	acetyl-CoA carboxylase, biotin carboxylase subunit
UYEDRAFT_02625	0.720831	0.398302	0.550093	1.50759	1.31924	fabD	malonyl CoA-acyl carrier protein transacylase
UYEDRAFT_00851	2.04942	3.70155	7.44044	0.500087	0.495224	fabH	3-oxoacyl-[acyl-carrier-protein] synthase III
UYEDRAFT_02624	0.906683	0.67002	0.682183	1.03413	1.01946	fabH
UYEDRAFT_03738	0.448062	0.348581	0.297278	1.13983	1.09901	fabF	3-oxoacyl-(acyl-carrier-protein) synthase
UYEDRAFT_06613	0.645745	0.696295	0.619356	0.940724	0.950798	fabF
UYEDRAFT_00835	0.13814	0.168621	0.165934	1.02494	0.920891	fabG	3-oxoacyl-[acyl-carrier-protein] reductase (EC 1.1.1.100)
UYEDRAFT_02277	0.787746	0.207806	0.248015	1.34555	1.21825	fabG
UYEDRAFT_02666	1.55497	5.22246	4.70236	0.527623	0.653195	fabG
UYEDRAFT_02679	0.707982	1.30643	2.68543	0.762111	0.387527	fabG
UYEDRAFT_04368	0.350833	0.400267	0.333674	0.973104	0.895839	fabG
UYEDRAFT_00540	0.31845	0.397364	0.353113	0.758752	0.773605	fabZ	3-hydroxyacyl-[acyl-carrier-protein] dehydratase (EC 4.2.1.-)
UYEDRAFT_02082	0.359425	0.345636	0.321147	1.15832	1.13441	fabI	Enoyl-[acyl-carrier-protein] reductase [NADH] (EC 1.3.1.9)
UYEDRAFT_00755	0.41357	0.397767	0.357713	0.95332	1.13978		medium-chain acyl-[acyl-carrier-protein] hydrolase
Fatty acid desaturases
UYEDRAFT_00433	0.0931537	0.0610931	0.0585384	1.9092	1.75093	desA	omega-6 fatty acid desaturase (delta-12 desaturase)
UYEDRAFT_00434	0.0726634	0.0426516	0.0553361	1.93784	1.51003	desB	delta-15 acyl-phospholipid desaturase
UYEDRAFT_00432	0.397168	0.492194	0.412194	0.868185	0.948115	desC	delta-9 acyl-phospholipid desaturase (EC 1.14.19.-)
UYEDRAFT_04517	0.236604	0.265403	0.313699	0.985445	1.17567	desE	stearoyl-CoA desaturase (delta-9 desaturase)
UYEDRAFT_02461	0.0840135	0.11312	0.0763905	0.641778	0.653696	desF	stearoyl-CoA desaturase (delta-9 desaturase)
b-oxidation
UYEDRAFT_05556	8.64925	14.9294	46.5326	0.219629	0.194737	fadD	long-chain acyl-CoA synthetases (AMP-forming)
UYEDRAFT_05553	10.3764	16.7146	68.1022	0.163702	0.177174	fadE	acyl-CoA dehydrogenases
UYEDRAFT_05268	0.427705	0.759293	0.679087	0.525091	0.413405		acyl-CoA dehydrogenases
UYEDRAFT_05555	10.8246	16.2704	70.4417	0.181507	0.158803	fadN	3-hydroxyacyl-CoA dehydrogenase
UYEDRAFT_05554	11.3624	15.2915	70.6434	0.153975	0.163615	fadA	acetyl-CoA acetyltransferases
UYEDRAFT_02667	1.82465	4.17186	3.97512	0.551214	0.592209		acetyl-CoA acetyltransferase (EC 2.3.1.9)
UYEDRAFT_02680	1.1079	2.50696	3.43486	0.641386	0.332791		acetyl-CoA acetyltransferase (EC 2.3.1.9)
Degradation of proteins, peptides, and glycopeptides
UYEDRAFT_00565	3.03314	1.91572	2.3184	0.658589	0.511348		clan AA aspartic protease, AF_0612 family
UYEDRAFT_00391	2.61638	2.94553	3.57948	0.679877	0.677033	ctpA	C-terminal peptidase (prc)
UYEDRAFT_04413	1.68578	1.73197	1.86352	0.765224	0.77896	ctpA
UYEDRAFT_05099	2.18317	2.92625	3.20476	0.563165	0.559279	ctpA
UYEDRAFT_06213	1.05182	0.866526	1.08459	0.759722	0.71809	ctpA
UYEDRAFT_06167	0.86436	0.640871	0.614929	1.09322	1.27886	rseP	RIP metalloprotease RseP
UYEDRAFT_02183	4.63859	6.94159	9.35549	0.542903	0.379894	ftsH	ATP-dependent metalloprotease FtsH
UYEDRAFT_02310	1.29051	1.44727	1.4025	0.703313	0.734844	ftsH
UYEDRAFT_02727	3.23523	2.58063	1.82868	1.07023	1.01629	ftsH
UYEDRAFT_04280	5.4497	5.73371	5.15417	0.882947	1.04027	ftsH
UYEDRAFT_04334	1.66353	1.6228	1.41969	0.85079	0.938606	ftsH
UYEDRAFT_05259	1.79	1.36835	1.53342	0.516115	0.594269	ftsH
UYEDRAFT_01592	1.04713	1.43707	1.5489	0.770841	0.79479		amidohydrolase
UYEDRAFT_04819	2.25156	2.27503	2.11951	0.685868	0.711349		amidohydrolase
UYEDRAFT_01773	2.11834	2.08805	2.3584	0.844774	0.833261		signal peptide peptidase SppA, 67K type
UYEDRAFT_02485	2.67408	2.97915	3.27555	0.668646	0.643697		signal peptide peptidase A. Serine peptidase. MEROPS family S49
Clp proteases
UYEDRAFT_03372	1.08691	1.52524	1.36957	0.585561	0.603655	clpC1	ATP-dependent Clp protease ATP-binding subunit ClpC
UYEDRAFT_03253	1.39934	1.13479	0.475835	0.921373	1.05393	clpC
UYEDRAFT_02997	1.28928	0.852705	0.415654	1.0689	1.04454	clpB	ATP-dependent Clp protease ATP-binding subunit ClpB
UYEDRAFT_04117	0.622605	0.647005	0.616381	0.937889	0.96704	clpB
UYEDRAFT_00611	0.585116	0.729162	0.683982	0.825509	0.845493	clpP	ATP-dependent Clp protease, protease subunit
UYEDRAFT_00612	0.567962	0.619752	0.658548	1.12581	1.10861	clpP
UYEDRAFT_02971	2.65605	7.4031	15.3976	0.630109	0.430746	clpP
UYEDRAFT_03676	0.814442	0.836116	0.725294	0.852606	0.913737	clpP
UYEDRAFT_06302	1.20867	1.22547	1.37273	0.754729	0.699691	clpP
UYEDRAFT_06301	1.28329	1.4481	1.46964	0.667966	0.661911	clpX	endopeptidase Clp ATP-binding regulatory subunit
UYEDRAFT_00194	1.52539	1.39499	1.35973	0.679326	0.621209	clpS	ATP-dependent Clp protease adaptor protein ClpS
UYEDRAFT_05927	1.22965	N/A	N/A	0.17503	N/A	clpS
UYEDRAFT_00267	0.414643	0.536218	0.412974	0.798982	1.11507		periplasmic serine proteases (ClpP class)
UYEDRAFT_02035	0.614826	1.31894	0.549844	0.457337	0.682777		Clp amino terminal domain/Helix-turn-helix domain
DJ-1/PfpI protease
UYEDRAFT_04549	6.11146	15.8969	27.5734	0.342723	0.522213		intracellular protease, PfpI family
UYEDRAFT_05113	0.642304	0.978659	0.793904	0.768125	0.772619
UYEDRAFT_05172	0.930709	0.935552	0.802788	0.900757	1.39168
Threonine dehydrogenase
UYEDRAFT_01103	0.420095	0.408018	0.41197	0.996783	0.896406		threonine dehydrogenase and related Zn-dependent dehydrogenases
UYEDRAFT_02493	1.70488	2.45195	1.41051	0.645401	0.710647
UYEDRAFT_03952	1.12406	1.09319	0.953323	0.874278	1.04297
UYEDRAFT_04550	4.36352	11.3313	17.0443	0.409104	0.545278
UYEDRAFT_04551	1.82951	4.38118	3.91217	0.493899	0.707199
UYEDRAFT_05168	2.74612	5.35506	7.60695	0.475079	0.490129
UYEDRAFT_05170	1.7186	2.35112	1.92509	0.673363	1.10312
Glycogen synthesis
UYEDRAFT_01065	0.708526	0.740953	0.66039	0.913125	0.896653	glgA1	glycogen/starch synthase, ADP-glucose type
UYEDRAFT_02246	1.25019	0.905935	0.96163	1.56883	1.72782	glgA2
UYEDRAFT_03975	1.01334	0.949175	0.806498	0.958493	1.1533	glgB	alpha-1,4-glucan:alpha-1,4-glucan 6-glycosyltransferase
UYEDRAFT_02146	0.417855	0.470166	0.444906	0.910277	0.875614	glgC	glucose-1-phosphate adenylyltransferase
Glycogen degradation
UYEDRAFT_03808	0.532092	0.674235	0.963035	0.861149	0.667535	glgP	glycogen/starch/alpha-glucan phosphorylases
UYEDRAFT_03496	0.628453	0.669676	0.636712	0.902176	0.902723		alpha-glucan phosphorylases
UYEDRAFT_06356	0.0492455	0.0397469	0.0350468	1.67244	2.15769		alpha-glucan phosphorylases
UYEDRAFT_02010	1.12637	1.35821	1.30618	0.658013	0.723909	malQ	glycogen debranching enzyme
UYEDRAFT_06600	1.42044	2.2362	2.59585	0.58986	0.587359		glycogen debranching enzyme
UYEDRAFT_04910	0.230408	0.30812	0.292058	0.726416	0.832942	glgX	glycogen debranching enzyme GlgX
UYEDRAFT_05300	0.801947	0.578367	1.1574	1.05018	0.636717	glgX
Cyanophycin
UYEDRAFT_03270	1.04098	0.945765	0.759313	0.853609	0.931933	cphA	cyanophycin synthetase
UYEDRAFT_03269	0.852445	0.497028	0.398742	1.22828	1.23005	cphB	cyanophycinase
UYEDRAFT_02864	0.348302	0.332887	0.266807	0.806425	1.15624	cphB
Carbohydrate transport
UYEDRAFT_01044	1.78252	1.51996	1.87757	1.1552	1.03375		carbohydrate ABC transporter substrate-binding protein, CUT1 family (TC 3.A.1.1.-)
UYEDRAFT_00948	1.34746	1.28553	1.32865	0.965745	0.852951
UYEDRAFT_02339	0.956396	0.887617	1.07437	0.93846	0.745054		ABC-type sugar transport systems, permease components
UYEDRAFT_01883	2.00628	1.36471	1.95085	0.891935	0.571236
UYEDRAFT_04166	0.786871	1.29855	1.74791	0.551252	0.592262
UYEDRAFT_02376	1.39926	1.18565	1.08506	0.986146	0.912134
UYEDRAFT_01884	1.49049	1.34114	2.70561	1.68029	0.990449
UYEDRAFT_06031	2.06871	1.76104	2.30466	0.956535	0.862746
UYEDRAFT_04167	0.951635	1.50705	1.78386	0.590302	0.638388
UYEDRAFT_02337	0.36678	0.395354	0.307456	0.900156	1.03007		carbohydrate-selective porin, OprB family/S-layer homology domain
UYEDRAFT_04163	1.46329	1.43737	1.07947	0.829458	0.799074
UYEDRAFT_04118	0.721599	0.902227	0.833415	0.753631	0.678062
UYEDRAFT_04391	1.80426	1.27193	1.64169	0.987297	0.800861		carbohydrate-selective porin, OprB family
UYEDRAFT_06233	8.60757	3.39309	1.36408	0.668298	1.51269
UYEDRAFT_01999	0.245508	0.221472	0.154665	0.976617	1.07674		carbohydrate-selective porin
UYEDRAFT_06668	0.521662	0.526188	0.493821	0.827613	0.810467
UYEDRAFT_05393	0.167025	0.192692	0.165188	0.491214	0.485459		cyanobacterial porin (TC 1.B.23)
UYEDRAFT_00018	0.318799	0.653215	0.930055	0.816808	0.462209
UYEDRAFT_04344	0.812035	0.776807	1.00294	0.554514	0.631653
UYEDRAFT_05768	2.39782	0.70765	0.765151	1.05018	0.79919
UYEDRAFT_00229	0.51747	0.89591	1.37336	0.603453	0.417826
Phytochrome/Cyanobacteriochrome
UYEDRAFT_00286	0.224775	0.0336658	0.0597465	1.33898	1.34701		phytochrome
UYEDRAFT_03154	4.1619	6.06643	5.64511	0.783186	0.771576
UYEDRAFT_03362	2.08061	2.71389	4.79977	1.05925	0.727931
UYEDRAFT_04919	1.09045	2.43606	2.03726	0.64102	0.809584
UYEDRAFT_06410	0.458173	0.8614	1.27272	0.730616	0.538677
UYEDRAFT_01159	283.887	3.80731	9.61851	152.656	30.8411	rfpA	knotless phytochrome
UYEDRAFT_00821	1.14768	0.344094	0.913926	1.04397	0.783037		cyanobacteriochrome
UYEDRAFT_02282	1.5472	2.16598	1.87984	0.544715	0.816118
UYEDRAFT_03615	1.59802	0.576426	0.982034	0.863929	0.6774
UYEDRAFT_06361	0.900176	1.36422	1.14852	0.548388	0.658864
UYEDRAFT_03104	0.985842	0.307281	0.303375	0.751284	0.806818
UYEDRAFT_06385	0.153297	0.1674	0.0992588	0.679786	1.23608
UYEDRAFT_01786	3.39873	2.66887	2.93452	0.782799	0.853064
UYEDRAFT_00976	1.00506	1.29005	1.16593	0.685564	0.821429
UYEDRAFT_00984	1.77799	3.03968	4.41085	0.594362	0.538165
UYEDRAFT_06529	1.59146	1.65654	1.74423	0.80263	0.871318
UYEDRAFT_00982	1.87478	1.81645	1.97087	0.789338	0.958543
UYEDRAFT_06603	1.44696	1.5129	2.05671	0.777666	0.715745
UYEDRAFT_02117	0.68802	0.746804	1.1592	0.715341	0.64955
UYEDRAFT_04081	2.86723	3.67496	3.81889	0.60374	0.647536
UYEDRAFT_01579	2.03103	1.86353	2.23794	0.854516	0.994308
UYEDRAFT_03760	1.47558	0.684588	1.13861	0.95249	0.917881
UYEDRAFT_05991	1.98923	3.19887	4.99292	0.54799	0.599017
UYEDRAFT_01793	4.85555	4.11544	5.6689	0.920653	0.953307
UYEDRAFT_01794	1.73915	1.98055	2.2448	0.751642	0.850668
UYEDRAFT_05798	1.88452	2.5383	3.51159	0.359497	0.527946
UYEDRAFT_05882	1.84448	2.3641	1.86011	0.719646	0.646926
UYEDRAFT_00615	0.864599	0.403806	0.71136	0.875151	0.72276
UYEDRAFT_01630	2.14311	2.12939	3.15964	0.997836	0.974474
UYEDRAFT_01785	2.58542	2.92141	2.96	0.617944	0.621331
UYEDRAFT_02284	2.35195	2.33159	2.18489	0.64237	0.64513
UYEDRAFT_02570	0.629124	0.545034	0.645517	1.13394	0.917468
